# Supplementary material for: microRNA-320/RUNX2 axis regulates adipocytic differentiation of human mesenchymal (skeletal) stem cells
Source: Cell Death Dis. 2014 Oct 30;5(10):e1499–. doi: 10.1038/cddis.2014.462 (PMC4237271; doi:10.1038/cddis.2014.462)
Supplement: Supplementary Table 1 [file cddis2014462x2.xlsx]

## Sheet: Sheet1
Supplementary Table 1. Significantly differentially expressed microRNAs between AD day 7 and AD day 0
Probe ID	Annotation	Average Hy3	AD day 0	AD day 7	logFC
17918	hsa-miR-222*	5.724	0.638	-1.046	-1.685
31026	hsa-miR-101	8.568	-1.374	0.265	1.639
11041	hsa-miR-29c	8.056	-0.999	0.632	1.631
42532	hsa-miR-22*	6.871	0.944	-0.53	-1.474
17885	hsa-miRPlus-A1086	10.993	-0.662	-1.792	-1.13
17848	hsa-miRPlus-A1087	9.704	-0.281	-1.386	-1.105
147198	hsa-miR-26a	7.467	-0.643	0.461	1.105
10977	hsa-miR-183	6.135	0.282	-0.813	-1.095
11040	hsa-miR-29b	11.011	-0.619	0.456	1.075
13140	hsa-miR-138	8.966	0.42	-0.653	-1.073
11023	hsa-miR-222	10.878	0.43	-0.605	-1.035
