# Supplementary material for: microRNA-320/RUNX2 axis regulates adipocytic differentiation of human mesenchymal (skeletal) stem cells
Source: Cell Death Dis. 2014 Oct 30;5(10):e1499–. doi: 10.1038/cddis.2014.462 (PMC4237271; doi:10.1038/cddis.2014.462)
Supplement: Supplementary Table 2 [file cddis2014462x3.xlsx]

## Sheet: Sheet1
Supplementary Table 2: Downregulated genes in hMSCs transfected with miR-320c at 72 hrs post transfection
ProbeName	FC (abs) ([320c] vs [miR-Neg])	FC ([320c] vs [miR-Neg])	Log FC ([320c] vs [miR-Neg])	Regulation ([320c] vs [miR-Neg])	ControlType	Description	EntrezGeneID	Go	Chromosome End Index_Avadis_	Chromosome Number_Avadis_	Chromosome Start Index_Avadis_	Chromosome Strand_Avadis_	Cytoband	GenbankAccession	GeneName	GeneSymbol	GenomicCoordinates	RefSeqAccession	UniGeneID
A_24_P220485	11.4291	-11.4291	-3.51464	down	FALSE	Homo sapiens olfactomedin-like 2A (OLFML2A), mRNA [NM_182487]	169611	GO:0031012|GO:0030198|GO:0050840|GO:0005576|GO:0042803	127577079	chr9	127577020	+	hs|9q33.3	NM_182487	olfactomedin-like 2A	OLFML2A	chr9:127577020-127577079	NM_182487	Hs.357004
A_23_P7727	5.49494	-5.49494	-2.4581	down	FALSE	Homo sapiens hyaluronan and proteoglycan link protein 1 (HAPLN1), mRNA [NM_001884]	1404	GO:0031012|GO:0005540|GO:0005488|GO:0005578|GO:0005576|GO:0007155	82937382	chr5	82937323	-	hs|5q14.3	NM_001884	hyaluronan and proteoglycan link protein 1	HAPLN1	chr5:82937382-82937323	NM_001884	Hs.2799
A_19_P00318425	4.95649	-4.95649	-2.30932	down	FALSE	Homo sapiens endogenous retrovirus group MER34, member 1 (ERVMER34-1), transcript variant 2, mRNA [NM_001242690]		GO:0016020|GO:0016021|GO:0019012	53617775	chr4	53617716	-	hs|4q12	NM_001242690		ERVMER34-1	chr4:53617775-53617716	NM_001242690
A_32_P9382	4.955	-4.955	-2.30888	down	FALSE	Homo sapiens mitotic spindle organizing protein 1 (MZT1), mRNA [NM_001071775]	440145	GO:0005515|GO:0005813|GO:0005737|GO:0005819|GO:0005856|GO:0033566|GO:0008274	73282693	chr13	73282634	-	hs|13q21.33	NM_001071775	mitotic spindle organizing protein 1	MZT1	chr13:73282693-73282634	NM_001071775	Hs.28465
A_24_P193943	4.91986	-4.91986	-2.29862	down	FALSE	Homo sapiens phosphatidylinositol glycan anchor biosynthesis, class N (PIGN), transcript variant 1, mRNA [NM_176787]	23556	GO:0006501|GO:0016020|GO:0005783|GO:0016254|GO:0005789|GO:0016021|GO:0044267|GO:0016740|GO:0043687	59712556	chr18	59712497	-	hs|18q21.33	NM_176787	phosphatidylinositol glycan anchor biosynthesis, class N	PIGN	chr18:59712556-59712497	NM_176787	Hs.157031
A_23_P426663	4.90636	-4.90636	-2.29465	down	FALSE	Homo sapiens microphthalmia-associated transcription factor (MITF), transcript variant 1, mRNA [NM_198159]	4286	GO:0005515|GO:0043234|GO:0006355|GO:0001077|GO:0006461|GO:0045944|GO:0030318|GO:0007275|GO:0005634|GO:0045893|GO:0003677	70017328	chr3	70017269	+	hs|3p13	NM_198159	microphthalmia-associated transcription factor	MITF	chr3:70017269-70017328	NM_198159	Hs.166017
A_24_P53282	4.89697	-4.89697	-2.29189	down	FALSE	Homo sapiens carboxypeptidase D (CPD), transcript variant 1, mRNA [NM_001304]	1362	GO:0005802|GO:0005792|GO:0005624|GO:0005634|GO:0046872|GO:0004185|GO:0016020|GO:0006508|GO:0008233|GO:0008270|GO:0071352|GO:0016021|GO:0008237|GO:0004181	28795106	chr17	28795047	+	hs|17q11.2	NM_001304	carboxypeptidase D	CPD	chr17:28795047-28795106	NM_001304	Hs.446079
A_33_P3535175	4.57574	-4.57574	-2.19401	down	FALSE	BX095413 NCI_CGAP_Kid3 Homo sapiens cDNA clone IMAGp998P233802, mRNA sequence [BX095413]			5177966	chr20	5177907	-	hs|20p12.3	BX095413			chr20:5177966-5177907		Hs.715044
A_23_P79360	4.54641	-4.54641	-2.18473	down	FALSE	Homo sapiens nitric oxide synthase trafficker (NOSTRIN), transcript variant 1, mRNA [NM_052946]	115677	GO:0030666|GO:0005515|GO:0005737|GO:0005886|GO:0050999|GO:0016023|GO:0046209|GO:0005856|GO:0006897	169721440	chr2	169721381	+	hs|2q31.1	NM_052946	nitric oxide synthase trafficker	NOSTRIN	chr2:169721381-169721440	NM_052946	Hs.189780
A_23_P407206	4.54356	-4.54356	-2.18382	down	FALSE	Homo sapiens ceroid-lipofuscinosis, neuronal 8 (epilepsy, progressive with mental retardation) (CLN8), mRNA [NM_018941]	2055	GO:0008219|GO:0008361|GO:0060041|GO:0005783|GO:0006672|GO:0045494|GO:0030163|GO:0050881|GO:0033116|GO:0050884|GO:0050885|GO:0007628|GO:0046513|GO:0044257|GO:0008203|GO:0008306|GO:0060052|GO:0005793|GO:0008610|GO:0021523|GO:0043066|GO:0051348|GO:0045861|GO:0007399|GO:0016020|GO:0006869|GO:0035176|GO:0005789|GO:0051935|GO:0007006|GO:0016021|GO:0006644|GO:0007040|GO:0001306	1734701	chr8	1734642	+	hs|8p23.3	NM_018941	ceroid-lipofuscinosis, neuronal 8 (epilepsy, progressive with mental retardation)	CLN8	chr8:1734642-1734701	NM_018941	Hs.127675
A_24_P91916	4.49599	-4.49599	-2.16864	down	FALSE	Homo sapiens nuclear transport factor 2-like export factor 2 (NXT2), transcript variant 1, mRNA [NM_018698]	55916	GO:0005622|GO:0005737|GO:0005634|GO:0051028|GO:0015031	108787609	chrX	108787550	+	hs|Xq23	NM_018698	nuclear transport factor 2-like export factor 2	NXT2	chrX:108787550-108787609	NM_018698	Hs.25010
A_33_P3221458	4.4236	-4.4236	-2.14522	down	FALSE	Homo sapiens zinc finger protein 204, pseudogene (ZNF204P), non-coding RNA [NR_002722]	7754		27325667	chr6	27325608	-	hs|6p22.1	NR_002722	zinc finger protein 204, pseudogene	ZNF204P	chr6:27325667-27325608	NR_002722	Hs.8198
A_33_P3268622	4.40033	-4.40033	-2.13761	down	FALSE	Homo sapiens lymphocyte antigen 6 complex, locus D (LY6D), mRNA [NM_003695]	8581	GO:0035634|GO:0009986|GO:0005886|GO:0030098|GO:0005624|GO:0031225|GO:0007155	143866368	chr8	143866309	-	hs|8q24.3	NM_003695	lymphocyte antigen 6 complex, locus D	LY6D	chr8:143866368-143866309	NM_003695	Hs.415762
A_23_P167227	4.37947	-4.37947	-2.13076	down	FALSE	Homo sapiens hydroxyacyl-CoA dehydrogenase (HADH), nuclear gene encoding mitochondrial protein, transcript variant 2, mRNA [NM_005327]	3033	GO:0050662|GO:0032868|GO:0014823|GO:0006635|GO:0042493|GO:0005730|GO:0005743|GO:0070403|GO:0003857|GO:0005634|GO:0005739|GO:0005737|GO:0000166|GO:0005759|GO:0006631|GO:0016491|GO:0009725|GO:0046676|GO:0044255	108956169	chr4	108956110	+	hs|4q25	NM_005327	hydroxyacyl-CoA dehydrogenase	HADH	chr4:108956110-108956169	NM_005327	Hs.438289
A_23_P368779	4.27241	-4.27241	-2.09505	down	FALSE	Homo sapiens zinc finger protein 114 (ZNF114), mRNA [NM_153608]	163071	GO:0005622|GO:0006355|GO:0008270|GO:0005634|GO:0003677|GO:0046872	48790213	chr19	48790154	+	hs|19q13.33	NM_153608	zinc finger protein 114	ZNF114	chr19:48790154-48790213	NM_153608	Hs.511883
A_24_P450596	4.23055	-4.23055	-2.08085	down	FALSE	Homo sapiens zinc finger protein 850 (ZNF850), mRNA [NM_001193552]	342892	GO:0005622|GO:0006355|GO:0008270|GO:0005634|GO:0003677|GO:0046872	37234678	chr19	37234619	-	hs|19q13.12	NM_001193552	zinc finger protein 850	ZNF850	chr19:37234678-37234619	NM_001193552	Hs.406307
A_24_P942517	4.1124	-4.1124	-2.03998	down	FALSE	thioredoxin-related transmembrane protein 4 [Source:HGNC Symbol;Acc:25237] [ENST00000246024]	56255	GO:0016020|GO:0006810|GO:0045454|GO:0016021|GO:0022900	7958502	chr20	7958443	-	hs|20p12.3	AB032988	thioredoxin-related transmembrane protein 4	TMX4	chr20:7958502-7958443		Hs.169358
A_33_P3227676	4.00276	-4.00276	-2.00099	down	FALSE	Homo sapiens chromosome 2 open reading frame 72 (C2orf72), mRNA [NM_001144994]	257407		231914414	chr2	231914355	+	hs|2q37.1	NM_001144994	chromosome 2 open reading frame 72	C2orf72	chr2:231914355-231914414	NM_001144994	Hs.526596
A_23_P131676	3.94147	-3.94147	-1.97874	down	FALSE	Homo sapiens chemokine (C-X-C motif) receptor 7 (CXCR7), mRNA [NM_020311]	57007	GO:0043066|GO:0070098|GO:0005886|GO:0016494|GO:0004930|GO:0044419|GO:0004872|GO:0016021|GO:0004871	237490842	chr2	237490783	+	hs|2q37.3	NM_020311	chemokine (C-X-C motif) receptor 7	CXCR7	chr2:237490783-237490842	NM_020311	Hs.471751
A_24_P171058	3.93778	-3.93778	-1.97738	down	FALSE	Homo sapiens transmembrane protein 64 (TMEM64), transcript variant 1, mRNA [NM_001008495]	169200	GO:0016020|GO:0016021	91636507	chr8	91636448	-	hs|8q21.3	NM_001008495	transmembrane protein 64	TMEM64	chr8:91636507-91636448	NM_001008495	Hs.567759
A_33_P3372090	3.89816	-3.89816	-1.96279	down	FALSE				180413050	chr5	180412991	+	hs|5q35.3				chr5:180412991-180413050
A_32_P74964	3.88646	-3.88646	-1.95846	down	FALSE	Homo sapiens chromosome 6 open reading frame 168 (C6orf168), mRNA [NM_032511]	84553		99721027	chr6	99720968	-	hs|6q16.2	NM_032511	chromosome 6 open reading frame 168	C6orf168	chr6:99721027-99720968	NM_032511	Hs.573245
A_23_P135857	3.83009	-3.83009	-1.93738	down	FALSE	Homo sapiens eukaryotic translation initiation factor 2-alpha kinase 3 (EIF2AK3), mRNA [NM_004836]	9451	GO:0005515|GO:0006986|GO:0017148|GO:0034976|GO:0019722|GO:0006983|GO:0005783|GO:0030282|GO:0006926|GO:0042802|GO:0032092|GO:0030968|GO:0005737|GO:0046777|GO:0032933|GO:0002063|GO:0000166|GO:0045444|GO:0051260|GO:0031642|GO:0006919|GO:0005623|GO:0006950|GO:0009967|GO:0019217|GO:0005524|GO:0032057|GO:0001501|GO:0004672|GO:0001503|GO:0007595|GO:0016020|GO:0004674|GO:0031018|GO:0005789|GO:0048009|GO:…	88856641	chr2	88856582	-	hs|2p11.2	NM_004836	eukaryotic translation initiation factor 2-alpha kinase 3	EIF2AK3	chr2:88856641-88856582	NM_004836	Hs.591589
A_19_P00315843	3.82639	-3.82639	-1.93598	down	FALSE	Homo sapiens small Cajal body-specific RNA 16 (SCARNA16), guide RNA [NR_003013]			75085575	chr17	75085516	+	hs|17q25.2	NR_003013		SCARNA16	chr17:75085516-75085575	NR_003013	Hs.731291
A_33_P3295655	3.79886	-3.79886	-1.92557	down	FALSE	Homo sapiens amyloid beta (A4) precursor protein-binding, family A, member 1 (APBA1), mRNA [NM_001163]	320	GO:0005515|GO:0005886|GO:0014051|GO:0005546|GO:0007268|GO:0030165|GO:0032403|GO:0006886|GO:0014047|GO:0007399|GO:0008021|GO:0043234|GO:0001540|GO:0006461|GO:0035264|GO:0007626|GO:0008088|GO:0007155	72042509	chr9	72042450	-	hs|9q21.11	NM_001163	amyloid beta (A4) precursor protein-binding, family A, member 1	APBA1	chr9:72042509-72042450	NM_001163	Hs.171939
A_33_P3286621	3.79547	-3.79547	-1.92428	down	FALSE	Homo sapiens small Cajal body-specific RNA 16 (SCARNA16), guide RNA [NR_003013]	677781		75085575	chr17	75085516	+	hs|17q25.2	NR_003013	small Cajal body-specific RNA 16	SCARNA16	chr17:75085516-75085575	NR_003013	Hs.731291
A_24_P456490	3.76437	-3.76437	-1.91241	down	FALSE	Homo sapiens chromosome 1 open reading frame 204 (C1orf204), mRNA [NM_001134233]	284677		159804778	chr1	159804719	-	hs|1q23.2	NM_001134233	chromosome 1 open reading frame 204	C1orf204	chr1:159804778-159804719	NM_001134233	Hs.647718
A_33_P3265314	3.75785	-3.75785	-1.90991	down	FALSE	Homo sapiens uncharacterized LOC643365 (FLJ44054), non-coding RNA [NR_024609]	643365		114626485	chr13	114626426	+	hs|13q34	NR_024609	uncharacterized LOC643365	FLJ44054	chr13:114626426-114626485	NR_024609	Hs.680435
A_24_P218979	3.71353	-3.71353	-1.89279	down	FALSE	Homo sapiens cell division cycle associated 3 (CDCA3), mRNA [NM_031299]	83461	GO:0008150|GO:0003674|GO:0007067|GO:0007049|GO:0005737|GO:0005575|GO:0051301|GO:0005829	6958498	chr12	6958315	-	hs|12p13.31	NM_031299	cell division cycle associated 3	CDCA3	chr12:6958498-6958315	NM_031299	Hs.524216
A_24_P303145	3.69137	-3.69137	-1.88416	down	FALSE	Homo sapiens ankylosis, progressive homolog (mouse) (ANKH), mRNA [NM_054027]	56172	GO:0030500|GO:0001501|GO:0005886|GO:0005887|GO:0019867|GO:0006810|GO:0007626|GO:0005315|GO:0016021|GO:0030504|GO:0030505	14705088	chr5	14705029	-	hs|5p15.2	NM_054027	ankylosis, progressive homolog (mouse)	ANKH	chr5:14705088-14705029	NM_054027	Hs.156727
A_23_P357966	3.66919	-3.66919	-1.87546	down	FALSE	Homo sapiens protein-L-isoaspartate (D-aspartate) O-methyltransferase domain containing 1 (PCMTD1), mRNA [NM_052937]	115294	GO:0004719|GO:0005737|GO:0006464	52730327	chr8	52730268	-	hs|8q11.23	NM_052937	protein-L-isoaspartate (D-aspartate) O-methyltransferase domain containing 1	PCMTD1	chr8:52730327-52730268	NM_052937	Hs.671268
A_23_P500892	3.59595	-3.59595	-1.84637	down	FALSE	Homo sapiens tubby homolog (mouse) (TUB), transcript variant 1, mRNA [NM_003320]	7275	GO:0050766|GO:0005737|GO:0005886|GO:0005634|GO:0005576|GO:0050896|GO:0043231	8127199	chr11	8127140	+	hs|11p15.4	NM_003320	tubby homolog (mouse)	TUB	chr11:8127140-8127199	NM_003320	Hs.568986
A_24_P161973	3.57695	-3.57695	-1.83873	down	FALSE	Homo sapiens ATPase, class VI, type 11A (ATP11A), transcript variant 1, mRNA [NM_015205]	23250	GO:0005515|GO:0000287|GO:0005783|GO:0005524|GO:0045332|GO:0015662|GO:0000166|GO:0016020|GO:0016787|GO:0004012|GO:0016820|GO:0016021|GO:0055037|GO:0006812	113540977	chr13	113540918	+	hs|13q34	NM_015205	ATPase, class VI, type 11A	ATP11A	chr13:113540918-113540977	NM_015205	Hs.29189
A_24_P346126	3.53385	-3.53385	-1.82124	down	FALSE	Homo sapiens small EDRK-rich factor 1A (telomeric) (SERF1A), transcript variant 2, mRNA [NM_022968]	8293		70203846	chr5	70203787	+	hs|5q13.2	NM_022968	small EDRK-rich factor 1A (telomeric)	SERF1A	chr5:70203787-70203846	NM_022968	Hs.726820
A_23_P201181	3.50888	-3.50888	-1.81101	down	FALSE	Homo sapiens protein tyrosine phosphatase, non-receptor type 22 (lymphoid) (PTPN22), transcript variant 2, mRNA [NM_012411]	26191	GO:0005515|GO:0050855|GO:0048471|GO:0017124|GO:0050868|GO:0005634|GO:0050860|GO:0032817|GO:0035335|GO:0005737|GO:0006470|GO:0016787|GO:0030217|GO:0045088|GO:0009898|GO:0019900|GO:0004725|GO:0035644	114376990	chr1	114376931	-	hs|1p13.2	NM_012411	protein tyrosine phosphatase, non-receptor type 22 (lymphoid)	PTPN22	chr1:114376990-114376931	NM_012411	Hs.535276
A_24_P313262	3.48785	-3.48785	-1.80234	down	FALSE	Homo sapiens cAMP-regulated phosphoprotein, 19kDa (ARPP19), mRNA [NM_006628]	10776	GO:0004864|GO:0008601|GO:0045722|GO:0005102|GO:0015459|GO:0019212|GO:0005737|GO:0007049|GO:0007067|GO:0000086|GO:0046326|GO:0051721|GO:0051301	52840062	chr15	52840003	-	hs|15q21.2	NM_006628	cAMP-regulated phosphoprotein, 19kDa	ARPP19	chr15:52840062-52840003	NM_006628	Hs.713393
A_24_P398691	3.47871	-3.47871	-1.79855	down	FALSE	Homo sapiens abhydrolase domain containing 13 (ABHD13), mRNA [NM_032859]	84945	GO:0016787|GO:0016020|GO:0016021	108886570	chr13	108886511	+	hs|13q33.3	NM_032859	abhydrolase domain containing 13	ABHD13	chr13:108886511-108886570	NM_032859	Hs.183528
A_33_P3338360	3.46584	-3.46584	-1.79321	down	FALSE	Homo sapiens small Cajal body-specific RNA 13 (SCARNA13), guide RNA [NR_003002]	677768		95999751	chr14	95999692	-	hs|14q32.13	NR_003002	small Cajal body-specific RNA 13	SCARNA13	chr14:95999751-95999692	NR_003002	Hs.728662
A_23_P136671	3.46251	-3.46251	-1.79182	down	FALSE	Homo sapiens UDP glucuronosyltransferase 2 family, polypeptide B7 (UGT2B7), mRNA [NM_001074]	7364	GO:0006629|GO:0005792|GO:0016020|GO:0005783|GO:0008152|GO:0001972|GO:0005789|GO:0005624|GO:0015020|GO:0016021	69978443	chr4	69978384	+	hs|4q13.2	NM_001074	UDP glucuronosyltransferase 2 family, polypeptide B7	UGT2B7	chr4:69978384-69978443	NM_001074	Hs.654424
A_33_P3267814	3.45442	-3.45442	-1.78844	down	FALSE	Homo sapiens microtubule associated monoxygenase, calponin and LIM domain containing 3 (MICAL3), transcript variant 2, mRNA [NM_001136004]	57553	GO:0005737|GO:0016491|GO:0008270|GO:0005856|GO:0046872	18343047	chr22	18342988	-	hs|22q11.21	NM_001136004	microtubule associated monoxygenase, calponin and LIM domain containing 3	MICAL3	chr22:18343047-18342988	NM_001136004	Hs.528024
A_24_P30141	3.42673	-3.42673	-1.77683	down	FALSE	Homo sapiens fragile site, folic acid type, rare, fra(10)(q23.3) or fra(10)(q24.2) candidate 1 (FRA10AC1), mRNA [NM_145246]	118924	GO:0005515|GO:0005634	95428879	chr10	95428820	-	hs|10q23.33	NM_145246	fragile site, folic acid type, rare, fra(10)(q23.3) or fra(10)(q24.2) candidate 1	FRA10AC1	chr10:95428879-95428820	NM_145246	Hs.586650
A_32_P87013	3.42412	-3.42412	-1.77573	down	FALSE	Homo sapiens interleukin 8 (IL8), mRNA [NM_000584]	3576	GO:0005515|GO:0005153|GO:0008285|GO:0019722|GO:0002237|GO:0006928|GO:0005615|GO:0030155|GO:0005622|GO:0035556|GO:0045091|GO:0006955|GO:0006954|GO:0006935|GO:0007050|GO:0030097|GO:0008009|GO:0030593|GO:0005576|GO:0001525|GO:0048566|GO:0050930|GO:0007165|GO:0071222|GO:0007186|GO:0090023|GO:0042119	74609324	chr4	74609265	+	hs|4q13.3	NM_000584	interleukin 8	IL8	chr4:74609265-74609324	NM_000584	Hs.624
A_24_P345679	3.41846	-3.41846	-1.77334	down	FALSE	Homo sapiens myeloid leukemia factor 1 (MLF1), transcript variant 4, mRNA [NM_001195432]	4291	GO:0005515|GO:0007049|GO:0005737|GO:0019904|GO:0007275|GO:0007050|GO:0005634|GO:0002318|GO:0003677|GO:0030154|GO:0006351	158323838	chr3	158323779	+	hs|3q25.32	NM_001195432	myeloid leukemia factor 1	MLF1	chr3:158323779-158323838	NM_001195432	Hs.85195
A_24_P46093	3.39937	-3.39937	-1.76527	down	FALSE	Homo sapiens solute carrier family 6 (neurotransmitter transporter, taurine), member 6 (SLC6A6), transcript variant 1, mRNA [NM_003043]	6533	GO:0006520|GO:0005886|GO:0005328|GO:0006865|GO:0055085|GO:0030977|GO:0034641|GO:0016020|GO:0005887|GO:0006810|GO:0006836|GO:0016021|GO:0005369|GO:0006811|GO:0015293	14530505	chr3	14530446	+	hs|3p25.1	NM_003043	solute carrier family 6 (neurotransmitter transporter, taurine), member 6	SLC6A6	chr3:14530446-14530505	NM_003043	Hs.529488
A_33_P3358601	3.36903	-3.36903	-1.75233	down	FALSE	Homo sapiens interferon induced transmembrane protein 10 (IFITM10), mRNA [NM_001170820]	402778	GO:0009607|GO:0005886|GO:0016021	1753699	chr11	1753640	-	hs|11p15.5	NM_001170820	interferon induced transmembrane protein 10	IFITM10	chr11:1753699-1753640	NM_001170820	Hs.121575
A_32_P131143	3.35688	-3.35688	-1.74712	down	FALSE	Homo sapiens CECR5 antisense RNA 1 (non-protein coding) (CECR5-AS1), transcript variant 2, non-coding RNA [NR_024482]	100130717		17646293	chr22	17646234	+	hs|22q11.1	NR_024482	CECR5 antisense RNA 1 (non-protein coding)	CECR5-AS1	chr22:17646234-17646293	NR_024482	Hs.660066
A_24_P37253	3.3534	-3.3534	-1.74562	down	FALSE	Homo sapiens LY6/PLAUR domain containing 6 (LYPD6), transcript variant 2, mRNA [NM_194317]	130574	GO:0005576	150330002	chr2	150329943	+	hs|2q23.2	NM_194317	LY6/PLAUR domain containing 6	LYPD6	chr2:150329943-150330002	NM_194317	Hs.21929
A_23_P434900	3.3497	-3.3497	-1.74403	down	FALSE	Homo sapiens hematological and neurological expressed 1-like (HN1L), mRNA [NM_144570]	90861	GO:0005737|GO:0005886|GO:0005634	1751348	chr16	1751289	+	hs|16p13.3	NM_144570	hematological and neurological expressed 1-like	HN1L	chr16:1751289-1751348	NM_144570	Hs.513261
A_23_P151870	3.34509	-3.34509	-1.74205	down	FALSE	Homo sapiens glucuronic acid epimerase (GLCE), mRNA [NM_015554]	26035	GO:0005794|GO:0016020|GO:0000139|GO:0050379|GO:0016857|GO:0016021|GO:0015012|GO:0016853|GO:0030210	69564113	chr15	69564054	+	hs|15q23	NM_015554	glucuronic acid epimerase	GLCE	chr15:69564054-69564113	NM_015554	Hs.183006
A_23_P333498	3.29554	-3.29554	-1.72051	down	FALSE	Homo sapiens endonuclease/exonuclease/phosphatase family domain containing 1 (EEPD1), mRNA [NM_030636]	80820	GO:0006281|GO:0003677	36340917	chr7	36340858	+	hs|7p14.2	NM_030636	endonuclease/exonuclease/phosphatase family domain containing 1	EEPD1	chr7:36340858-36340917	NM_030636	Hs.487994
A_33_P3330498	3.28888	-3.28888	-1.7176	down	FALSE	Homo sapiens aldehyde dehydrogenase 7 family, member A1 (ALDH7A1), nuclear gene encoding mitochondrial protein, transcript variant 1, mRNA [NM_001182]	501	GO:0007605|GO:0004029|GO:0006081|GO:0005634|GO:0005575|GO:0005829|GO:0005739|GO:0034641|GO:0005737|GO:0008802|GO:0005759|GO:0016491|GO:0006554|GO:0004043	125877621	chr5	125877562	-	hs|5q23.2	NM_001182	aldehyde dehydrogenase 7 family, member A1	ALDH7A1	chr5:125877621-125877562	NM_001182	Hs.483239
A_23_P354387	3.26958	-3.26958	-1.7091	down	FALSE	Homo sapiens myoferlin (MYOF), transcript variant 1, mRNA [NM_013451]	26509	GO:0031965|GO:0005886|GO:0008015|GO:0005634|GO:0005635|GO:0031410|GO:0043231|GO:0034605|GO:0005543|GO:0006936|GO:0005901|GO:0001778|GO:0016021|GO:0030659	95066378	chr10	95066319	-	hs|10q23.33	NM_013451	myoferlin	MYOF	chr10:95066378-95066319	NM_013451	Hs.602086
A_23_P21706	3.2486	-3.2486	-1.69982	down	FALSE	Homo sapiens CTP synthase (CTPS), mRNA [NM_001905]	1503	GO:0006241|GO:0015949|GO:0016874|GO:0042493|GO:0006221|GO:0055086|GO:0005575|GO:0005524|GO:0005829|GO:0006139|GO:0000166|GO:0003883|GO:0006541	41478142	chr1	41478082	+	hs|1p34.2	NM_001905	CTP synthase	CTPS	chr1:41478082-41478142	NM_001905	Hs.473087
A_23_P125748	3.2441	-3.2441	-1.69782	down	FALSE	Homo sapiens zinc finger, matrin-type 1 (ZMAT1), transcript variant 1, mRNA [NM_001011657]	84460	GO:0005622|GO:0005730|GO:0008270|GO:0005634|GO:0003677|GO:0046872	101138913	chrX	101138854	-	hs|Xq22.1	NM_001011657	zinc finger, matrin-type 1	ZMAT1	chrX:101138913-101138854	NM_001011657	Hs.496512
A_24_P346725	3.2435	-3.2435	-1.69755	down	FALSE	Homo sapiens cDNA FLJ10232 fis, clone HEMBB1000244. [AK001094]			130728544	chr9	130728485	-	hs|9q34.11	AK001094			chr9:130728544-130728485		Hs.551150
A_33_P3394252	3.24053	-3.24053	-1.69623	down	FALSE	Homo sapiens chromosome 2 open reading frame 67 (C2orf67), mRNA [NM_152519]	151050		210885586	chr2	210885527	-	hs|2q34	NM_152519	chromosome 2 open reading frame 67	C2orf67	chr2:210885586-210885527	NM_152519	Hs.591638
A_23_P77731	3.23027	-3.23027	-1.69166	down	FALSE	Homo sapiens crystallin, mu (CRYM), transcript variant 1, mRNA [NM_001888]	1428	GO:0050661|GO:0005886|GO:0003714|GO:0007605|GO:0005730|GO:0005634|GO:0070327|GO:0000122|GO:0070324|GO:0042803|GO:0047127|GO:0005737|GO:0016491	21270022	chr16	21269963	-	hs|16p12.2	NM_001888	crystallin, mu	CRYM	chr16:21270022-21269963	NM_001888	Hs.924
A_33_P3337549	3.21484	-3.21484	-1.68475	down	FALSE	Homo sapiens ATP-binding cassette, sub-family B (MDR/TAP), member 5 (ABCB5), transcript variant 3, mRNA [NM_001163942]	340273	GO:0046581|GO:0016324|GO:0015562|GO:0005886|GO:0000166|GO:0000139|GO:0005887|GO:0042391|GO:0042626|GO:0055085|GO:0016887|GO:0005524	20699735	chr7	20699676	+	hs|7p21.1	NM_001163942	ATP-binding cassette, sub-family B (MDR/TAP), member 5	ABCB5	chr7:20699676-20699735	NM_001163942	Hs.404102
A_32_P108889	3.19741	-3.19741	-1.6769	down	FALSE	Homo sapiens doublecortin-like kinase 1 (DCLK1), transcript variant 1, mRNA [NM_004734]	9201	GO:0007275|GO:0007417|GO:0009615|GO:0005524|GO:0030154|GO:0007399|GO:0035556|GO:0004672|GO:0000166|GO:0004674|GO:0005887|GO:0016301|GO:0016197|GO:0006468|GO:0005057	36343328	chr13	36343269	-	hs|13q13.3	NM_004734	doublecortin-like kinase 1	DCLK1	chr13:36343328-36343269	NM_004734	Hs.507755
A_23_P405129	3.18753	-3.18753	-1.67244	down	FALSE	Homo sapiens latent transforming growth factor beta binding protein 2 (LTBP2), mRNA [NM_000428]	4053	GO:0031012|GO:0009306|GO:0019838|GO:0005488|GO:0005509|GO:0005578|GO:0007179|GO:0005576|GO:0006605|GO:0005615	74965511	chr14	74965452	-	hs|14q24.3	NM_000428	latent transforming growth factor beta binding protein 2	LTBP2	chr14:74965511-74965452	NM_000428	Hs.512776
A_24_P312325	3.18009	-3.18009	-1.66907	down	FALSE	Homo sapiens mRNA for hypothetical protein (C8ORF15). [AJ312027]			10980986	chr8	10980927	-	hs|8p23.1	AJ312027			chr8:10980986-10980927		Hs.730890
A_19_P00812841	3.17796	-3.17796	-1.6681	down	FALSE	lincRNA:chr6:72017387-72024304 forward strand			72017883	chr6	72017824	+	hs|6q13				chr6:72017824-72017883
A_33_P3338733	3.16751	-3.16751	-1.66335	down	FALSE	Homo sapiens microphthalmia-associated transcription factor (MITF), transcript variant 1, mRNA [NM_198159]	4286	GO:0005515|GO:0043234|GO:0006355|GO:0001077|GO:0006461|GO:0045944|GO:0030318|GO:0007275|GO:0005634|GO:0045893|GO:0003677	70014774	chr3	70014715	+	hs|3p13	NM_198159	microphthalmia-associated transcription factor	MITF	chr3:70014715-70014774	NM_198159	Hs.166017
A_23_P64898	3.1672	-3.1672	-1.66321	down	FALSE	Homo sapiens killer cell lectin-like receptor subfamily G, member 1 (KLRG1), mRNA [NM_005810]	10219	GO:0006968|GO:0006954|GO:0005886|GO:0005488|GO:0045087|GO:0050776|GO:0005529|GO:0004872|GO:0016021|GO:0007166	9162653	chr12	9162594	+	hs|12p13.31	NM_005810	killer cell lectin-like receptor subfamily G, member 1	KLRG1	chr12:9162594-9162653	NM_005810	Hs.558446
A_33_P3258452	3.15969	-3.15969	-1.65978	down	FALSE	Homo sapiens chromosome 12 open reading frame 5 (C12orf5), mRNA [NM_020375]	57103	GO:0005622|GO:0016787|GO:0004331	4469117	chr12	4469058	+	hs|12p13.32	NM_020375	chromosome 12 open reading frame 5	C12orf5	chr12:4469058-4469117	NM_020375	Hs.504545
A_24_P902052	3.14173	-3.14173	-1.65156	down	FALSE	Homo sapiens small nucleolar RNA host gene 13 (non-protein coding) (SNHG13), non-coding RNA [NR_024031]	57291		53579768	chr4	53579709	+	hs|4q12	NR_024031	small nucleolar RNA host gene 13 (non-protein coding)	SNHG13	chr4:53579709-53579768	NR_024031	Hs.17719
A_23_P7250	3.13975	-3.13975	-1.65065	down	FALSE	Homo sapiens CDP-diacylglycerol synthase (phosphatidate cytidylyltransferase) 1 (CDS1), mRNA [NM_001263]	1040	GO:0006629|GO:0007165|GO:0016020|GO:0005783|GO:0004605|GO:0016779|GO:0005789|GO:0016021|GO:0008654|GO:0004142|GO:0006657|GO:0007601	85566459	chr4	85566400	+	hs|4q21.23	NM_001263	CDP-diacylglycerol synthase (phosphatidate cytidylyltransferase) 1	CDS1	chr4:85566400-85566459	NM_001263	Hs.654899
A_24_P941831	3.13075	-3.13075	-1.64651	down	FALSE	Homo sapiens transmembrane protein 237 (TMEM237), transcript variant 1, mRNA [NM_001044385]	65062	GO:0016020|GO:0016021	202485131	chr2	202485072	-	hs|2q33.1	NM_001044385	transmembrane protein 237	TMEM237	chr2:202485131-202485072	NM_001044385	Hs.12319
A_32_P181638	3.12773	-3.12773	-1.64511	down	FALSE	Homo sapiens blood vessel epicardial substance (BVES), transcript variant B, mRNA [NM_147147]	11149	GO:0090136|GO:0030054|GO:0005886|GO:0008360|GO:0007275|GO:0016328|GO:0043088|GO:0007517|GO:0032314|GO:0005198|GO:0001921|GO:0034446|GO:0040017|GO:0005923|GO:0016021|GO:0007155|GO:0016192	105545173	chr6	105545114	-	hs|6q21	NM_147147	blood vessel epicardial substance	BVES	chr6:105545173-105545114	NM_147147	Hs.221660
A_23_P7144	3.12599	-3.12599	-1.64431	down	FALSE	Homo sapiens chemokine (C-X-C motif) ligand 1 (melanoma growth stimulating activity, alpha) (CXCL1), mRNA [NM_001511]	2919	GO:0008009|GO:0030036|GO:0008285|GO:0008283|GO:0005102|GO:0005576|GO:0043085|GO:0005615|GO:0007399|GO:0035556|GO:0005622|GO:0007165|GO:0006955|GO:0006954|GO:0006935|GO:0007186|GO:0008047|GO:0008083	74736909	chr4	74736850	+	hs|4q13.3	NM_001511	chemokine (C-X-C motif) ligand 1 (melanoma growth stimulating activity, alpha)	CXCL1	chr4:74736850-74736909	NM_001511	Hs.789
A_23_P30315	3.11145	-3.11145	-1.63758	down	FALSE	Homo sapiens tripartite motif containing 7 (TRIM7), transcript variant 6, mRNA [NM_033342]	81786	GO:0005622|GO:0005737|GO:0005730|GO:0008270|GO:0005634|GO:0046872|GO:0043231	180630267	chr5	180630208	-	hs|5q35.3	NM_033342	tripartite motif containing 7	TRIM7	chr5:180630267-180630208	NM_033342	Hs.487412
A_33_P3331451	3.10165	-3.10165	-1.63304	down	FALSE	Homo sapiens transforming growth factor, beta receptor 1 (TGFBR1), transcript variant 1, mRNA [NM_004612]	7046	GO:0005515|GO:0014070|GO:0043627|GO:0030054|GO:0030307|GO:0048705|GO:0048844|GO:0048538|GO:0046332|GO:0009790|GO:0009791|GO:0048701|GO:0005114|GO:0007507|GO:0046777|GO:0044459|GO:0000166|GO:0018105|GO:0034695|GO:0018107|GO:0030199|GO:0007179|GO:0031396|GO:0031625|GO:0045885|GO:0046982|GO:0007566|GO:0007568|GO:0043393|GO:0009636|GO:0001701|GO:0043235|GO:0001501|GO:0042060|GO:0005923|GO:0045893|GO:…	101916381	chr9	101916322	+	hs|9q22.33	NM_004612	transforming growth factor, beta receptor 1	TGFBR1	chr9:101916322-101916381	NM_004612	Hs.494622
A_33_P3348887	3.05238	-3.05238	-1.60994	down	FALSE	Homo sapiens pre-B-cell leukemia homeobox 3 (PBX3), transcript variant 1, mRNA [NM_006195]	5090	GO:0043565|GO:0007388|GO:0008344|GO:0005667|GO:0002087|GO:0007387|GO:0003700|GO:0007585|GO:0048666|GO:0005634|GO:0021516	128728268	chr9	128728209	+	hs|9q33.3	NM_006195	pre-B-cell leukemia homeobox 3	PBX3	chr9:128728209-128728268	NM_006195	Hs.428027
A_33_P3337019	3.04754	-3.04754	-1.60765	down	FALSE	PREDICTED: Homo sapiens hypothetical LOC728975 (LOC728975), miscRNA [XR_110914]	728975		64947580	chr11	64947521	-	hs|11q13.1	XR_110914	uncharacterized LOC728975	LOC728975	chr11:64947580-64947521	XR_110914	Hs.647238
A_24_P923251	3.04624	-3.04624	-1.60703	down	FALSE	Homo sapiens transglutaminase 2 (C polypeptide, protein-glutamine-gamma-glutamyltransferase) (TGM2), transcript variant 2, mRNA [NM_198951]	7052	GO:0005515|GO:0016746|GO:0005886|GO:0019904|GO:0043277|GO:0006917|GO:0005525|GO:0048661|GO:0046872|GO:0045785|GO:0005739|GO:0005737|GO:0018149|GO:0001974|GO:0051482|GO:0003810|GO:0050729|GO:0051260|GO:0018153|GO:0060662|GO:0043123|GO:0060445	36766505	chr20	36766446	-	hs|20q11.23	NM_198951	transglutaminase 2 (C polypeptide, protein-glutamine-gamma-glutamyltransferase)	TGM2	chr20:36766505-36766446	NM_198951	Hs.517033
A_24_P935881	3.04602	-3.04602	-1.60692	down	FALSE	Homo sapiens small EDRK-rich factor 1B (centromeric) (SERF1B), transcript variant 2, mRNA [NM_022978]	728492	GO:0003674|GO:0005575|GO:0007399	69321275	chr5	69321216	+	hs|5q13.2	NM_022978	small EDRK-rich factor 1B (centromeric)	SERF1B	chr5:69321216-69321275	NM_022978	Hs.559428
A_24_P938614	3.01701	-3.01701	-1.59312	down	FALSE	Homo sapiens CDP-diacylglycerol synthase (phosphatidate cytidylyltransferase) 1 (CDS1), mRNA [NM_001263]	1040	GO:0006629|GO:0007165|GO:0016020|GO:0005783|GO:0004605|GO:0016779|GO:0005789|GO:0016021|GO:0008654|GO:0004142|GO:0006657|GO:0007601	85572360	chr4	85572301	+	hs|4q21.23	NM_001263	CDP-diacylglycerol synthase (phosphatidate cytidylyltransferase) 1	CDS1	chr4:85572301-85572360	NM_001263	Hs.654899
A_19_P00322332	3.01504	-3.01504	-1.59218	down	FALSE	PREDICTED: Homo sapiens hypothetical LOC100508196 (LOC100508196), miscRNA [XR_111691]			38683252	chr17	38683195	+	hs|17q21.2	XR_111691	uncharacterized LOC100508196	LOC100508196	chr17:38683195-38683252	XR_111691
A_23_P203920	3.01097	-3.01097	-1.59023	down	FALSE	Homo sapiens sarcospan (Kras oncogene-associated gene) (SSPN), transcript variant 1, mRNA [NM_005086]	8082	GO:0042383|GO:0030133|GO:0030054|GO:0006936|GO:0016010|GO:0005887|GO:0045211|GO:0045202|GO:0007155	26385754	chr12	26385695	+	hs|12p12.1	NM_005086	sarcospan (Kras oncogene-associated gene)	SSPN	chr12:26385695-26385754	NM_005086	Hs.183428
A_23_P79302	3.00522	-3.00522	-1.58747	down	FALSE	Homo sapiens LY6/PLAUR domain containing 6B (LYPD6B), mRNA [NM_177964]	130576	GO:0005886|GO:0031225	150071138	chr2	150071079	+	hs|2q23.2	NM_177964	LY6/PLAUR domain containing 6B	LYPD6B	chr2:150071079-150071138	NM_177964	Hs.357567
A_33_P3354514	2.98776	-2.98776	-1.57907	down	FALSE	Homo sapiens solute carrier family 2 (facilitated glucose transporter), member 13, mRNA (cDNA clone MGC:48624 IMAGE:5272386), complete cds. [BC047507]	114134	GO:0005886|GO:0022891|GO:0016021|GO:0055085	40343374	chr12	40343315	-	hs|12q12	BC047507	solute carrier family 2 (facilitated glucose transporter), member 13	SLC2A13	chr12:40343374-40343315		Hs.558595
A_33_P3315385	2.95904	-2.95904	-1.56513	down	FALSE	Homo sapiens metallophosphoesterase domain containing 2 (MPPED2), transcript variant 1, mRNA [NM_001584]	744	GO:0016787|GO:0046872|GO:0007399	30431949	chr11	30431890	-	hs|11p14.1	NM_001584	metallophosphoesterase domain containing 2	MPPED2	chr11:30431949-30431890	NM_001584	Hs.289795
A_23_P122976	2.95527	-2.95527	-1.56329	down	FALSE	Homo sapiens guanine nucleotide binding protein (G protein), alpha inhibiting activity polypeptide 1 (GNAI1), mRNA [NM_002069]	2770	GO:0005515|GO:0005886|GO:0003924|GO:0007268|GO:0005634|GO:0007193|GO:0046872|GO:0005622|GO:0005085|GO:0005737|GO:0000166|GO:0004871|GO:0005856|GO:0005813|GO:0005834|GO:0030168|GO:0030496|GO:0031683|GO:0005525|GO:0031234|GO:0006184|GO:0007165|GO:0007049|GO:0019001|GO:0007186|GO:0004435|GO:0007596|GO:0031821|GO:0051301	79848330	chr7	79848271	+	hs|7q21.11	NM_002069	guanine nucleotide binding protein (G protein), alpha inhibiting activity polypeptide 1	GNAI1	chr7:79848271-79848330	NM_002069	Hs.134587
A_33_P3238993	2.95366	-2.95366	-1.5625	down	FALSE	Homo sapiens ArfGAP with FG repeats 1 (AGFG1), transcript variant 1, mRNA [NM_001135187]	3267	GO:0005515|GO:0005794|GO:0003723|GO:0005634|GO:0007275|GO:0007283|GO:0003677|GO:0046872|GO:0030154|GO:0043231|GO:0008060|GO:0006406|GO:0032312|GO:0005643|GO:0006810|GO:0016023|GO:0008270	228419254	chr2	228419195	+	hs|2q36.3	NM_001135187	ArfGAP with FG repeats 1	AGFG1	chr2:228419195-228419254	NM_001135187	Hs.352962
A_33_P3241984	2.94676	-2.94676	-1.55913	down	FALSE	Homo sapiens protein tyrosine phosphatase, non-receptor type 22 (lymphoid) (PTPN22), transcript variant 1, mRNA [NM_015967]	26191	GO:0005515|GO:0050855|GO:0048471|GO:0017124|GO:0050868|GO:0005634|GO:0050860|GO:0032817|GO:0035335|GO:0005737|GO:0006470|GO:0016787|GO:0030217|GO:0045088|GO:0009898|GO:0019900|GO:0004725|GO:0035644	114356520	chr1	114356461	-	hs|1p13.2	NM_015967	protein tyrosine phosphatase, non-receptor type 22 (lymphoid)	PTPN22	chr1:114356520-114356461	NM_015967	Hs.535276
A_24_P307580	2.94109	-2.94109	-1.55635	down	FALSE	Homo sapiens HIV-1 Tat interactive protein 2, 30kDa (HTATIP2), transcript variant 5, mRNA [NM_001098523]	10553	GO:0005515|GO:0006520|GO:0006357|GO:0051170|GO:0003713|GO:0045765|GO:0042981|GO:0005634|GO:0006916|GO:0007275|GO:0005635|GO:0006917|GO:0030154|GO:0005737|GO:0051287|GO:0044419|GO:0016620|GO:0016491	20389034	chr11	20388976	+	hs|11p15.1	NM_001098523	HIV-1 Tat interactive protein 2, 30kDa	HTATIP2	chr11:20388976-20389034	NM_001098523	Hs.90753
A_19_P00317953	2.93513	-2.93513	-1.55342	down	FALSE	PREDICTED: Homo sapiens hypothetical LOC100508196 (LOC100508196), miscRNA [XR_111691]			38683249	chr17	38683190	+	hs|17q21.2	XR_111691	uncharacterized LOC100508196	LOC100508196	chr17:38683190-38683249	XR_111691
A_23_P407112	2.93418	-2.93418	-1.55296	down	FALSE	Homo sapiens spermatogenesis associated 18 homolog (rat) (SPATA18), mRNA [NM_145263]	132671	GO:0005739|GO:0005515|GO:0005737|GO:0016020|GO:0044447|GO:0035694|GO:0035695|GO:0033554|GO:0005741|GO:0006974|GO:0043231	52963234	chr4	52963175	+	hs|4q12	NM_145263	spermatogenesis associated 18 homolog (rat)	SPATA18	chr4:52963175-52963234	NM_145263	Hs.527090
A_24_P346431	2.93207	-2.93207	-1.55192	down	FALSE	Homo sapiens tensin 3 (TNS3), mRNA [NM_022748]	64759	GO:0005515|GO:0008284|GO:0030054|GO:0048286|GO:0016477|GO:0005925	47315278	chr7	47315219	-	hs|7p12.3	NM_022748	tensin 3	TNS3	chr7:47315278-47315219	NM_022748	Hs.520814
A_32_P201979	2.92192	-2.92192	-1.54691	down	FALSE	Homo sapiens HECT domain containing 2 (HECTD2), transcript variant 1, mRNA [NM_182765]	143279	GO:0005622|GO:0004842|GO:0042787|GO:0016881|GO:0016874|GO:0006464	93274028	chr10	93273969	+	hs|10q23.32	NM_182765	HECT domain containing 2	HECTD2	chr10:93273969-93274028	NM_182765	Hs.596096
A_24_P166094	2.90746	-2.90746	-1.53976	down	FALSE	Homo sapiens ADP-ribosylation factor interacting protein 1 (ARFIP1), transcript variant 1, mRNA [NM_001025595]	27236	GO:0003674|GO:0000139|GO:0050708|GO:0006886|GO:0005829	153832979	chr4	153832920	+	hs|4q31.3	NM_001025595	ADP-ribosylation factor interacting protein 1	ARFIP1	chr4:153832920-153832979	NM_001025595	Hs.416089
A_23_P329768	2.90127	-2.90127	-1.53668	down	FALSE	Homo sapiens growth regulation by estrogen in breast cancer 1 (GREB1), transcript variant a, mRNA [NM_014668]	9687	GO:0016020|GO:0016021	11782739	chr2	11782680	+	hs|2p25.1	NM_014668	growth regulation by estrogen in breast cancer 1	GREB1	chr2:11782680-11782739	NM_014668	Hs.467733
A_24_P413988	2.8457	-2.8457	-1.50878	down	FALSE	Homo sapiens trans-golgi network protein 2 (TGOLN2), transcript variant 1, mRNA [NM_006464]	10618	GO:0030133|GO:0005802|GO:0005515|GO:0005794|GO:0005886|GO:0005730|GO:0005634|GO:0016021	85545401	chr2	85545342	-	hs|2p11.2	NM_006464	trans-golgi network protein 2	TGOLN2	chr2:85545401-85545342	NM_006464	Hs.593382
A_23_P320261	2.8353	-2.8353	-1.5035	down	FALSE	Homo sapiens dermokine (DMKN), transcript variant 1, mRNA [NM_001035516]	93099	GO:0005576|GO:0005615	35988194	chr19	35988135	-	hs|19q13.12	NM_001035516	dermokine	DMKN	chr19:35988194-35988135	NM_001035516	Hs.417795
A_24_P261005	2.83524	-2.83524	-1.50347	down	FALSE	Homo sapiens chromosome 8 open reading frame 40 (C8orf40), transcript variant 3, mRNA [NM_138436]	114926	GO:0005737|GO:0016020|GO:0005730|GO:0005634|GO:0016021	42407694	chr8	42403872	+	hs|8p11.21	NM_138436	chromosome 8 open reading frame 40	C8orf40	chr8:42403872-42407694	NM_138436	Hs.655320
A_23_P329573	2.82945	-2.82945	-1.50052	down	FALSE	Homo sapiens integrin, beta 2 (complement component 3 receptor 3 and 4 subunit) (ITGB2), transcript variant 1, mRNA [NM_000211]	3689	GO:0008305|GO:0019901|GO:0005886|GO:0050730|GO:0008360|GO:0030593|GO:0007267|GO:0006915|GO:0007275|GO:0050900|GO:0001948|GO:0006954|GO:0007160|GO:0005488|GO:0007229|GO:0007596|GO:0050776|GO:0007159|GO:0004872|GO:0016021|GO:0007155	46305985	chr21	46305926	-	hs|21q22.3	NM_000211	integrin, beta 2 (complement component 3 receptor 3 and 4 subunit)	ITGB2	chr21:46305985-46305926	NM_000211	Hs.375957
A_23_P416608	2.82745	-2.82745	-1.4995	down	FALSE	Homo sapiens lysosomal-associated membrane protein 2 (LAMP2), transcript variant B, mRNA [NM_013995]	3920	GO:0031088|GO:0005886|GO:0005770|GO:0005624|GO:0030168|GO:0005765|GO:0005764|GO:0016020|GO:0007596|GO:0002576|GO:0016021|GO:0010008|GO:0005768	119571253	chrX	119571194	-	hs|Xq24	NM_013995	lysosomal-associated membrane protein 2	LAMP2	chrX:119571253-119571194	NM_013995	Hs.496684
A_33_P3419460	2.81556	-2.81556	-1.49342	down	FALSE	Homo sapiens VAMP (vesicle-associated membrane protein)-associated protein A, 33kDa (VAPA), transcript variant 1, mRNA [NM_003574]	9218	GO:0005515|GO:0006665|GO:0008219|GO:0048471|GO:0046982|GO:0005886|GO:0005783|GO:0070972|GO:0031982|GO:0031175|GO:0007165|GO:0006944|GO:0005198|GO:0005789|GO:0004871|GO:0005923|GO:0016021|GO:0043123	9959884	chr18	9959825	+	hs|18p11.22	NM_003574	VAMP (vesicle-associated membrane protein)-associated protein A, 33kDa	VAPA	chr18:9959825-9959884	NM_003574	Hs.165195
A_33_P3251771	2.81428	-2.81428	-1.49277	down	FALSE	Homo sapiens cylindromatosis (turban tumor syndrome) (CYLD), transcript variant 1, mRNA [NM_015247]	1540	GO:0005515|GO:0005881|GO:0006511|GO:0048471|GO:0042347|GO:0004843|GO:0005886|GO:0070423|GO:0002218|GO:0006412|GO:0046872|GO:0005829|GO:0005622|GO:0005737|GO:0070536|GO:0006508|GO:0005856|GO:0016055|GO:0090090|GO:0070064|GO:0032480|GO:0003735|GO:0019901|GO:0030496|GO:0032088|GO:0006917|GO:0031234|GO:0070507|GO:0007346|GO:0007049|GO:0045087|GO:0005840|GO:0008233|GO:0008270|GO:0004221|GO:0008234	50835792	chr16	50835733	+	hs|16q12.1	NM_015247	cylindromatosis (turban tumor syndrome)	CYLD	chr16:50835733-50835792	NM_015247	Hs.578973
A_24_P914513	2.81061	-2.81061	-1.49088	down	FALSE	Homo sapiens branched chain keto acid dehydrogenase E1, beta polypeptide (BCKDHB), nuclear gene encoding mitochondrial protein, transcript variant 1, mRNA [NM_183050]	594	GO:0003863|GO:0005515|GO:0007584|GO:0009083|GO:0051384|GO:0032403|GO:0051591|GO:0003826|GO:0005739|GO:0034641|GO:0005759|GO:0016831|GO:0005947	81055289	chr6	81055230	+	hs|6q14.1	NM_183050	branched chain keto acid dehydrogenase E1, beta polypeptide	BCKDHB	chr6:81055230-81055289	NM_183050	Hs.654441
A_33_P3279959	2.80263	-2.80263	-1.48678	down	FALSE	Homo sapiens plexin A4 (PLXNA4), transcript variant 3, mRNA [NM_001105543]	91584	GO:0021960|GO:0005886|GO:0007275|GO:0021644|GO:0048485|GO:0007399|GO:0002116|GO:0005622|GO:0021793|GO:0021784|GO:0007165|GO:0050923|GO:0021615|GO:0048841|GO:0007411|GO:0048812|GO:0021636|GO:0071526|GO:0004872|GO:0016021|GO:0021610	132068360	chr7	132068301	-	hs|7q32.3	NM_001105543	plexin A4	PLXNA4	chr7:132068360-132068301	NM_001105543	Hs.511454
A_33_P3571901	2.8026	-2.8026	-1.48677	down	FALSE	Homo sapiens mRNA; cDNA DKFZp586K1520 (from clone DKFZp586K1520) [AL050153]	26106		239753690	chr2	239753631	-	hs|2q37.3	AL050153	DKFZP586K1520 protein	DKFZP586K1520	chr2:239753690-239753631		Hs.516864
A_24_P15658	2.79959	-2.79959	-1.48521	down	FALSE	Homo sapiens LysM, putative peptidoglycan-binding, domain containing 3 (LYSMD3), mRNA [NM_198273]	116068	GO:0016020|GO:0016998|GO:0016021	89812396	chr5	89812337	-	hs|5q14.3	NM_198273	LysM, putative peptidoglycan-binding, domain containing 3	LYSMD3	chr5:89812396-89812337	NM_198273	Hs.136235
A_33_P3331125	2.79009	-2.79009	-1.48031	down	FALSE	Homo sapiens solute carrier family 2 (facilitated glucose transporter), member 12 (SLC2A12), mRNA [NM_145176]	154091	GO:0048471|GO:0005737|GO:0005886|GO:0022891|GO:0008643|GO:0016021|GO:0055085|GO:0012505	134309057	chr6	134308998	-	hs|6q23.2	NM_145176	solute carrier family 2 (facilitated glucose transporter), member 12	SLC2A12	chr6:134309057-134308998	NM_145176	Hs.486508
A_24_P792124	2.78205	-2.78205	-1.47615	down	FALSE	Homo sapiens sodium channel, voltage-gated, type IX, alpha subunit (SCN9A), mRNA [NM_002977]	6335	GO:0005244|GO:0016020|GO:0005248|GO:0001518|GO:0016021|GO:0006814|GO:0055085|GO:0006811	167052099	chr2	167052040	-	hs|2q24.3	NM_002977	sodium channel, voltage-gated, type IX, alpha subunit	SCN9A	chr2:167052099-167052040	NM_002977	Hs.439145
A_24_P197537	2.77473	-2.77473	-1.47235	down	FALSE	Homo sapiens phosphodiesterase 8B (PDE8B), transcript variant 1, mRNA [NM_003719]	8622	GO:0008081|GO:0006355|GO:0009187|GO:0016787|GO:0004114|GO:0000156|GO:0005575|GO:0046676|GO:0046872|GO:0005829	76722852	chr5	76722793	+	hs|5q13.3	NM_003719	phosphodiesterase 8B	PDE8B	chr5:76722793-76722852	NM_003719	Hs.584830
A_33_P3380982	2.76133	-2.76133	-1.46536	down	FALSE	Homo sapiens transmembrane protein 30A (TMEM30A), transcript variant 1, mRNA [NM_018247]	55754	GO:0005515|GO:0070863|GO:0033365|GO:0016020|GO:0005783|GO:0016021	75962725	chr6	75962666	-	hs|6q14.1	NM_018247	transmembrane protein 30A	TMEM30A	chr6:75962725-75962666	NM_018247	Hs.108530
A_32_P86763	2.75859	-2.75859	-1.46393	down	FALSE	Homo sapiens transglutaminase 2 (C polypeptide, protein-glutamine-gamma-glutamyltransferase) (TGM2), transcript variant 1, mRNA [NM_004613]	7052	GO:0005515|GO:0016746|GO:0005886|GO:0019904|GO:0043277|GO:0006917|GO:0005525|GO:0048661|GO:0046872|GO:0045785|GO:0005739|GO:0005737|GO:0018149|GO:0001974|GO:0051482|GO:0003810|GO:0050729|GO:0051260|GO:0018153|GO:0060662|GO:0043123|GO:0060445	36757912	chr20	36757853	-	hs|20q11.23	NM_004613	transglutaminase 2 (C polypeptide, protein-glutamine-gamma-glutamyltransferase)	TGM2	chr20:36757912-36757853	NM_004613	Hs.517033
A_32_P94160	2.74751	-2.74751	-1.45813	down	FALSE	Homo sapiens protein kinase, AMP-activated, alpha 2 catalytic subunit (PRKAA2), mRNA [NM_006252]	5563	GO:0005515|GO:0006695|GO:0004679|GO:0000166|GO:0031669|GO:0016055|GO:0030674|GO:0045821|GO:0044255|GO:0008610|GO:0031588|GO:0006853|GO:0006950|GO:0046320|GO:0019216|GO:0035174|GO:0042304|GO:0005654|GO:0048511|GO:0004691|GO:0010508|GO:0008286|GO:0032007|GO:0005634|GO:0051291|GO:0046872|GO:0005829|GO:0071417|GO:0005737|GO:0016324|GO:0031000|GO:0007050|GO:0042149|GO:0014823|GO:0006355|GO:0043066|GO:…	57180176	chr1	57180117	+	hs|1p32.2	NM_006252	protein kinase, AMP-activated, alpha 2 catalytic subunit	PRKAA2	chr1:57180117-57180176	NM_006252	Hs.437039
A_24_P940125	2.74692	-2.74692	-1.45781	down	FALSE	Homo sapiens CCR4-NOT transcription complex, subunit 6 (CNOT6), mRNA [NM_015455]	57472	GO:0006355|GO:0005737|GO:0004527|GO:0016787|GO:0016070|GO:0016071|GO:0003723|GO:0005634|GO:0046872|GO:0000289|GO:0005829|GO:0000288	180004957	chr5	180004898	+	hs|5q35.3	NM_015455	CCR4-NOT transcription complex, subunit 6	CNOT6	chr5:180004898-180004957	NM_015455	Hs.608380
A_24_P238499	2.74226	-2.74226	-1.45537	down	FALSE	Homo sapiens chromosome 18 open reading frame 56 (C18orf56), mRNA [NM_001012716]	494514		649747	chr18	649688	-	hs|18p11.32	NM_001012716	chromosome 18 open reading frame 56	C18orf56	chr18:649747-649688	NM_001012716	Hs.723326
A_23_P301521	2.74016	-2.74016	-1.45426	down	FALSE	Homo sapiens KIAA1462 (KIAA1462), mRNA [NM_020848]	57608		30301839	chr10	30301780	-	hs|10p11.23	NM_020848	KIAA1462	KIAA1462	chr10:30301839-30301780	NM_020848	Hs.533953
A_32_P353072	2.72683	-2.72683	-1.44722	down	FALSE	Homo sapiens transmembrane protein 106B (TMEM106B), transcript variant 1, mRNA [NM_018374]	54664	GO:0008150|GO:0003674|GO:0016020|GO:0016021|GO:0005575	12276586	chr7	12276527	+	hs|7p21.3	NM_018374	transmembrane protein 106B	TMEM106B	chr7:12276527-12276586	NM_018374	Hs.396358
A_23_P207507	2.72437	-2.72437	-1.44592	down	FALSE	Homo sapiens ATP-binding cassette, sub-family C (CFTR/MRP), member 3 (ABCC3), transcript variant 1, mRNA [NM_003786]	8714	GO:0005215|GO:0005886|GO:0005624|GO:0042626|GO:0055085|GO:0005524|GO:0000166|GO:0005887|GO:0015721|GO:0006810|GO:0015711|GO:0008206|GO:0008514|GO:0016887	48768760	chr17	48768701	+	hs|17q21.33	NM_003786	ATP-binding cassette, sub-family C (CFTR/MRP), member 3	ABCC3	chr17:48768701-48768760	NM_003786	Hs.463421
A_32_P95067	2.72183	-2.72183	-1.44457	down	FALSE	Homo sapiens adenylate kinase 4 (AK4), nuclear gene encoding mitochondrial protein, transcript variant 5, mRNA [NM_001005353]	205	GO:0005739|GO:0006139|GO:0000166|GO:0005759|GO:0004017|GO:0005525|GO:0005524|GO:0016740	65694158	chr1	65694099	+	hs|1p31.3	NM_001005353	adenylate kinase 4	AK4	chr1:65694099-65694158	NM_001005353	Hs.10862
A_33_P3379916	2.71976	-2.71976	-1.44348	down	FALSE	Homo sapiens glutaminase (GLS), nuclear gene encoding mitochondrial protein, mRNA [NM_014905]	2744	GO:0005739|GO:0034641|GO:0002087|GO:0016787|GO:0005759|GO:0004359|GO:0008652|GO:0007610|GO:0007268|GO:0006543|GO:0014047|GO:0007269	191829775	chr2	191829716	+	hs|2q32.2	NM_014905	glutaminase	GLS	chr2:191829716-191829775	NM_014905	Hs.116448
A_32_P96719	2.70729	-2.70729	-1.43685	down	FALSE	Homo sapiens SHC SH2-domain binding protein 1 (SHCBP1), mRNA [NM_024745]	79801	GO:0042169	46615134	chr16	46615075	-	hs|16q11.2	NM_024745	SHC SH2-domain binding protein 1	SHCBP1	chr16:46615134-46615075	NM_024745	Hs.123253
A_33_P3381318	2.70557	-2.70557	-1.43593	down	FALSE	Homo sapiens family with sequence similarity 160, member A1 (FAM160A1), mRNA [NM_001109977]	729830		152584647	chr4	152584588	+	hs|4q31.3	NM_001109977	family with sequence similarity 160, member A1	FAM160A1	chr4:152584588-152584647	NM_001109977	Hs.633810
A_33_P3330503	2.70161	-2.70161	-1.43382	down	FALSE	Homo sapiens aldehyde dehydrogenase 7 family, member A1 (ALDH7A1), nuclear gene encoding mitochondrial protein, transcript variant 1, mRNA [NM_001182]	501	GO:0007605|GO:0004029|GO:0006081|GO:0005634|GO:0005575|GO:0005829|GO:0005739|GO:0034641|GO:0005737|GO:0008802|GO:0005759|GO:0016491|GO:0006554|GO:0004043	125879077	chr5	125879018	-	hs|5q23.2	NM_001182	aldehyde dehydrogenase 7 family, member A1	ALDH7A1	chr5:125879077-125879018	NM_001182	Hs.483239
A_23_P71821	2.70002	-2.70002	-1.43297	down	FALSE	Homo sapiens pre-B-cell leukemia homeobox 3 (PBX3), transcript variant 1, mRNA [NM_006195]	5090	GO:0043565|GO:0007388|GO:0008344|GO:0005667|GO:0002087|GO:0007387|GO:0003700|GO:0007585|GO:0048666|GO:0005634|GO:0021516	128728906	chr9	128728847	+	hs|9q33.3	NM_006195	pre-B-cell leukemia homeobox 3	PBX3	chr9:128728847-128728906	NM_006195	Hs.428027
A_23_P331560	2.69284	-2.69284	-1.42913	down	FALSE	Homo sapiens solute carrier family 26, member 4 (SLC26A4), mRNA [NM_000441]	5172	GO:0005215|GO:0006821|GO:0005886|GO:0007605|GO:0015698|GO:0015111|GO:0055085|GO:0006885|GO:0032880|GO:0016324|GO:0015116|GO:0015108|GO:0008272|GO:0008271|GO:0016021|GO:0015705|GO:0006811	107357992	chr7	107357933	+	hs|7q22.3	NM_000441	solute carrier family 26, member 4	SLC26A4	chr7:107357933-107357992	NM_000441	Hs.571246
A_23_P391164	2.68486	-2.68486	-1.42485	down	FALSE	Homo sapiens zinc finger protein 512 (ZNF512), mRNA [NM_032434]	84450	GO:0005622|GO:0006355|GO:0008270|GO:0005634|GO:0003677|GO:0046872	27845426	chr2	27845367	+	hs|2p23.3	NM_032434	zinc finger protein 512	ZNF512	chr2:27845367-27845426	NM_032434	Hs.529178
A_23_P331928	2.68284	-2.68284	-1.42376	down	FALSE	Homo sapiens CD109 molecule (CD109), transcript variant 1, mRNA [NM_133493]	135228	GO:0005886|GO:0004867|GO:0005576|GO:0031225|GO:0005615	74537887	chr6	74537828	+	hs|6q13	NM_133493	CD109 molecule	CD109	chr6:74537828-74537887	NM_133493	Hs.399891
A_19_P00806676	2.67755	-2.67755	-1.42091	down	FALSE	lincRNA:chr21:39590005-39628130 forward strand			39610560	chr21	39610501	+	hs|21q22.2				chr21:39610501-39610560
A_33_P3367087	2.67276	-2.67276	-1.41833	down	FALSE	Homo sapiens methyltransferase like 10 (METTL10), mRNA [NM_212554]	399818	GO:0008168|GO:0016740	126447545	chr10	126447486	-	hs|10q26.13	NM_212554	methyltransferase like 10	METTL10	chr10:126447545-126447486	NM_212554	Hs.468488
A_23_P31143	2.66779	-2.66779	-1.41564	down	FALSE	Homo sapiens tumor protein D52-like 1 (TPD52L1), transcript variant 2, mRNA [NM_001003395]	7164	GO:0005515|GO:0048471|GO:0046982|GO:0006919|GO:0046330|GO:0006917|GO:0008656|GO:0042803|GO:0042802|GO:0005737|GO:0006309|GO:0043406|GO:0000086	125584504	chr6	125584445	+	hs|6q22.31	NM_001003395	tumor protein D52-like 1	TPD52L1	chr6:125584445-125584504	NM_001003395	Hs.591347
A_23_P18939	2.66538	-2.66538	-1.41434	down	FALSE	Homo sapiens RAS p21 protein activator (GTPase activating protein) 1 (RASA1), transcript variant 1, mRNA [NM_002890]	5921	GO:0005515|GO:0051252|GO:0005886|GO:0008360|GO:0009790|GO:0005829|GO:0035556|GO:0000910|GO:0046580|GO:0005737|GO:0043524|GO:0001948|GO:0030833|GO:0051056|GO:0005102|GO:0031235|GO:0045768|GO:0001726|GO:0005099|GO:0007165|GO:0007162|GO:0051020|GO:0032320|GO:0019870|GO:0001570|GO:0001953	86686824	chr5	86686765	+	hs|5q14.3	NM_002890	RAS p21 protein activator (GTPase activating protein) 1	RASA1	chr5:86686765-86686824	NM_002890	Hs.664080
A_33_P3309832	2.6643	-2.6643	-1.41376	down	FALSE	Homo sapiens chromosome 10 open reading frame 81 (C10orf81), transcript variant 1, mRNA [NM_182601]	79949		115537478	chr10	115537419	+	hs|10q25.3	NM_182601	chromosome 10 open reading frame 81	C10orf81	chr10:115537419-115537478	NM_182601	Hs.228320
A_24_P122403	2.66302	-2.66302	-1.41306	down	FALSE	Homo sapiens transcription elongation factor B (SIII), polypeptide 3 (110kDa, elongin A) (TCEB3), mRNA [NM_003198]	6924	GO:0010467|GO:0006368|GO:0006366|GO:0006357|GO:0016032|GO:0005654|GO:0005634|GO:0016021|GO:0008023|GO:0003677|GO:0050434	24088338	chr1	24088279	+	hs|1p36.11	NM_003198	transcription elongation factor B (SIII), polypeptide 3 (110kDa, elongin A)	TCEB3	chr1:24088279-24088338	NM_003198	Hs.15535
A_33_P3262575	2.65365	-2.65365	-1.40798	down	FALSE	Homo sapiens BAI1-associated protein 2-like 1 (BAIAP2L1), mRNA [NM_018842]	55971	GO:0017124|GO:0030054|GO:0005886|GO:0005730|GO:2000251|GO:0003779|GO:0005634|GO:0015629|GO:0005829|GO:0007165|GO:0009617|GO:0005737|GO:0030838|GO:0046847|GO:0070064|GO:0008093	97922626	chr7	97922567	-	hs|7q21.3	NM_018842	BAI1-associated protein 2-like 1	BAIAP2L1	chr7:97922626-97922567	NM_018842	Hs.656063
A_23_P2143	2.64042	-2.64042	-1.40077	down	FALSE	Homo sapiens signal peptidase complex subunit 2 homolog (S. cerevisiae) (SPCS2), mRNA [NM_014752]	9789	GO:0005792|GO:0005787|GO:0006112|GO:0050796|GO:0016020|GO:0005783|GO:0006508|GO:0005789|GO:0008233|GO:0016021|GO:0006465	74688548	chr11	74688489	+	hs|11q13.4	NM_014752	signal peptidase complex subunit 2 homolog (S. cerevisiae)	SPCS2	chr11:74688489-74688548	NM_014752	Hs.282700
A_23_P78092	2.63861	-2.63861	-1.39978	down	FALSE	Homo sapiens ecotropic viral integration site 2A (EVI2A), transcript variant 1, mRNA [NM_001003927]	2123	GO:0016020|GO:0016021|GO:0004888	29645461	chr17	29645402	-	hs|17q11.2	NM_001003927	ecotropic viral integration site 2A	EVI2A	chr17:29645461-29645402	NM_001003927	Hs.591198
A_33_P3415663	2.62619	-2.62619	-1.39297	down	FALSE	Homo sapiens metallo-beta-lactamase domain containing 2 (MBLAC2), mRNA [NM_203406]	153364	GO:0016787|GO:0046872	89754201	chr5	89754142	-	hs|5q14.3	NM_203406	metallo-beta-lactamase domain containing 2	MBLAC2	chr5:89754201-89754142	NM_203406	Hs.64004
A_33_P3422802	2.61951	-2.61951	-1.3893	down	FALSE	Homo sapiens UL16 binding protein 1 (ULBP1), mRNA [NM_025218]	80329	GO:0030101|GO:0016020|GO:0005886|GO:0019882|GO:0005783|GO:0042612|GO:0050776|GO:0031225|GO:0032393	150294741	chr6	150294682	+	hs|6q25.1	NM_025218	UL16 binding protein 1	ULBP1	chr6:150294682-150294741	NM_025218	Hs.653255
A_23_P69249	2.60826	-2.60826	-1.38309	down	FALSE	Homo sapiens actin-like 6A (ACTL6A), transcript variant 3, mRNA [NM_178042]	86	GO:0005515|GO:0003407|GO:0005886|GO:0006357|GO:0003713|GO:0005634|GO:0006310|GO:0071564|GO:0005524|GO:0007399|GO:0031011|GO:0007165|GO:0006281|GO:0043967|GO:0016514|GO:0043968|GO:0003682|GO:0035267|GO:0006338|GO:0040008	179305855	chr3	179305796	+	hs|3q26.33	NM_178042	actin-like 6A	ACTL6A	chr3:179305796-179305855	NM_178042	Hs.435326
A_23_P168882	2.60439	-2.60439	-1.38095	down	FALSE	Homo sapiens tumor protein p53 inducible nuclear protein 1 (TP53INP1), transcript variant 1, mRNA [NM_033285]	94241	GO:0016605|GO:0006950|GO:0006915|GO:0007050|GO:0005634|GO:0006917	95938753	chr8	95938694	-	hs|8q22.1	NM_033285	tumor protein p53 inducible nuclear protein 1	TP53INP1	chr8:95938753-95938694	NM_033285	Hs.492261
A_23_P53891	2.59918	-2.59918	-1.37806	down	FALSE	Homo sapiens Kruppel-like factor 5 (intestinal) (KLF5), mRNA [NM_001730]	688	GO:0008284|GO:0003700|GO:0005794|GO:0006366|GO:0030033|GO:0005730|GO:0005634|GO:0001525|GO:0003677|GO:0046872|GO:0043231|GO:0005622|GO:0008270|GO:0045893	73651038	chr13	73650979	+	hs|13q22.1	NM_001730	Kruppel-like factor 5 (intestinal)	KLF5	chr13:73650979-73651038	NM_001730	Hs.508234
A_23_P307328	2.59915	-2.59915	-1.37804	down	FALSE	Homo sapiens Wolf-Hirschhorn syndrome candidate 1 (WHSC1), transcript variant 8, mRNA [NM_007331]	7468	GO:0006355|GO:0031965|GO:0005694|GO:0008168|GO:0005730|GO:0005634|GO:0003677|GO:0009653|GO:0046872|GO:0018024|GO:0005737|GO:0008270|GO:0016740|GO:0016568	1943441	chr4	1943382	+	hs|4p16.3	NM_007331	Wolf-Hirschhorn syndrome candidate 1	WHSC1	chr4:1943382-1943441	NM_007331	Hs.113876
A_23_P146417	2.5941	-2.5941	-1.37524	down	FALSE	Homo sapiens chromosome 9 open reading frame 5 (C9orf5), mRNA [NM_032012]	23731	GO:0008150|GO:0003674|GO:0016020|GO:0016021	111777792	chr9	111777733	-	hs|9q31.3	NM_032012	chromosome 9 open reading frame 5	C9orf5	chr9:111777792-111777733	NM_032012	Hs.308074
A_19_P00316198	2.58857	-2.58857	-1.37215	down	FALSE	lincRNA:chr8:128301946-128433208 reverse strand			128302006	chr8	128301947	-	hs|8q24.21				chr8:128302006-128301947
A_32_P175539	2.58838	-2.58838	-1.37205	down	FALSE	Homo sapiens reticulocalbin 2, EF-hand calcium binding domain (RCN2), mRNA [NM_002902]	5955	GO:0005783|GO:0005509|GO:0005788	77241604	chr15	77241545	+	hs|15q24.3	NM_002902	reticulocalbin 2, EF-hand calcium binding domain	RCN2	chr15:77241545-77241604	NM_002902	Hs.79088
A_23_P374082	2.5797	-2.5797	-1.36721	down	FALSE	Homo sapiens ADAM metallopeptidase domain 19 (ADAM19), mRNA [NM_033274]	8728	GO:0017124|GO:0016020|GO:0006508|GO:0008270|GO:0008233|GO:0016021|GO:0004222|GO:0046872	156904534	chr5	156904475	-	hs|5q33.3	NM_033274	ADAM metallopeptidase domain 19	ADAM19	chr5:156904534-156904475	NM_033274	Hs.483944
A_23_P202071	2.57911	-2.57911	-1.36687	down	FALSE	Homo sapiens CUGBP, Elav-like family member 2 (CELF2), transcript variant 3, mRNA [NM_001025077]	10659	GO:0006397|GO:0006396|GO:0005737|GO:0000166|GO:0003723|GO:0008016|GO:0005634	11376284	chr10	11376225	+	hs|10p14	NM_001025077	CUGBP, Elav-like family member 2	CELF2	chr10:11376225-11376284	NM_001025077	Hs.309288
A_32_P87568	2.57147	-2.57147	-1.36259	down	FALSE	Homo sapiens enabled homolog (Drosophila) (ENAH), transcript variant 1, mRNA [NM_001008493]	55740	GO:0050852|GO:0001725|GO:0017124|GO:0030054|GO:0030036|GO:0005886|GO:0050699|GO:0045202|GO:0001843|GO:0046907|GO:0003779|GO:0030175|GO:0030027|GO:0005829|GO:0005737|GO:0051289|GO:0007411|GO:0008154|GO:0005856|GO:0005925	225675153	chr1	225675094	-	hs|1q42.12	NM_001008493	enabled homolog (Drosophila)	ENAH	chr1:225675153-225675094	NM_001008493	Hs.497893
A_23_P167812	2.57109	-2.57109	-1.36238	down	FALSE	Homo sapiens RNA binding motif protein 24 (RBM24), transcript variant 2, mRNA [NM_153020]	221662	GO:0043488|GO:0005737|GO:0000166|GO:0003723|GO:0010830|GO:0005634|GO:0003730|GO:0030154	17293790	chr6	17293731	+	hs|6p22.3	NM_153020	RNA binding motif protein 24	RBM24	chr6:17293731-17293790	NM_153020	Hs.519904
A_23_P120103	2.57051	-2.57051	-1.36206	down	FALSE	Homo sapiens potassium voltage-gated channel, delayed-rectifier, subfamily S, member 3 (KCNS3), mRNA [NM_002252]	3790	GO:0005251|GO:0005244|GO:0005794|GO:0005886|GO:0007268|GO:0015459|GO:0055085|GO:0043231|GO:0005737|GO:0006112|GO:0050796|GO:0008076|GO:0016021|GO:0006813|GO:0006811	18114171	chr2	18114112	+	hs|2p24.2	NM_002252	potassium voltage-gated channel, delayed-rectifier, subfamily S, member 3	KCNS3	chr2:18114112-18114171	NM_002252	Hs.414489
A_33_P3343045	2.57003	-2.57003	-1.36179	down	FALSE	calcium homeostasis modulator 2 [Source:HGNC Symbol;Acc:23493] [ENST00000393235]	51063	GO:0016020|GO:0016021	105208930	chr10	105208871	-	hs|10q24.33	AK125276	calcium homeostasis modulator 2	CALHM2	chr10:105208930-105208871		Hs.241545
A_24_P174793	2.56044	-2.56044	-1.35639	down	FALSE	Homo sapiens proprotein convertase subtilisin/kexin type 1 (PCSK1), transcript variant 1, mRNA [NM_000439]	5122	GO:0005802|GO:0030133|GO:0014070|GO:0048471|GO:0016540|GO:0004252|GO:0021983|GO:0051087|GO:0050714|GO:0007267|GO:0043434|GO:0009790|GO:0048678|GO:0005615|GO:0030425|GO:0034641|GO:0016486|GO:0043025|GO:0032496|GO:0006508|GO:0010157|GO:0031667|GO:0043679|GO:0030141|GO:0043559|GO:0070555|GO:0022008|GO:0005791|GO:0005794|GO:0042493|GO:0043043|GO:0051384|GO:0043278|GO:0031410|GO:0009749|GO:0051592|GO:…	95726190	chr5	95726131	-	hs|5q15	NM_000439	proprotein convertase subtilisin/kexin type 1	PCSK1	chr5:95726190-95726131	NM_000439	Hs.78977
A_32_P100439	2.55963	-2.55963	-1.35593	down	FALSE	Homo sapiens chromosome 7 open reading frame 41 (C7orf41), mRNA [NM_152793]	222166		30202370	chr7	30202311	+	hs|7p14.3	NM_152793	chromosome 7 open reading frame 41	C7orf41	chr7:30202311-30202370	NM_152793	Hs.200100
A_19_P00811517	2.55935	-2.55935	-1.35578	down	FALSE	lincRNA:chr14:95873047-95878997 forward strand			95877623	chr14	95877564	+	hs|14q32.2				chr14:95877564-95877623
A_33_P3221129	2.55652	-2.55652	-1.35418	down	FALSE	Homo sapiens LRRN4 C-terminal like (LRRN4CL), mRNA [NM_203422]	221091	GO:0016020|GO:0016021	62453945	chr11	62453886	-	hs|11q12.3	NM_203422	LRRN4 C-terminal like	LRRN4CL	chr11:62453945-62453886	NM_203422	Hs.427449
A_23_P134925	2.55101	-2.55101	-1.35107	down	FALSE	Homo sapiens BCL2/adenovirus E1B 19kDa interacting protein 3-like (BNIP3L), mRNA [NM_004331]	665	GO:0005515|GO:0008634|GO:0043066|GO:0046982|GO:0005783|GO:0035694|GO:0005634|GO:0005741|GO:0031224|GO:0005635|GO:0005740|GO:0006917|GO:0042803|GO:0042802|GO:0005739|GO:0051607|GO:0016020|GO:0044419|GO:0016021|GO:0005521	26270345	chr8	26270286	+	hs|8p21.2	NM_004331	BCL2/adenovirus E1B 19kDa interacting protein 3-like	BNIP3L	chr8:26270286-26270345	NM_004331	Hs.131226
A_23_P252541	2.54662	-2.54662	-1.34858	down	FALSE	Homo sapiens RAB7B, member RAS oncogene family (RAB7B), transcript variant 1, mRNA [NM_177403]	338382	GO:0000166|GO:0007264|GO:0015031|GO:0005525|GO:0005764						NM_177403	RAB7B, member RAS oncogene family	RAB7B		NM_177403	Hs.534612
A_33_P3322363	2.54602	-2.54602	-1.34825	down	FALSE	Homo sapiens histocompatibility (minor) serpin domain containing (HMSD), mRNA [NM_001123366]	284293	GO:0004867|GO:0005576|GO:0030414	61627527	chr18	61627468	+	hs|18q22.1	NM_001123366	histocompatibility (minor) serpin domain containing	HMSD	chr18:61627468-61627527	NM_001123366	Hs.721604
A_23_P26024	2.54441	-2.54441	-1.34733	down	FALSE	Homo sapiens chromosome 15 open reading frame 48 (C15orf48), transcript variant 2, mRNA [NM_032413]	84419	GO:0005739|GO:0005634	45725354	chr15	45725295	+	hs|15q21.1	NM_032413	chromosome 15 open reading frame 48	C15orf48	chr15:45725295-45725354	NM_032413	Hs.112242
A_23_P71855	2.53332	-2.53332	-1.34103	down	FALSE	Homo sapiens complement component 5 (C5), mRNA [NM_001735]	727	GO:0004866|GO:0005615|GO:0006957|GO:0010760|GO:0000187|GO:0006956|GO:0006954|GO:0050921|GO:0006935|GO:0005579|GO:0006958|GO:0019835|GO:0090197|GO:0008009|GO:0002523|GO:0006950|GO:0006874|GO:0005102|GO:0005625|GO:0005576|GO:0042593|GO:0006917|GO:0010700|GO:0031714|GO:0001701|GO:0010575|GO:0045766|GO:0007186|GO:0045087|GO:0033602|GO:0007166	123715126	chr9	123715067	-	hs|9q33.2	NM_001735	complement component 5	C5	chr9:123715126-123715067	NM_001735	Hs.494997
A_23_P135326	2.52533	-2.52533	-1.33647	down	FALSE	Homo sapiens polymerase (DNA directed), epsilon 3 (p17 subunit) (POLE3), mRNA [NM_017443]	54107	GO:0043565|GO:0006260|GO:0005622|GO:0005515|GO:0043966|GO:0003887|GO:0016779|GO:0005671|GO:0005634|GO:0016740	116169769	chr9	116169710	-	hs|9q32	NM_017443	polymerase (DNA directed), epsilon 3 (p17 subunit)	POLE3	chr9:116169769-116169710	NM_017443	Hs.108112
A_33_P3244279	2.52325	-2.52325	-1.33528	down	FALSE	AL582488 Homo sapiens B CELLS (RAMOS CELL LINE) COT 25-NORMALIZED Homo sapiens cDNA clone CS0DL001YC23 3-PRIME, mRNA sequence [AL582488]			77082232	chrX	77082173	+	hs|Xq21.1	AL582488			chrX:077082173-077082232		Hs.730882
A_33_P3423700	2.51704	-2.51704	-1.33173	down	FALSE	Homo sapiens cDNA FLJ42008 fis, clone SPLEN2031724. [AK124002]	100131829		102227201	chr4	102227142	-	hs|4q24	AK124002	uncharacterized LOC100131829	LOC100131829	chr4:102227201-102227142		Hs.657991
A_19_P00331961	2.50947	-2.50947	-1.32738	down	FALSE	lincRNA:chr17:7775950-7787300 reverse strand			7781124	chr17	7781065	-	hs|17p13.1				chr17:7781124-7781065
A_24_P6305	2.50784	-2.50784	-1.32645	down	FALSE	Homo sapiens ribosomal protein L10 (RPL10), transcript variant 1, mRNA [NM_006013]	6134	GO:0010467|GO:0003735|GO:0016070|GO:0005783|GO:0016071|GO:0019083|GO:0019058|GO:0006415|GO:0006412|GO:0005829|GO:0006414|GO:0005622|GO:0005737|GO:0031018|GO:0005840|GO:0016032|GO:0022625|GO:0044267	153630564	chrX	153630505	+	hs|Xq28	NM_006013	ribosomal protein L10	RPL10	chrX:153630505-153630564	NM_006013	Hs.534404
A_33_P3398065	2.50479	-2.50479	-1.32469	down	FALSE	Homo sapiens tumor protein D52-like 1 (TPD52L1), transcript variant 4, mRNA [NM_001003397]	7164	GO:0005515|GO:0048471|GO:0046982|GO:0006919|GO:0046330|GO:0006917|GO:0008656|GO:0042803|GO:0042802|GO:0005737|GO:0006309|GO:0043406|GO:0000086	125550411	chr6	125550352	+	hs|6q22.31	NM_001003397	tumor protein D52-like 1	TPD52L1	chr6:125550352-125550411	NM_001003397	Hs.591347
A_23_P23584	2.50172	-2.50172	-1.32292	down	FALSE	Homo sapiens catenin, beta interacting protein 1 (CTNNBIP1), transcript variant 1, mRNA [NM_020248]	56998	GO:0002528|GO:0005515|GO:0032091|GO:0072201|GO:0001658|GO:0008013|GO:0030178|GO:0048662|GO:0005634|GO:0000122|GO:0009952|GO:0043433|GO:0043392|GO:0005829|GO:0045669|GO:0060633|GO:0005737|GO:0034747|GO:0031333|GO:0045657|GO:0070016	9908447	chr1	9908388	-	hs|1p36.22	NM_020248	catenin, beta interacting protein 1	CTNNBIP1	chr1:9908447-9908388	NM_020248	Hs.463759
A_33_P3311917	2.49331	-2.49331	-1.31807	down	FALSE	Q6JHZ7_HUMAN (Q6JHZ7) HCV-NS5ATP5 binding protein 1, partial (29%) [THC2537043]			7180352	chr8	7180293	-	hs|8p23.1				chr8:007180352-007180293
A_33_P3383796	2.49264	-2.49264	-1.31768	down	FALSE	Homo sapiens golgin A7 family, member B (GOLGA7B), mRNA [NM_001010917]	401647	GO:0005794|GO:0016020|GO:0000139	99629761	chr10	99629702	+	hs|10q24.2	NM_001010917	golgin A7 family, member B	GOLGA7B	chr10:99629702-99629761	NM_001010917	Hs.567524
A_24_P261734	2.49066	-2.49066	-1.31653	down	FALSE	Homo sapiens solute carrier family 38, member 1 (SLC38A1), transcript variant 1, mRNA [NM_030674]	81539	GO:0005886|GO:0005283|GO:0006865|GO:0007268|GO:0055085|GO:0015804|GO:0034641|GO:0001504|GO:0015175|GO:0016021|GO:0006814|GO:0006811|GO:0015293	46577120	chr12	46577061	-	hs|12q13.11	NM_030674	solute carrier family 38, member 1	SLC38A1	chr12:46577120-46577061	NM_030674	Hs.533770
A_23_P254353	2.49031	-2.49031	-1.31632	down	FALSE	Homo sapiens NADPH oxidase activator 1 (NOXA1), mRNA [NM_006647]	10811	GO:0005515|GO:0048365|GO:0017124|GO:0005737|GO:0016176|GO:0005886|GO:0006801|GO:0060263|GO:0010310|GO:0043020|GO:0019899	140328745	chr9	140328686	+	hs|9q34.3	NM_006647	NADPH oxidase activator 1	NOXA1	chr9:140328686-140328745	NM_006647	Hs.495554
A_33_P3317850	2.48594	-2.48594	-1.31379	down	FALSE	Homo sapiens RIO kinase 3 (yeast) (RIOK3), mRNA [NM_003831]	8780	GO:0007059|GO:0000166|GO:0016301|GO:0004674|GO:0006468|GO:0005524	21063095	chr18	21063036	+	hs|18q11.2	NM_003831	RIO kinase 3 (yeast)	RIOK3	chr18:21063036-21063095	NM_003831	Hs.730629
A_33_P3270295	2.48388	-2.48388	-1.31259	down	FALSE	Homo sapiens fibroblast growth factor receptor substrate 3 (FRS3), mRNA [NM_006653]	10817	GO:0007165|GO:0005886|GO:0008543|GO:0005158|GO:0005104	41738005	chr6	41737946	-	hs|6p21.1	NM_006653	fibroblast growth factor receptor substrate 3	FRS3	chr6:41738005-41737946	NM_006653	Hs.194208
A_33_P3406836	2.4826	-2.4826	-1.31185	down	FALSE	Homo sapiens 5-hydroxytryptamine (serotonin) receptor 1F (HTR1F), mRNA [NM_000866]	3355	GO:0004993|GO:0005886|GO:0007187|GO:0005887|GO:0004930|GO:0007268|GO:0004872|GO:0051378|GO:0004871|GO:0007210	88042919	chr3	88042860	+	hs|3p11.1	NM_000866	5-hydroxytryptamine (serotonin) receptor 1F	HTR1F	chr3:88042860-88042919	NM_000866	Hs.248136
A_24_P115511	2.47019	-2.47019	-1.30462	down	FALSE	Homo sapiens RAB14, member RAS oncogene family (RAB14), mRNA [NM_016322]	51552	GO:0005515|GO:0048471|GO:0005886|GO:0007264|GO:0042175|GO:0003924|GO:0009790|GO:0015031|GO:0005764|GO:0007269|GO:0005829|GO:0032880|GO:0005622|GO:0016324|GO:0001948|GO:0000166|GO:0042599|GO:0016192|GO:0030140|GO:0005791|GO:0007589|GO:0005794|GO:0005795|GO:0005770|GO:0005624|GO:0046907|GO:0045176|GO:0005525|GO:0006895|GO:0006184|GO:0000139|GO:0008543|GO:0031901|GO:0019003|GO:0005769	123940477	chr9	123940418	-	hs|9q33.2	NM_016322	RAB14, member RAS oncogene family	RAB14	chr9:123940477-123940418	NM_016322	Hs.371563
A_23_P47924	2.46982	-2.46982	-1.3044	down	FALSE	Homo sapiens protein tyrosine phosphatase, receptor type, R (PTPRR), transcript variant 1, mRNA [NM_002849]	5801	GO:0048471|GO:0005794|GO:0019901|GO:0005886|GO:0009986|GO:0005634|GO:0001701|GO:0035335|GO:0007399|GO:0005737|GO:0006470|GO:0016787|GO:0005001|GO:0030182|GO:0004872|GO:0016021|GO:0004725	71032555	chr12	71032496	-	hs|12q15	NM_002849	protein tyrosine phosphatase, receptor type, R	PTPRR	chr12:71032555-71032496	NM_002849	Hs.506076
A_23_P434398	2.46915	-2.46915	-1.30401	down	FALSE	Homo sapiens taxilin beta (TXLNB), mRNA [NM_153235]	167838	GO:0005737	139561529	chr6	139561470	-	hs|6q24.1	NM_153235	taxilin beta	TXLNB	chr6:139561529-139561470	NM_153235	Hs.535820
A_33_P3376546	2.46417	-2.46417	-1.3011	down	FALSE	Homo sapiens prostaglandin F receptor (FP) (PTGFR), transcript variant 2, mRNA [NM_001039585]	5737	GO:0007567|GO:0007186|GO:0005886|GO:0005887|GO:0004930|GO:0005576|GO:0004872|GO:0004871|GO:0004958	79006355	chr1	79006296	+	hs|1p31.1	NM_001039585	prostaglandin F receptor (FP)	PTGFR	chr1:79006296-79006355	NM_001039585	Hs.654365
A_32_P70315	2.46157	-2.46157	-1.29958	down	FALSE	Homo sapiens TIMP metallopeptidase inhibitor 4 (TIMP4), mRNA [NM_003256]	7079	GO:0004857|GO:0042493|GO:0043434|GO:0005576|GO:0042698|GO:0007417|GO:0005615|GO:0030017|GO:0046872|GO:0008150|GO:0008191|GO:0032496|GO:0034097	12194787	chr3	12194728	-	hs|3p25.2	NM_003256	TIMP metallopeptidase inhibitor 4	TIMP4	chr3:12194787-12194728	NM_003256	Hs.591665
A_24_P222911	2.46031	-2.46031	-1.29884	down	FALSE	Homo sapiens serine/arginine-rich splicing factor 7 (SRSF7), transcript variant 1, mRNA [NM_001031684]	6432	GO:0005515|GO:0006397|GO:0008380|GO:0010467|GO:0006369|GO:0048025|GO:0006366|GO:0003723|GO:0031124|GO:0005730|GO:0005634|GO:0046872|GO:0006406|GO:0000166|GO:0000398|GO:0005654|GO:0008270	38971277	chr2	38971218	-	hs|2p22.1	NM_001031684	serine/arginine-rich splicing factor 7	SRSF7	chr2:38971277-38971218	NM_001031684	Hs.309090
A_19_P00804159	2.45979	-2.45979	-1.29854	down	FALSE	lincRNA:chr3:17913516-17913642 forward strand			17913590	chr3	17913531	+	hs|3p24.3				chr3:17913531-17913590
A_19_P00317260	2.45793	-2.45793	-1.29744	down	FALSE	lincRNA:chr10:114583921-114587485 forward strand			114587439	chr10	114587380	+	hs|10q25.2				chr10:114587380-114587439
A_23_P205768	2.45392	-2.45392	-1.29509	down	FALSE	Homo sapiens cAMP-regulated phosphoprotein, 19kDa (ARPP19), mRNA [NM_006628]	10776	GO:0004864|GO:0008601|GO:0045722|GO:0005102|GO:0015459|GO:0019212|GO:0005737|GO:0007049|GO:0007067|GO:0000086|GO:0046326|GO:0051721|GO:0051301	52843577	chr15	52843518	-	hs|15q21.2	NM_006628	cAMP-regulated phosphoprotein, 19kDa	ARPP19	chr15:52843577-52843518	NM_006628	Hs.713393
A_24_P29277	2.44938	-2.44938	-1.29241	down	FALSE	Homo sapiens collagen, type IV, alpha 3 (Goodpasture antigen) binding protein (COL4A3BP), transcript variant 3, mRNA [NM_001130105]	10087	GO:0005515|GO:0048471|GO:0034976|GO:0005783|GO:0008283|GO:0006672|GO:0070273|GO:0005634|GO:0005829|GO:0005739|GO:0005737|GO:0006955|GO:0006936|GO:0006810|GO:0006665|GO:0035621|GO:0005794|GO:0055088|GO:0005730|GO:0001701|GO:0000902|GO:0007165|GO:0003007|GO:0004672|GO:0070584|GO:0006869|GO:0097001|GO:0005789|GO:0006468|GO:0007029	74667084	chr5	74667025	-	hs|5q13.3	NM_001130105	collagen, type IV, alpha 3 (Goodpasture antigen) binding protein	COL4A3BP	chr5:74667084-74667025	NM_001130105	Hs.270437
A_19_P00322650	2.448	-2.448	-1.2916	down	FALSE	lincRNA:chr4:53579065-53580304 reverse strand			53579840	chr4	53579781	-	hs|4q12				chr4:53579840-53579781
A_24_P373174	2.44742	-2.44742	-1.29126	down	FALSE	Homo sapiens RAB27A, member RAS oncogene family (RAB27A), transcript variant 1, mRNA [NM_004580]	5873	GO:0005515|GO:0043316|GO:0007264|GO:0003924|GO:0032400|GO:0006605|GO:0006887|GO:0015031|GO:0005764|GO:0030425|GO:0032402|GO:0045921|GO:0016324|GO:0071985|GO:0000166|GO:0042470|GO:0043320|GO:0005794|GO:0005770|GO:0032585|GO:0030318|GO:0005525|GO:0006184|GO:0031489|GO:0016020|GO:0007596|GO:0043473|GO:0070382|GO:0001750|GO:0030667	55496584	chr15	55496525	-	hs|15q21.3	NM_004580	RAB27A, member RAS oncogene family	RAB27A	chr15:55496584-55496525	NM_004580	Hs.654978
A_23_P201445	2.44311	-2.44311	-1.28872	down	FALSE	Homo sapiens PPPDE peptidase domain containing 1 (PPPDE1), mRNA [NM_016076]	51029		244871951	chr1	244871892	+	hs|1q44	NM_016076	PPPDE peptidase domain containing 1	PPPDE1	chr1:244871892-244871951	NM_016076	Hs.498317
A_24_P299318	2.43877	-2.43877	-1.28616	down	FALSE	Homo sapiens family with sequence similarity 101, member B (FAM101B), mRNA [NM_182705]	359845		289939	chr17	289880	-	hs|17p13.3	NM_182705	family with sequence similarity 101, member B	FAM101B	chr17:289939-289880	NM_182705	Hs.345588
A_23_P9415	2.43202	-2.43202	-1.28216	down	FALSE	Homo sapiens aconitase 1, soluble (ACO1), mRNA [NM_002197]	48	GO:0005515|GO:0010468|GO:0048027|GO:0006099|GO:0005783|GO:0003994|GO:0003723|GO:0010040|GO:0009791|GO:0046872|GO:0005829|GO:0005739|GO:0006879|GO:0006101|GO:0005737|GO:0030350|GO:0005792|GO:0005794|GO:0051539|GO:0005625|GO:0006417|GO:0016829|GO:0050892|GO:0052633|GO:0008152|GO:0052632	32450604	chr9	32450545	+	hs|9p21.1	NM_002197	aconitase 1, soluble	ACO1	chr9:32450545-32450604	NM_002197	Hs.567229
A_23_P398637	2.42656	-2.42656	-1.27891	down	FALSE	Homo sapiens RNA (guanine-9-) methyltransferase domain containing 2 (RG9MTD2), transcript variant 1, mRNA [NM_152292]	93587	GO:0008168|GO:0016740	100468125	chr4	100468066	-	hs|4q23	NM_152292	RNA (guanine-9-) methyltransferase domain containing 2	RG9MTD2	chr4:100468125-100468066	NM_152292	Hs.380412
A_23_P404965	2.42453	-2.42453	-1.27771	down	FALSE	Homo sapiens guanine nucleotide binding protein-like 1 (GNL1), mRNA [NM_005275]	2794	GO:0005622|GO:0007165|GO:0000166|GO:0005198|GO:0005525|GO:0005615|GO:0006974|GO:0002456	30509291	chr6	30509232	-	hs|6p21.33	NM_005275	guanine nucleotide binding protein-like 1	GNL1	chr6:30509291-30509232	NM_005275	Hs.83147
A_32_P219279	2.41953	-2.41953	-1.27473	down	FALSE	Homo sapiens extracellular leucine-rich repeat and fibronectin type III domain containing 2 (ELFN2), mRNA [NM_052906]	114794	GO:0016020|GO:0009986|GO:0019902|GO:0010923|GO:0016021	37764246	chr22	37764187	-	hs|22q13.1	NM_052906	extracellular leucine-rich repeat and fibronectin type III domain containing 2	ELFN2	chr22:37764246-37764187	NM_052906	Hs.660812
A_33_P3277447	2.40952	-2.40952	-1.26875	down	FALSE	Homo sapiens solute carrier family 26 (sulfate transporter), member 2 (SLC26A2), mRNA [NM_000112]	1836	GO:0005215|GO:0015116|GO:0005886|GO:0001503|GO:0005887|GO:0008272|GO:0008271|GO:0005624|GO:0055085|GO:0006811	149366884	chr5	149366825	+	hs|5q32	NM_000112	solute carrier family 26 (sulfate transporter), member 2	SLC26A2	chr5:149366825-149366884	NM_000112	Hs.302738
A_32_P207169	2.40351	-2.40351	-1.26514	down	FALSE	Homo sapiens chromosome 1 open reading frame 133 (C1orf133), non-coding RNA [NR_024337]	574036		210404928	chr1	210404869	-	hs|1q32.2	NR_024337	chromosome 1 open reading frame 133	C1orf133	chr1:210404928-210404869	NR_024337	Hs.446946
A_33_P3866631	2.40318	-2.40318	-1.26494	down	FALSE	Homo sapiens mRNA; cDNA DKFZp564C152 (from clone DKFZp564C152) [AL049980]	26120		43881312	chr11	43881253	+	hs|11p11.2	AL049980	DKFZP564C152 protein	DKFZP564C152	chr11:43881253-43881312		Hs.596944
A_23_P43150	2.40218	-2.40218	-1.26434	down	FALSE	Homo sapiens zinc fingers and homeoboxes 1 (ZHX1), transcript variant 1, mRNA [NM_001017926]	11244	GO:0043565|GO:0005622|GO:0005515|GO:0003700|GO:0008270|GO:0005634|GO:0045892|GO:0046872	124260678	chr8	124260657	-	hs|8q24.13	NM_001017926	zinc fingers and homeoboxes 1	ZHX1	chr8:124260678-124260657	NM_001017926	Hs.521800
A_24_P328872	2.39725	-2.39725	-1.26138	down	FALSE	Homo sapiens chaperonin containing TCP1, subunit 5 (epsilon) (CCT5), mRNA [NM_012073]	22948	GO:0005815|GO:0005832|GO:0005730|GO:0009615|GO:0005524|GO:0005829|GO:0005737|GO:0000166|GO:0006457|GO:0051084|GO:0051082|GO:0005856|GO:0044267	10265989	chr5	10265930	+	hs|5p15.2	NM_012073	chaperonin containing TCP1, subunit 5 (epsilon)	CCT5	chr5:10265930-10265989	NM_012073	Hs.1600
A_19_P00804357	2.39595	-2.39595	-1.26059	down	FALSE	lincRNA:chr6:72017387-72024304 forward strand			72018063	chr6	72018004	+	hs|6q13				chr6:72018004-72018063
A_32_P790284	2.39515	-2.39515	-1.26012	down	FALSE	Homo sapiens katanin p60 subunit A-like 2 (KATNAL2), mRNA [NM_031303]	83473	GO:0008568|GO:0017111|GO:0005737|GO:0016787|GO:0000166|GO:0005874|GO:0005856|GO:0005524	44627595	chr18	44627536	+	hs|18q21.1	NM_031303	katanin p60 subunit A-like 2	KATNAL2	chr18:44627536-44627595	NM_031303	Hs.404137
A_33_P3362641	2.39233	-2.39233	-1.25842	down	FALSE	Homo sapiens CDGSH iron sulfur domain 2 (CISD2), mRNA [NM_001008388]	493856	GO:0005515|GO:0000422|GO:0051537|GO:0005783|GO:0005741|GO:0010259|GO:0042803|GO:0046872|GO:0005739|GO:0043234|GO:0016020|GO:0005789|GO:0010506|GO:0016021	103809725	chr4	103809666	+	hs|4q24	NM_001008388	CDGSH iron sulfur domain 2	CISD2	chr4:103809666-103809725	NM_001008388	Hs.444955
A_32_P120791	2.39189	-2.39189	-1.25815	down	FALSE	Homo sapiens cDNA clone IMAGE:4830172. [BC040303]	727916		64281487	chr6	64281428	-	hs|6q12	BC040303	uncharacterized LOC727916	LOC727916	chr6:64281487-64281428		Hs.706850
A_23_P134663	2.38181	-2.38181	-1.25206	down	FALSE	Homo sapiens brain and acute leukemia, cytoplasmic (BAALC), transcript variant 1, mRNA [NM_024812]	79870	GO:0005813|GO:0005737|GO:0016020|GO:0005730|GO:0005634	104242506	chr8	104242447	+	hs|8q22.3	NM_024812	brain and acute leukemia, cytoplasmic	BAALC	chr8:104242447-104242506	NM_024812	Hs.533446
A_33_P3234197	2.3801	-2.3801	-1.25102	down	FALSE	Homo sapiens tripartite motif containing 45 (TRIM45), transcript variant 1, mRNA [NM_025188]	80263	GO:0005622|GO:0005737|GO:0005730|GO:0008270|GO:0005634|GO:0046872	117653774	chr1	117653715	-	hs|1p13.1	NM_025188	tripartite motif containing 45	TRIM45	chr1:117653774-117653715	NM_025188	Hs.301526
A_19_P00806298	2.37724	-2.37724	-1.24929	down	FALSE	lincRNA:chr13:50557649-50568249 reverse strand			50559625	chr13	50559566	-	hs|13q14.3				chr13:50559625-50559566
A_33_P3418917	2.37616	-2.37616	-1.24863	down	FALSE	Homo sapiens RUSC1 antisense RNA 1 (non-protein coding) (RUSC1-AS1), mRNA [NM_001039517]	284618		155290323	chr1	155290264	-	hs|1q22	NM_001039517	RUSC1 antisense RNA 1 (non-protein coding)	RUSC1-AS1	chr1:155290323-155290264	NM_001039517	Hs.731131
A_33_P3345743	2.37339	-2.37339	-1.24695	down	FALSE	Homo sapiens profilin 1 pseudogene 2 (PFN1P2), non-coding RNA [NR_003242]	767846		144611135	chr1	144611076	-	hs|1q21.1	NR_003242	profilin 1 pseudogene 2	PFN1P2	chr1:144611135-144611076	NR_003242	Hs.657186
A_24_P108311	2.3718	-2.3718	-1.24598	down	FALSE	Homo sapiens neural precursor cell expressed, developmentally down-regulated 4-like (NEDD4L), transcript variant d, mRNA [NM_015277]	23327	GO:0005515|GO:0007588|GO:0004842|GO:0016567|GO:0042176|GO:0016881|GO:0016874|GO:0006883|GO:0045807|GO:0005622|GO:0030104|GO:0005737|GO:0042787|GO:0044419|GO:0010038|GO:0010766|GO:0019871|GO:0006814|GO:0006464|GO:0017080	56065376	chr18	56065317	+	hs|18q21.31	NM_015277	neural precursor cell expressed, developmentally down-regulated 4-like	NEDD4L	chr18:56065317-56065376	NM_015277	Hs.185677
A_23_P378690	2.37059	-2.37059	-1.24525	down	FALSE	Homo sapiens transmembrane protein 64 (TMEM64), transcript variant 1, mRNA [NM_001008495]	169200	GO:0016020|GO:0016021	91634707	chr8	91634648	-	hs|8q21.3	NM_001008495	transmembrane protein 64	TMEM64	chr8:91634707-91634648	NM_001008495	Hs.567759
A_33_P3342410	2.36306	-2.36306	-1.24066	down	FALSE	Homo sapiens eukaryotic elongation factor-2 kinase (EEF2K), mRNA [NM_013302]	29904	GO:0008286|GO:0005516|GO:0005509|GO:0005524|GO:0005829|GO:0006414|GO:0005737|GO:0046777|GO:0004672|GO:0000166|GO:0004674|GO:0004686|GO:0006468|GO:0008135	22300036	chr16	22299977	+	hs|16p12.2	NM_013302	eukaryotic elongation factor-2 kinase	EEF2K	chr16:22299977-22300036	NM_013302	Hs.498892
A_23_P72059	2.35968	-2.35968	-1.23859	down	FALSE	Homo sapiens V-set and immunoglobulin domain containing 10 (VSIG10), mRNA [NM_019086]	54621	GO:0016020|GO:0016021	118501609	chr12	118501550	-	hs|12q24.23	NM_019086	V-set and immunoglobulin domain containing 10	VSIG10	chr12:118501609-118501550	NM_019086	Hs.187624
A_23_P128408	2.35764	-2.35764	-1.23734	down	FALSE	Homo sapiens TP53 regulated inhibitor of apoptosis 1 (TRIAP1), mRNA [NM_016399]	51499	GO:0005739|GO:0005515|GO:0048471|GO:0005737|GO:0030330|GO:0006916|GO:0043154|GO:0043027|GO:0006977	120882083	chr12	120882024	-	hs|12q24.31	NM_016399	TP53 regulated inhibitor of apoptosis 1	TRIAP1	chr12:120882083-120882024	NM_016399	Hs.69499
A_32_P198731	2.3561	-2.3561	-1.2364	down	FALSE	Homo sapiens neuralized homolog 1B (Drosophila) (NEURL1B), mRNA [NM_001142651]	54492	GO:0016874|GO:0008270|GO:0046872	172118375	chr5	172118316	+	hs|5q35.1	NM_001142651	neuralized homolog 1B (Drosophila)	NEURL1B	chr5:172118316-172118375	NM_001142651	Hs.91521
A_24_P413126	2.34977	-2.34977	-1.23252	down	FALSE	Homo sapiens prostate transmembrane protein, androgen induced 1 (PMEPA1), transcript variant 1, mRNA [NM_020182]	56937	GO:0003674|GO:0005886|GO:0050699|GO:0016021|GO:0030521	56223548	chr20	56223489	-	hs|20q13.31	NM_020182	prostate transmembrane protein, androgen induced 1	PMEPA1	chr20:56223548-56223489	NM_020182	Hs.517155
A_33_P3293446	2.34883	-2.34883	-1.23194	down	FALSE	Homo sapiens KIAA1462 (KIAA1462), mRNA [NM_020848]	57608		30303489	chr10	30303430	-	hs|10p11.23	NM_020848	KIAA1462	KIAA1462	chr10:30303489-30303430	NM_020848	Hs.533953
A_33_P3263432	2.34261	-2.34261	-1.22812	down	FALSE	Homo sapiens integrin, alpha 10 (ITGA10), mRNA [NM_003637]	8515	GO:0008305|GO:0007160|GO:0005886|GO:0007229|GO:0005518|GO:0004872|GO:0016021|GO:0007155	145543867	chr1	145543808	+	hs|1q21.1	NM_003637	integrin, alpha 10	ITGA10	chr1:145543808-145543867	NM_003637	Hs.158237
A_24_P826348	2.34186	-2.34186	-1.22766	down	FALSE	Homo sapiens zinc finger CCCH-type containing 6 (ZC3H6), mRNA [NM_198581]	376940	GO:0008150|GO:0003674|GO:0008270|GO:0005575|GO:0003676|GO:0046872	113097500	chr2	113097441	+	hs|2q13	NM_198581	zinc finger CCCH-type containing 6	ZC3H6	chr2:113097441-113097500	NM_198581	Hs.190477
A_24_P544882	2.33404	-2.33404	-1.22283	down	FALSE	Homo sapiens signal sequence receptor, alpha (SSR1), mRNA [NM_003144]	6745	GO:0008284|GO:0016020|GO:0005783|GO:0006613|GO:0005789|GO:0016021|GO:0005048	7281648	chr6	7281589	-	hs|6p24.3	NM_003144	signal sequence receptor, alpha	SSR1	chr6:7281648-7281589	NM_003144	Hs.114033
A_33_P3250953	2.33143	-2.33143	-1.22122	down	FALSE	Homo sapiens solute carrier family 35, member B4 (SLC35B4), mRNA [NM_032826]	84912	GO:0005794|GO:0016020|GO:0015790|GO:0000139|GO:0005462|GO:0005464|GO:0008643|GO:0016021|GO:0015788|GO:0055085	133974151	chr7	133974092	-	hs|7q33	NM_032826	solute carrier family 35, member B4	SLC35B4	chr7:133974151-133974092	NM_032826	Hs.490181
A_23_P29924	2.32891	-2.32891	-1.21965	down	FALSE	Homo sapiens transmembrane protein 128 (TMEM128), mRNA [NM_032927]	85013	GO:0008150|GO:0003674|GO:0016020|GO:0016021|GO:0005575	4237590	chr4	4237531	-	hs|4p16.3	NM_032927	transmembrane protein 128	TMEM128	chr4:4237590-4237531	NM_032927	Hs.12845
A_24_P684186	2.32679	-2.32679	-1.21834	down	FALSE	Homo sapiens embigin (EMB), mRNA [NM_198449]	133418	GO:0016020|GO:0016021|GO:0007155	49692394	chr5	49692335	-	hs|5q11.1	NM_198449	embigin	EMB	chr5:49692394-49692335	NM_198449	Hs.561411
A_24_P275073	2.32428	-2.32428	-1.21678	down	FALSE	Homo sapiens ADAM metallopeptidase with thrombospondin type 1 motif, 14 (ADAMTS14), transcript variant 1, mRNA [NM_139155]	140766	GO:0030574|GO:0006508|GO:0005578|GO:0008270|GO:0008233|GO:0005576|GO:0004222|GO:0046872	72522191	chr10	72522132	+	hs|10q22.1	NM_139155	ADAM metallopeptidase with thrombospondin type 1 motif, 14	ADAMTS14	chr10:72522132-72522191	NM_139155	Hs.352156
A_19_P00812697	2.32369	-2.32369	-1.21642	down	FALSE	lincRNA:chr12:66204346-66204839 reverse strand			66204406	chr12	66204347	-	hs|12q15				chr12:66204406-66204347
A_23_P256158	2.32033	-2.32033	-1.21433	down	FALSE	Homo sapiens adrenergic, alpha-2C-, receptor (ADRA2C), mRNA [NM_000683]	152	GO:0005515|GO:0030424|GO:0005886|GO:0032811|GO:0007267|GO:0051379|GO:0031694|GO:0042803|GO:0005737|GO:0032148|GO:0004872|GO:0071883|GO:0004871|GO:0004935|GO:0046982|GO:0004930|GO:0035625|GO:0010700|GO:0004938|GO:0006112|GO:0007186|GO:0050796|GO:0005887|GO:0007596|GO:0045666|GO:0005768	3770180	chr4	3770121	+	hs|4p16.3	NM_000683	adrenergic, alpha-2C-, receptor	ADRA2C	chr4:3770121-3770180	NM_000683	Hs.123022
A_24_P175059	2.31898	-2.31898	-1.21349	down	FALSE	Homo sapiens ATG5 autophagy related 5 homolog (S. cerevisiae) (ATG5), mRNA [NM_004849]	9474	GO:0005515|GO:0060047|GO:0043066|GO:0005776|GO:0042493|GO:0006914|GO:0005829|GO:0043234|GO:0005737|GO:0034045|GO:0048840|GO:0001974|GO:0045087|GO:0042311|GO:0055015|GO:0031397|GO:0000045|GO:0032480|GO:0043687	106632811	chr6	106632752	-	hs|6q21	NM_004849	ATG5 autophagy related 5 homolog (S. cerevisiae)	ATG5	chr6:106632811-106632752	NM_004849	Hs.486063
A_33_P3347452	2.31283	-2.31283	-1.20966	down	FALSE	Homo sapiens ribosomal protein S6 kinase, 90kDa, polypeptide 2 (RPS6KA2), transcript variant 1, mRNA [NM_021135]	6196	GO:0008285|GO:0034142|GO:0007268|GO:0005634|GO:0051403|GO:0007243|GO:0005829|GO:0035556|GO:0002756|GO:0005737|GO:0000166|GO:0007411|GO:0002755|GO:0034138|GO:0048011|GO:0034130|GO:0000287|GO:0043065|GO:0034134|GO:0045786|GO:0002224|GO:0005524|GO:0007165|GO:0008063|GO:0004674|GO:0045087|GO:0005840|GO:0005654	166822961	chr6	166822902	-	hs|6q27	NM_021135	ribosomal protein S6 kinase, 90kDa, polypeptide 2	RPS6KA2	chr6:166822961-166822902	NM_021135	Hs.655277
A_23_P95029	2.30952	-2.30952	-1.20759	down	FALSE	Homo sapiens syntrophin, beta 1 (dystrophin-associated protein A1, 59kDa, basic component 1) (SNTB1), mRNA [NM_021021]	6641	GO:0042383|GO:0005515|GO:0005516|GO:0005737|GO:0030054|GO:0006936|GO:0016010|GO:0045202|GO:0003779|GO:0030165|GO:0005856	121550176	chr8	121550117	-	hs|8q24.12	NM_021021	syntrophin, beta 1 (dystrophin-associated protein A1, 59kDa, basic component 1)	SNTB1	chr8:121550176-121550117	NM_021021	Hs.46701
A_23_P132738	2.30743	-2.30743	-1.20629	down	FALSE	Homo sapiens crystallin, gamma S (CRYGS), mRNA [NM_017541]	1427	GO:0005212|GO:0002088|GO:0002009	186256728	chr3	186256669	-	hs|3q27.3	NM_017541	crystallin, gamma S	CRYGS	chr3:186256728-186256669	NM_017541	Hs.376209
A_33_P3214209	2.306	-2.306	-1.20539	down	FALSE	Homo sapiens glucuronidase, beta pseudogene 1 (GUSBP1), transcript variant 2, non-coding RNA [NR_027027]	728411		21474540	chr5	21474481	+	hs|5p14.3	NR_027027	glucuronidase, beta pseudogene 1	GUSBP1	chr5:21474481-21474540	NR_027027	Hs.88181
A_24_P126628	2.30524	-2.30524	-1.20492	down	FALSE	Homo sapiens transmembrane protein 194A (TMEM194A), transcript variant 2, mRNA [NM_015257]	23306	GO:0008150|GO:0003674|GO:0016020|GO:0016021	57450095	chr12	57450036	-	hs|12q13.3	NM_015257	transmembrane protein 194A	TMEM194A	chr12:57450095-57450036	NM_015257	Hs.591040
A_32_P84009	2.30286	-2.30286	-1.20343	down	FALSE	Homo sapiens CKLF-like MARVEL transmembrane domain containing 4 (CMTM4), transcript variant 2, mRNA [NM_181521]	146223	GO:0016020|GO:0006935|GO:0016021|GO:0005615|GO:0005125	66648837	chr16	66648778	-	hs|16q21	NM_181521	CKLF-like MARVEL transmembrane domain containing 4	CMTM4	chr16:66648837-66648778	NM_181521	Hs.643961
A_23_P34744	2.30231	-2.30231	-1.20308	down	FALSE	Homo sapiens cathepsin K (CTSK), mRNA [NM_000396]	1513	GO:0004197|GO:0005737|GO:0001957|GO:0045453|GO:0006508|GO:0008233|GO:0008234|GO:0005764|GO:0005615	150768912	chr1	150768853	-	hs|1q21.3	NM_000396	cathepsin K	CTSK	chr1:150768912-150768853	NM_000396	Hs.632466
A_23_P304682	2.30091	-2.30091	-1.2022	down	FALSE	Homo sapiens epithelial membrane protein 2 (EMP2), mRNA [NM_001424]	2013	GO:0016020|GO:0008283|GO:0016021	10622683	chr16	10622624	-	hs|16p13.13	NM_001424	epithelial membrane protein 2	EMP2	chr16:10622683-10622624	NM_001424	Hs.531561
A_33_P3278043	2.30066	-2.30066	-1.20205	down	FALSE	Homo sapiens RNA (guanine-9-) methyltransferase domain containing 2 (RG9MTD2), transcript variant 1, mRNA [NM_152292]	93587	GO:0008168|GO:0016740	100469831	chr4	100469772	-	hs|4q23	NM_152292	RNA (guanine-9-) methyltransferase domain containing 2	RG9MTD2	chr4:100469831-100469772	NM_152292	Hs.380412
A_23_P373927	2.29915	-2.29915	-1.2011	down	FALSE	Homo sapiens endoplasmic reticulum protein 44 (ERP44), mRNA [NM_015051]	23071	GO:0006986|GO:0009100|GO:0005793|GO:0006457|GO:0005783|GO:0006950|GO:0005789|GO:0005788|GO:0003756|GO:0045454	102741776	chr9	102741717	-	hs|9q31.1	NM_015051	endoplasmic reticulum protein 44	ERP44	chr9:102741776-102741717	NM_015051	Hs.154023
A_23_P167509	2.29831	-2.29831	-1.20057	down	FALSE	Homo sapiens cytoplasmic FMR1 interacting protein 2 (CYFIP2), transcript variant 2, mRNA [NM_001037332]	26999	GO:0005515|GO:0048471|GO:0016337|GO:0005737|GO:0030054|GO:0045202|GO:0006915|GO:0019717	156822194	chr5	156822135	+	hs|5q33.3	NM_001037332	cytoplasmic FMR1 interacting protein 2	CYFIP2	chr5:156822135-156822194	NM_001037332	Hs.519702
A_19_P00804825	2.29768	-2.29768	-1.20018	down	FALSE	lincRNA:chr3:112308735-112319860 reverse strand			112316289	chr3	112316230	-	hs|3q13.13				chr3:112316289-112316230
A_23_P115645	2.29638	-2.29638	-1.19936	down	FALSE	Homo sapiens CUGBP, Elav-like family member 2 (CELF2), transcript variant 1, mRNA [NM_001025076]	10659	GO:0006397|GO:0006396|GO:0005737|GO:0000166|GO:0003723|GO:0008016|GO:0005634	11367928	chr10	11367869	+	hs|10p14	NM_001025076	CUGBP, Elav-like family member 2	CELF2	chr10:11367869-11367928	NM_001025076	Hs.309288
A_33_P3268304	2.29441	-2.29441	-1.19812	down	FALSE	Homo sapiens LIM and senescent cell antigen-like domains 2 (LIMS2), transcript variant 5, mRNA [NM_001161404]	55679	GO:0030054|GO:0005886|GO:0034329|GO:0008270|GO:0005634|GO:0005925|GO:0046872|GO:0005829	128396064	chr2	128396005	-	hs|2q14.3	NM_001161404	LIM and senescent cell antigen-like domains 2	LIMS2	chr2:128396064-128396005	NM_001161404	Hs.469881
A_23_P398372	2.29257	-2.29257	-1.19696	down	FALSE	Homo sapiens chromosome 9 open reading frame 69 (C9orf69), mRNA [NM_152833]	90120		139006855	chr9	139006796	-	hs|9q34.3	NM_152833	chromosome 9 open reading frame 69	C9orf69	chr9:139006855-139006796	NM_152833	Hs.287411
A_24_P175783	2.28852	-2.28852	-1.19442	down	FALSE	Homo sapiens Rho guanine nucleotide exchange factor (GEF) 12 (ARHGEF12), transcript variant 1, mRNA [NM_015313]	23365	GO:0051056|GO:0008624|GO:0048011|GO:0001664|GO:0007264|GO:0035023|GO:0006915|GO:0005829|GO:0005085|GO:0005737|GO:0007186|GO:0016020|GO:0007411|GO:0005089|GO:0005096	120359908	chr11	120359849	+	hs|11q23.3	NM_015313	Rho guanine nucleotide exchange factor (GEF) 12	ARHGEF12	chr11:120359849-120359908	NM_015313	Hs.24598
A_23_P49459	2.28788	-2.28788	-1.19401	down	FALSE	Homo sapiens exonuclease NEF-sp (LOC81691), transcript variant 1, mRNA [NM_030941]	81691	GO:0005622|GO:0004527|GO:0016787|GO:0000166|GO:0003723|GO:0005730	20856077	chr16	20856018	+	hs|16p12.3	NM_030941	exonuclease NEF-sp	LOC81691	chr16:20856018-20856077	NM_030941	Hs.177926
A_19_P00322626	2.28377	-2.28377	-1.19142	down	FALSE	lincRNA:chr22:27068787-27139028 forward strand			27138968	chr22	27138909	+	hs|22q12.1				chr22:27138909-27138968
A_19_P00319404	2.27968	-2.27968	-1.18883	down	FALSE	Homo sapiens long intergenic non-protein coding RNA 472 (LINC00472), non-coding RNA [NR_026807]			72124357	chr6	72124298	-	hs|6q13	NR_026807	long intergenic non-protein coding RNA 472	LINC00472	chr6:72124357-72124298	NR_026807
A_24_P219378	2.27646	-2.27646	-1.18679	down	FALSE	Homo sapiens CASK interacting protein 1 (CASKIN1), mRNA [NM_020764]	57524	GO:0007165|GO:0005737|GO:0019904	2227503	chr16	2227444	-	hs|16p13.3	NM_020764	CASK interacting protein 1	CASKIN1	chr16:2227503-2227444	NM_020764	Hs.643537
A_24_P191417	2.27359	-2.27359	-1.18497	down	FALSE	Homo sapiens NGFI-A binding protein 1 (EGR1 binding protein 1) (NAB1), mRNA [NM_005966]	4664	GO:0014037|GO:0006355|GO:0001958|GO:0042552|GO:0045682|GO:0005634|GO:0045892|GO:0008134	191557154	chr2	191557095	+	hs|2q32.2	NM_005966	NGFI-A binding protein 1 (EGR1 binding protein 1)	NAB1	chr2:191557095-191557154	NM_005966	Hs.730686
A_19_P00800061	2.27253	-2.27253	-1.1843	down	FALSE				143194124	chr1	143194065	-	hs|1q21.1	XR_110942			chr1:143194124-143194065	XR_110942
A_33_P3342917	2.27202	-2.27202	-1.18398	down	FALSE	Homo sapiens synaptogyrin 2 (SYNGR2), mRNA [NM_004710]	9144	GO:0016020|GO:0005887|GO:0016023|GO:0008021	76169009	chr17	76168950	+	hs|17q25.3	NM_004710	synaptogyrin 2	SYNGR2	chr17:76168950-76169009	NM_004710	Hs.464210
A_24_P942112	2.27182	-2.27182	-1.18385	down	FALSE	Homo sapiens cDNA FLJ10816 fis, clone NT2RP4000997, highly similar to DNA-DIRECTED RNA POLYMERASE I 135 KD POLYPEPTIDE (EC 2.7.7.6). [AK001678]	84172	GO:0017126|GO:0003899|GO:0007566|GO:0009303|GO:0006363|GO:0016779|GO:0005730|GO:0006362|GO:0032549|GO:0006361|GO:0005634|GO:0006360|GO:0009790|GO:0003677|GO:0046872|GO:0005737|GO:0005736|GO:0005654|GO:0016740	113334739	chr2	113334680	+	hs|2q13	AK001678	polymerase (RNA) I polypeptide B, 128kDa	POLR1B	chr2:113334680-113334739		Hs.86337
A_19_P00811533	2.26729	-2.26729	-1.18097	down	FALSE	Homo sapiens uncharacterized LOC440584 (FLJ32224), non-coding RNA [NR_033967]			43448978	chr1	43448919	+	hs|1p34.2	NR_033967	uncharacterized LOC440584	FLJ32224	chr1:43448919-43448978	NR_033967
A_33_P3376644	2.26675	-2.26675	-1.18063	down	FALSE	Homo sapiens SUMO1/sentrin specific peptidase 6 (SENP6), transcript variant 1, mRNA [NM_015571]	26054	GO:0005737|GO:0016926|GO:0006508|GO:0005730|GO:0070646|GO:0016929|GO:0008233|GO:0005634|GO:0008234|GO:0090234|GO:0090169	76426727	chr6	76426668	+	hs|6q14.1	NM_015571	SUMO1/sentrin specific peptidase 6	SENP6	chr6:76426668-76426727	NM_015571	Hs.485784
A_33_P3260614	2.26606	-2.26606	-1.18019	down	FALSE	Homo sapiens phospholipase C, beta 2 (PLCB2), mRNA [NM_004573]	5330	GO:0031680|GO:0005794|GO:0005886|GO:0005509|GO:0007268|GO:0007202|GO:0031683|GO:0005829|GO:0035556|GO:0016042|GO:0004629|GO:0005543|GO:0016787|GO:0004435|GO:0004871|GO:0006644|GO:0001580	40580198	chr15	40580139	-	hs|15q15.1	NM_004573	phospholipase C, beta 2	PLCB2	chr15:40580198-40580139	NM_004573	Hs.355888
A_24_P349151	2.26048	-2.26048	-1.17663	down	FALSE	Homo sapiens spindle assembly 6 homolog (C. elegans) (SASS6), mRNA [NM_194292]	163786	GO:0051298|GO:0007049|GO:0005813|GO:0005737|GO:0007099|GO:0005814|GO:0005856	100549656	chr1	100549597	-	hs|1p21.2	NM_194292	spindle assembly 6 homolog (C. elegans)	SASS6	chr1:100549656-100549597	NM_194292	Hs.591447
A_23_P30200	2.25947	-2.25947	-1.17599	down	FALSE	Homo sapiens protocadherin beta 16 (PCDHB16), mRNA [NM_020957]	57717	GO:0016339|GO:0005886|GO:0005509|GO:0007268|GO:0016021|GO:0007155|GO:0007416|GO:0007156	140565394	chr5	140565335	+	hs|5q31.3	NM_020957	protocadherin beta 16	PCDHB16	chr5:140565335-140565394	NM_020957	Hs.147674
A_33_P3283122	2.25748	-2.25748	-1.17471	down	FALSE	Homo sapiens WW and C2 domain containing 2 (WWC2), mRNA [NM_024949]	80014		184241857	chr4	184241798	+	hs|4q35.1	NM_024949	WW and C2 domain containing 2	WWC2	chr4:184241798-184241857	NM_024949	Hs.333179
A_19_P00319294	2.25045	-2.25045	-1.17021	down	FALSE	lincRNA:chr8:128301923-128335401 reverse strand			128301983	chr8	128301924	-	hs|8q24.21				chr8:128301983-128301924
A_33_P3340752	2.24986	-2.24986	-1.16983	down	FALSE	PREDICTED: Homo sapiens hypothetical LOC100130887 (LOC100130887), miscRNA [XR_132784]	100130887		123711445	chr10	123711386	+	hs|10q26.13	XR_132784	uncharacterized LOC100130887	LOC100130887	chr10:123711386-123711445	XR_132784	Hs.650058
A_19_P00321751	2.24902	-2.24902	-1.1693	down	FALSE	lincRNA:chr8:102179030-102181086 reverse strand			102179109	chr8	102179050	-	hs|8q22.3				chr8:102179109-102179050
A_32_P25437	2.24032	-2.24032	-1.1637	down	FALSE	Homo sapiens solute carrier family 12 (sodium/potassium/chloride transporters), member 2 (SLC12A2), mRNA [NM_001046]	6558	GO:0030321|GO:0005215|GO:0005886|GO:0015696|GO:0005624|GO:0060763|GO:0055085|GO:0016323|GO:0016324|GO:0035264|GO:0005887|GO:0050910|GO:0051739|GO:0006810|GO:0070634|GO:0006814|GO:0006813|GO:0060444|GO:0006811|GO:0008511|GO:0015293	127524787	chr5	127524728	+	hs|5q23.3	NM_001046	solute carrier family 12 (sodium/potassium/chloride transporters), member 2	SLC12A2	chr5:127524728-127524787	NM_001046	Hs.162585
A_24_P45367	2.23966	-2.23966	-1.16328	down	FALSE	Homo sapiens NIPA-like domain containing 3 (NIPAL3), mRNA [NM_020448]	57185	GO:0016020|GO:0016021	24799372	chr1	24799313	+	hs|1p36.11	NM_020448	NIPA-like domain containing 3	NIPAL3	chr1:24799313-24799372	NM_020448	Hs.523442
A_33_P3641427	2.23892	-2.23892	-1.1628	down	FALSE	Homo sapiens myelin expression factor 2 (MYEF2), mRNA [NM_016132]	50804	GO:0014902|GO:0005794|GO:0000166|GO:0030182|GO:0003723|GO:0005730|GO:0005634|GO:0003677|GO:0006351	48434932	chr15	48434873	-	hs|15q21.1	NM_016132	myelin expression factor 2	MYEF2	chr15:48434932-48434873	NM_016132	Hs.6638
A_32_P208403	2.2377	-2.2377	-1.16202	down	FALSE	Homo sapiens guanine nucleotide binding protein (G protein), gamma 2 (GNG2), transcript variant 1, mRNA [NM_053064]	54331	GO:0006112|GO:0007186|GO:0005886|GO:0071377|GO:0008283|GO:0007596|GO:0005834|GO:0030168|GO:0007268|GO:0004871	52436210	chr14	52436151	+	hs|14q22.1	NM_053064	guanine nucleotide binding protein (G protein), gamma 2	GNG2	chr14:52436151-52436210	NM_053064	Hs.187772
A_24_P374319	2.23406	-2.23406	-1.15967	down	FALSE	Homo sapiens RAP2C, member of RAS oncogene family (RAP2C), mRNA [NM_021183]	57826	GO:0030336|GO:0032486|GO:0007264|GO:0061097|GO:0003924|GO:0005525|GO:0005829|GO:0007165|GO:0005737|GO:0000166|GO:0016020|GO:0055038|GO:0031954	131338037	chrX	131337978	-	hs|Xq26.2	NM_021183	RAP2C, member of RAS oncogene family	RAP2C	chrX:131338037-131337978	NM_021183	Hs.119889
A_24_P314179	2.23266	-2.23266	-1.15877	down	FALSE	Homo sapiens v-ets erythroblastosis virus E26 oncogene homolog 2 (avian) (ETS2), mRNA [NM_005239]	2114	GO:0043565|GO:0005515|GO:0006355|GO:0001501|GO:0003700|GO:0045944|GO:0005634|GO:0035259|GO:0045893|GO:0003677	40196332	chr21	40196273	+	hs|21q22.2	NM_005239	v-ets erythroblastosis virus E26 oncogene homolog 2 (avian)	ETS2	chr21:40196273-40196332	NM_005239	Hs.644231
A_23_P256107	2.23104	-2.23104	-1.15772	down	FALSE	Homo sapiens heparanase (HPSE), transcript variant 1, mRNA [NM_006665]	10855	GO:0005515|GO:0051897|GO:0004566|GO:0043169|GO:0005975|GO:0005576|GO:0005634|GO:0006029|GO:0005765|GO:0005764|GO:0010575|GO:0007160|GO:0016020|GO:0030194|GO:0016798|GO:0046983|GO:0033690|GO:0007155|GO:0051797|GO:0045545	84227383	chr4	84223390	-	hs|4q21.23	NM_006665	heparanase	HPSE	chr4:84227383-84223390	NM_006665	Hs.44227
A_33_P3278078	2.23051	-2.23051	-1.15737	down	FALSE	PREDICTED: Homo sapiens hypothetical LOC100505501, transcript variant 1 (LOC100505501), miscRNA [XR_108910]	100505501		60034341	chr8	60034282	+	hs|8q12.1	XR_108910	uncharacterized LOC100505501	LOC100505501	chr8:60034282-60034341	XR_108910	Hs.586401
A_23_P427645	2.23022	-2.23022	-1.15719	down	FALSE	Homo sapiens tolloid-like 1 (TLL1), transcript variant 1, mRNA [NM_012464]	7092	GO:0001501|GO:0005509|GO:0006508|GO:0008270|GO:0008233|GO:0007275|GO:0005576|GO:0004222|GO:0030154	167024144	chr4	167024085	+	hs|4q32.3	NM_012464	tolloid-like 1	TLL1	chr4:167024085-167024144	NM_012464	Hs.106513
A_32_P105083	2.22929	-2.22929	-1.15659	down	FALSE	Homo sapiens uncharacterized LOC348751 (FONG), non-coding RNA [NR_034096]	348751		200710883	chr2	200710824	-	hs|2q33.1	NR_034096	uncharacterized LOC348751	FONG	chr2:200710883-200710824	NR_034096	Hs.471039
A_19_P00318227	2.22797	-2.22797	-1.15573	down	FALSE	HUMIGL122 omega protein {Homo sapiens} (exp=-1; wgp=0; cg=0), partial (64%) [THC2517645]			65429433	chr7	65429374	+	hs|7q11.21	CU680803		XLOC_014177	chr7:65429374-65429433
A_23_P214026	2.22535	-2.22535	-1.15403	down	FALSE	Homo sapiens fibrillin 2 (FBN2), mRNA [NM_001999]	2201	GO:0045669|GO:0035583|GO:0060346|GO:0030501|GO:0005488|GO:0005509|GO:0005578|GO:0001527|GO:0005576|GO:0030326|GO:0009653|GO:0005201	127594232	chr5	127594173	-	hs|5q23.3	NM_001999	fibrillin 2	FBN2	chr5:127594232-127594173	NM_001999	Hs.519294
A_19_P00322333	2.22208	-2.22208	-1.15191	down	FALSE	PREDICTED: Homo sapiens hypothetical LOC100508196 (LOC100508196), miscRNA [XR_111691]			38682943	chr17	38682884	+	hs|17q21.2	XR_111691	uncharacterized LOC100508196	LOC100508196	chr17:38682884-38682943	XR_111691
A_23_P21560	2.22101	-2.22101	-1.15122	down	FALSE	Homo sapiens family with sequence similarity 49, member A (FAM49A), mRNA [NM_030797]	81553	GO:0005622	16736356	chr2	16734228	-	hs|2p24.2	NM_030797	family with sequence similarity 49, member A	FAM49A	chr2:16736356-16734228	NM_030797	Hs.467769
A_24_P137434	2.22015	-2.22015	-1.15066	down	FALSE	Homo sapiens discoidin, CUB and LCCL domain containing 2 (DCBLD2), mRNA [NM_080927]	131566	GO:0030308|GO:0016020|GO:0009986|GO:0005887|GO:0042060|GO:0007155|GO:0030522	98515261	chr3	98515202	-	hs|3q12.1	NM_080927	discoidin, CUB and LCCL domain containing 2	DCBLD2	chr3:98515261-98515202	NM_080927	Hs.203691
A_23_P18447	2.21757	-2.21757	-1.14898	down	FALSE	Homo sapiens peroxisome proliferator-activated receptor gamma, coactivator 1 alpha (PPARGC1A), mRNA [NM_013261]	10891	GO:0005515|GO:0008380|GO:0006367|GO:0001659|GO:0001678|GO:0003723|GO:0006094|GO:0005634|GO:0050681|GO:0035066|GO:0005829|GO:0051091|GO:0043524|GO:0042594|GO:0030374|GO:0000166|GO:0045944|GO:0005665|GO:0010941|GO:0006397|GO:0016922|GO:0019395|GO:0001104|GO:0014850|GO:0045722|GO:0003713|GO:0007586|GO:0050821|GO:0046321|GO:0003677|GO:0022904|GO:0045333|GO:0006461|GO:0050873|GO:0070997|GO:0034599|GO:…	23793996	chr4	23793937	-	hs|4p15.2	NM_013261	peroxisome proliferator-activated receptor gamma, coactivator 1 alpha	PPARGC1A	chr4:23793996-23793937	NM_013261	Hs.527078
A_24_P93741	2.21679	-2.21679	-1.14847	down	FALSE	Homo sapiens RFT1 homolog (S. cerevisiae) (RFT1), mRNA [NM_052859]	91869	GO:0016020|GO:0006810|GO:0008643|GO:0016021|GO:0006488|GO:0044267|GO:0005319|GO:0043687|GO:0018279	53122589	chr3	53122530	-	hs|3p21.1	NM_052859	RFT1 homolog (S. cerevisiae)	RFT1	chr3:53122589-53122530	NM_052859	Hs.631910
A_19_P00801354	2.21653	-2.21653	-1.1483	down	FALSE	lincRNA:chr4:15657202-15695627 reverse strand			15669229	chr4	15669170	-	hs|4p15.32				chr4:15669229-15669170
A_19_P00321104	2.2165	-2.2165	-1.14828	down	FALSE	lincRNA:chr5:44828220-44828690 forward strand			44828511	chr5	44828452	+	hs|5p12				chr5:44828452-44828511
A_23_P70509	2.21636	-2.21636	-1.14819	down	FALSE	Homo sapiens alpha tubulin acetyltransferase 1 (ATAT1), transcript variant 2, mRNA [NM_024909]	79969	GO:0019799|GO:0016740	30611970	chr6	30611911	+	hs|6p21.33	NM_024909	alpha tubulin acetyltransferase 1	ATAT1	chr6:30611911-30611970	NM_024909	Hs.654798
A_33_P3397399	2.21503	-2.21503	-1.14733	down	FALSE	protein phosphatase 3, catalytic subunit, beta isozyme [Source:HGNC Symbol;Acc:9315] [ENST00000394822]	5532	GO:0010468|GO:0005516|GO:0046982|GO:0005625|GO:0005626|GO:0046716|GO:0007507|GO:0043234|GO:0001975|GO:0006470|GO:0016787|GO:0030217|GO:0001915|GO:0004723|GO:0004721|GO:0043029|GO:0034097	75204417	chr10	75204358	-	hs|10q22.2	AK301582	protein phosphatase 3, catalytic subunit, beta isozyme	PPP3CB	chr10:75204417-75204358		Hs.500067
A_19_P00811067	2.21459	-2.21459	-1.14704	down	FALSE	lincRNA:chr6:111594332-111604057 forward strand			111600932	chr6	111600873	+	hs|6q21				chr6:111600873-111600932
A_33_P3309491	2.211	-2.211	-1.1447	down	FALSE	Homo sapiens protein tyrosine phosphatase, receptor type, U (PTPRU), transcript variant 3, mRNA [NM_005704]	10076	GO:0005515|GO:0030336|GO:0008285|GO:0005886|GO:0008013|GO:0035335|GO:0030154|GO:0034109|GO:0016337|GO:0006470|GO:0016787|GO:0005001|GO:0005887|GO:0005911|GO:0034394|GO:0007185|GO:0004872|GO:0007155|GO:0060070|GO:0004725	29653313	chr1	29653254	+	hs|1p35.3	NM_005704	protein tyrosine phosphatase, receptor type, U	PTPRU	chr1:29653254-29653313	NM_005704	Hs.19718
A_33_P3228558	2.20673	-2.20673	-1.14191	down	FALSE	Homo sapiens Rho GTPase activating protein 27 (ARHGAP27), transcript variant 1, mRNA [NM_199282]	201176	GO:0005622|GO:0007165|GO:0017124|GO:0005737|GO:0016020|GO:0043089|GO:0032855|GO:0030675|GO:0006898|GO:0005096	43471360	chr17	43471301	-	hs|17q21.31	NM_199282	Rho GTPase activating protein 27	ARHGAP27	chr17:43471360-43471301	NM_199282	Hs.463165
A_33_P3876985	2.20411	-2.20411	-1.1402	down	FALSE	Homo sapiens PPPDE peptidase domain containing 1 (PPPDE1), mRNA [NM_016076]	51029		244855321	chr1	244855262	+	hs|1q44	NM_016076	PPPDE peptidase domain containing 1	PPPDE1	chr1:244855262-244855321	NM_016076	Hs.498317
A_32_P211045	2.20223	-2.20223	-1.13896	down	FALSE	Homo sapiens dihydrofolate reductase (DHFR), mRNA [NM_000791]	1719		79922127	chr5	79922068	-	hs|5q14.1	NM_000791	dihydrofolate reductase	DHFR	chr5:79922127-79922068	NM_000791	Hs.648635
A_33_P3327847	2.20217	-2.20217	-1.13893	down	FALSE	Homo sapiens sphingosine-1-phosphate lyase 1 (SGPL1), mRNA [NM_003901]	8879	GO:0006629|GO:0006807|GO:0005783|GO:0006672|GO:0001553|GO:0048705|GO:0030176|GO:0007283|GO:0009791|GO:0010761|GO:0040014|GO:0060021|GO:0006665|GO:0030097|GO:0001822|GO:0008209|GO:0030149|GO:0006915|GO:0016829|GO:0008210|GO:0008585|GO:0060325|GO:0016020|GO:0008117|GO:0030170|GO:0005789|GO:0016831|GO:0033327|GO:0048008|GO:0016021|GO:0001570|GO:0019752	72640823	chr10	72640764	+	hs|10q22.1	NM_003901	sphingosine-1-phosphate lyase 1	SGPL1	chr10:72640764-72640823	NM_003901	Hs.499984
A_23_P370479	2.20003	-2.20003	-1.13752	down	FALSE	Homo sapiens protein O-fucosyltransferase 1 (POFUT1), transcript variant 1, mRNA [NM_015352]	23509	GO:0006355|GO:0016757|GO:0005783|GO:0005975|GO:0001756|GO:0008417|GO:0046922|GO:0016266|GO:0001525|GO:0009790|GO:0007399|GO:0007507|GO:0006493|GO:0007219|GO:0016020|GO:0006004	30826294	chr20	30826235	+	hs|20q11.21	NM_015352	protein O-fucosyltransferase 1	POFUT1	chr20:30826235-30826294	NM_015352	Hs.472409
A_33_P3387365	2.19322	-2.19322	-1.13305	down	FALSE	Homo sapiens peroxisomal membrane protein 4, 24kDa (PXMP4), transcript variant 1, mRNA [NM_007238]	11264	GO:0016020|GO:0005624|GO:0016021|GO:0005778|GO:0005777	32290650	chr20	32290591	-	hs|20q11.22	NM_007238	peroxisomal membrane protein 4, 24kDa	PXMP4	chr20:32290650-32290591	NM_007238	Hs.654857
A_23_P156408	2.19264	-2.19264	-1.13267	down	FALSE	Homo sapiens long intergenic non-protein coding RNA 472 (LINC00472), non-coding RNA [NR_026807]	79940		72124457	chr6	72124398	-	hs|6q13	NR_026807	long intergenic non-protein coding RNA 472	LINC00472	chr6:72124457-72124398	NR_026807
A_32_P226186	2.19223	-2.19223	-1.1324	down	FALSE	Homo sapiens KIAA1549 (KIAA1549), transcript variant 2, mRNA [NM_001164665]	57670	GO:0016020|GO:0016021	138516363	chr7	138516304	-	hs|7q34	NM_001164665	KIAA1549	KIAA1549	chr7:138516363-138516304	NM_001164665	Hs.605380
A_33_P3235766	2.18945	-2.18945	-1.13057	down	FALSE	Homo sapiens glutamine and serine rich 1 (QSER1), mRNA [NM_001076786]	79832		33001759	chr11	33001700	+	hs|11p13	NM_001076786	glutamine and serine rich 1	QSER1	chr11:33001700-33001759	NM_001076786	Hs.369368
A_33_P3252588	2.18899	-2.18899	-1.13026	down	FALSE	Homo sapiens uncharacterized LOC100130093 (LOC100130093), transcript variant 1, non-coding RNA [NR_024485]	100130093		227921732	chr1	227921673	+	hs|1q42.13	NR_024485	uncharacterized LOC100130093	LOC100130093	chr1:227921673-227921732	NR_024485	Hs.555974
A_33_P3433873	2.18873	-2.18873	-1.1301	down	FALSE	Homo sapiens Zwilch, kinetochore associated, homolog (Drosophila) (ZWILCH), transcript variant 1, mRNA [NM_017975]	55055	GO:0005515|GO:0000236|GO:0007093|GO:0005694|GO:0000087|GO:0000777|GO:0000776|GO:0000278|GO:0051301|GO:0005829	66841211	chr15	66841152	+	hs|15q22.31	NM_017975	Zwilch, kinetochore associated, homolog (Drosophila)	ZWILCH	chr15:66841152-66841211	NM_017975	Hs.21331
A_19_P00320798	2.18795	-2.18795	-1.12958	down	FALSE	lincRNA:chr1:86019964-86020757 reverse strand			86020041	chr1	86019982	-	hs|1p22.3				chr1:86020041-86019982
A_24_P178631	2.18746	-2.18746	-1.12925	down	FALSE	Homo sapiens cDNA FLJ14761 fis, clone NT2RP3003302. [AK027667]			45282	chr17_gl000205_random	45223	+		AK027667			chr17_gl000205_random:45223-45282
A_33_P3244424	2.18659	-2.18659	-1.12868	down	FALSE	Homo sapiens small nuclear ribonucleoprotein polypeptide E (SNRPE), mRNA [NM_003094]	6635	GO:0008380|GO:0006397|GO:0005515|GO:0010467|GO:0000245|GO:0006369|GO:0016070|GO:0008334|GO:0006366|GO:0003723|GO:0005634|GO:0034660|GO:0071013|GO:0000387|GO:0005829|GO:0000398|GO:0030532|GO:0005683|GO:0005654|GO:0005681|GO:0005689	203840277	chr1	203840218	+	hs|1q32.1	NM_003094	small nuclear ribonucleoprotein polypeptide E	SNRPE	chr1:203840218-203840277	NM_003094	Hs.334612
A_33_P3251776	2.18601	-2.18601	-1.1283	down	FALSE	Homo sapiens hydroxy-delta-5-steroid dehydrogenase, 3 beta- and steroid delta-isomerase 7 (HSD3B7), transcript variant 2, mRNA [NM_001142777]	80270	GO:0005792|GO:0006694|GO:0005783|GO:0006699|GO:0047016|GO:0005575|GO:0001558|GO:0003854|GO:0016616|GO:0000166|GO:0016020|GO:0005789|GO:0016491|GO:0008206|GO:0016021|GO:0055114	31000341	chr16	31000282	+	hs|16p11.2	NM_001142777	hydroxy-delta-5-steroid dehydrogenase, 3 beta- and steroid delta-isomerase 7	HSD3B7	chr16:31000282-31000341	NM_001142777	Hs.460618
A_32_P108655	2.18486	-2.18486	-1.12754	down	FALSE	Homo sapiens adenylate kinase 4 (AK4), nuclear gene encoding mitochondrial protein, transcript variant 5, mRNA [NM_001005353]	205	GO:0005739|GO:0006139|GO:0000166|GO:0005759|GO:0004017|GO:0005525|GO:0005524|GO:0016740	65692691	chr1	65692632	+	hs|1p31.3	NM_001005353	adenylate kinase 4	AK4	chr1:65692632-65692691	NM_001005353	Hs.10862
A_23_P369994	2.18389	-2.18389	-1.1269	down	FALSE	Homo sapiens doublecortin-like kinase 1 (DCLK1), transcript variant 1, mRNA [NM_004734]	9201	GO:0007275|GO:0007417|GO:0009615|GO:0005524|GO:0030154|GO:0007399|GO:0035556|GO:0004672|GO:0000166|GO:0004674|GO:0005887|GO:0016301|GO:0016197|GO:0006468|GO:0005057	36345567	chr13	36345508	-	hs|13q13.3	NM_004734	doublecortin-like kinase 1	DCLK1	chr13:36345567-36345508	NM_004734	Hs.507755
A_32_P177955	2.18362	-2.18362	-1.12672	down	FALSE	Homo sapiens uncharacterized LOC441461 (LOC441461), non-coding RNA [NR_038853]	441461		102648745	chr9	102648686	-	hs|9q31.1	NR_038853	uncharacterized LOC441461	LOC441461	chr9:102648745-102648686	NR_038853	Hs.163155
A_19_P00803654	2.18209	-2.18209	-1.12571	down	FALSE	lincRNA:chr3:108262135-108268435 reverse strand			108262273	chr3	108262214	-	hs|3q13.12				chr3:108262273-108262214
A_19_P00330911	2.18062	-2.18062	-1.12474	down	FALSE	lincRNA:chr2:133030255-133039274 forward strand			133033595	chr2	133033536	+	hs|2q21.2				chr2:133033536-133033595
A_19_P00329262	2.18052	-2.18052	-1.12467	down	FALSE	lincRNA:chr8:92071874-92082273 forward strand			92082267	chr8	92082208	+	hs|8q21.3				chr8:92082208-92082267
A_24_P56194	2.18004	-2.18004	-1.12435	down	FALSE	Homo sapiens cAMP responsive element binding protein-like 2 (CREBL2), mRNA [NM_001310]	1389	GO:0043565|GO:0007165|GO:0007049|GO:0006355|GO:0003700|GO:0046983|GO:0005634|GO:0006351	12797543	chr12	12797484	+	hs|12p13.2	NM_001310	cAMP responsive element binding protein-like 2	CREBL2	chr12:12797484-12797543	NM_001310	Hs.591156
A_23_P253158	2.17979	-2.17979	-1.12419	down	FALSE	Homo sapiens E1A binding protein p400 (EP400), mRNA [NM_015409]	57634	GO:0006355|GO:0016787|GO:0016607|GO:0000166|GO:0043967|GO:0043968|GO:0035267|GO:0004386|GO:0005634|GO:0005524|GO:0003677|GO:0016568	132564455	chr12	132564396	+	hs|12q24.33	NM_015409	E1A binding protein p400	EP400	chr12:132564396-132564455	NM_015409	Hs.595201
A_23_P102364	2.17845	-2.17845	-1.1233	down	FALSE	Homo sapiens neuronal guanine nucleotide exchange factor (NGEF), transcript variant 1, mRNA [NM_019850]	25791	GO:0051056|GO:0008624|GO:0048011|GO:0048013|GO:0005886|GO:0035023|GO:0007264|GO:0009987|GO:0006915|GO:0007275|GO:0042995|GO:0043087|GO:0030154|GO:0030426|GO:0005829|GO:0007399|GO:0005085|GO:0005622|GO:0005737|GO:0005089|GO:0061002	233743527	chr2	233743468	-	hs|2q37.1	NM_019850	neuronal guanine nucleotide exchange factor	NGEF	chr2:233743527-233743468	NM_019850	Hs.97316
A_32_P50431	2.17426	-2.17426	-1.12053	down	FALSE	Homo sapiens suppression of tumorigenicity 13 (colon carcinoma) (Hsp70 interacting protein) (ST13), mRNA [NM_003932]	6767	GO:0005515|GO:0032564|GO:0019904|GO:0051087|GO:0061084|GO:0032403|GO:0005829|GO:0042802|GO:0043234|GO:0005737|GO:0070389|GO:0005488|GO:0006457|GO:0030544|GO:0051260|GO:0051082|GO:0030674	41221617	chr22	41221558	-	hs|22q13.2	NM_003932	suppression of tumorigenicity 13 (colon carcinoma) (Hsp70 interacting protein)	ST13	chr22:41221617-41221558	NM_003932	Hs.712713
A_33_P3309054	2.1731	-2.1731	-1.11976	down	FALSE	Homo sapiens mRNA for basic FGF-repressed Zic binding protein isoform a variant protein. [AB209400]			33932049	chr20	33931990	-	hs|20q11.22	AB209400			chr20:33932049-33931990
A_23_P99292	2.17006	-2.17006	-1.11773	down	FALSE	Homo sapiens RAD51 associated protein 1 (RAD51AP1), transcript variant 2, mRNA [NM_006479]	10635	GO:0005515|GO:0006281|GO:0003690|GO:0003697|GO:0000724|GO:0003723|GO:0006310|GO:0005634|GO:0003677	4668241	chr12	4668182	+	hs|12p13.32	NM_006479	RAD51 associated protein 1	RAD51AP1	chr12:4668182-4668241	NM_006479	Hs.730696
A_33_P3280320	2.16782	-2.16782	-1.11625	down	FALSE	Homo sapiens forkhead box L1-like (LOC100288524), mRNA [NM_001195127]	100288524		330196	chr7	330137	+	hs|7p22.3	NM_001195127	forkhead box L1-like	LOC100288524	chr7:330137-330196	NM_001195127	Hs.702860
A_19_P00315532	2.16532	-2.16532	-1.11458	down	FALSE	lincRNA:chr19:28293532-28294380 forward strand			28294321	chr19	28294262	+	hs|19p11				chr19:28294262-28294321
A_19_P00320171	2.16458	-2.16458	-1.11409	down	FALSE	lincRNA:chr2:179378839-179379203 reverse strand			179379054	chr2	179378995	-	hs|2q31.2				chr2:179379054-179378995
A_19_P00319981	2.16405	-2.16405	-1.11373	down	FALSE	PREDICTED: Homo sapiens hypothetical LOC100506119, transcript variant 1 (LOC100506119), miscRNA [XR_108951]			132104182	chr9	132104123	+	hs|9q34.11	XR_108951		LOC100506119	chr9:132104123-132104182	XR_108951
A_33_P3366575	2.16285	-2.16285	-1.11293	down	FALSE	Homo sapiens nuclear transport factor 2-like export factor 2 (NXT2), transcript variant 1, mRNA [NM_018698]	55916	GO:0005622|GO:0005737|GO:0005634|GO:0051028|GO:0015031	108786109	chrX	108786050	+	hs|Xq23	NM_018698	nuclear transport factor 2-like export factor 2	NXT2	chrX:108786050-108786109	NM_018698	Hs.25010
A_24_P377499	2.1626	-2.1626	-1.11277	down	FALSE	Homo sapiens oxysterol binding protein-like 3 (OSBPL3), transcript variant 1, mRNA [NM_015550]	26031	GO:0006869|GO:0006810|GO:0008289	24836828	chr7	24836769	-	hs|7p15.3	NM_015550	oxysterol binding protein-like 3	OSBPL3	chr7:24836828-24836769	NM_015550	Hs.520259
A_19_P00806432	2.15949	-2.15949	-1.11069	down	FALSE	lincRNA:chr12:66185548-66186827 reverse strand			66185977	chr12	66185918	-	hs|12q15				chr12:66185977-66185918
A_19_P00317101	2.15821	-2.15821	-1.10984	down	FALSE	lincRNA:chr12:47092544-47093267 forward strand			47093181	chr12	47093122	+	hs|12q13.11				chr12:47093122-47093181
A_19_P00812284	2.15819	-2.15819	-1.10982	down	FALSE	lincRNA:chr8:103953859-103990104 forward strand			103990094	chr8	103990035	+	hs|8q22.3				chr8:103990035-103990094
A_23_P52806	2.1573	-2.1573	-1.10923	down	FALSE	Homo sapiens beta-site APP-cleaving enzyme 1 (BACE1), transcript variant a, mRNA [NM_012104]	23621	GO:0005802|GO:0008798|GO:0030424|GO:0005794|GO:0009986|GO:0005783|GO:0005624|GO:0031410|GO:0050435|GO:0016020|GO:0005887|GO:0006508|GO:0008233|GO:0016021|GO:0004190|GO:0006509|GO:0019899|GO:0030659|GO:0005768	117156561	chr11	117156502	-	hs|11q23.3	NM_012104	beta-site APP-cleaving enzyme 1	BACE1	chr11:117156561-117156502	NM_012104	Hs.504003
A_23_P68730	2.15553	-2.15553	-1.10804	down	FALSE	Homo sapiens pyridoxal (pyridoxine, vitamin B6) kinase (PDXK), mRNA [NM_003681]	8566	GO:0042823|GO:0000287|GO:0008283|GO:0042816|GO:0005730|GO:0006767|GO:0008478|GO:0005634|GO:0030955|GO:0031402|GO:0031403|GO:0005524|GO:0042803|GO:0005829|GO:0005737|GO:0000166|GO:0006766|GO:0030170|GO:0008270|GO:0009443|GO:0016740	45181867	chr21	45181808	+	hs|21q22.3	NM_003681	pyridoxal (pyridoxine, vitamin B6) kinase	PDXK	chr21:45181808-45181867	NM_003681	Hs.284491
A_24_P325520	2.15465	-2.15465	-1.10746	down	FALSE	Homo sapiens sortilin 1 (SORT1), transcript variant 1, mRNA [NM_002959]	6272	GO:0010468|GO:0008624|GO:0048471|GO:0005886|GO:0005783|GO:0030136|GO:0010465|GO:0048227|GO:0005634|GO:0005765|GO:0030425|GO:0030154|GO:0016050|GO:0030379|GO:0046323|GO:0007218|GO:0032580|GO:0043025|GO:0006810|GO:0032509|GO:0004872|GO:0030140|GO:0032868|GO:0005792|GO:0048011|GO:0043066|GO:0031965|GO:0014902|GO:0005794|GO:0048406|GO:0009986|GO:0008333|GO:0007275|GO:0006895|GO:0006897|GO:0051005|GO:…	109852492	chr1	109852433	-	hs|1p13.3	NM_002959	sortilin 1	SORT1	chr1:109852492-109852433	NM_002959	Hs.485195
A_32_P231493	2.15412	-2.15412	-1.1071	down	FALSE	Homo sapiens clone IMAGE:1257951, mRNA sequence. [AF339771]			99740850	chr13	99740791	+	hs|13q32.3	AF339771			chr13:99740791-99740850		Hs.344872
A_24_P316939	2.15209	-2.15209	-1.10574	down	FALSE	Homo sapiens leucine rich repeat (in FLII) interacting protein 1 (LRRFIP1), transcript variant 1, mRNA [NM_001137550]	9208	GO:0005515|GO:0003725|GO:0005737|GO:0006357|GO:0005634|GO:0005856|GO:0045892|GO:0003677	238688617	chr2	238688558	+	hs|2q37.3	NM_001137550	leucine rich repeat (in FLII) interacting protein 1	LRRFIP1	chr2:238688558-238688617	NM_001137550	Hs.471779
A_23_P141447	2.14766	-2.14766	-1.10277	down	FALSE	Homo sapiens RAD52 motif 1 (RDM1), transcript variant 2, mRNA [NM_001034836]	201299	GO:0005737|GO:0015030|GO:0006281|GO:0000166|GO:0016605|GO:0003723|GO:0005730|GO:0006310|GO:0005634|GO:0003677	34249654	chr17	34249595	-	hs|17q12	NM_001034836	RAD52 motif 1	RDM1	chr17:34249654-34249595	NM_001034836	Hs.194411
A_23_P419624	2.14666	-2.14666	-1.10209	down	FALSE	Homo sapiens bladder cancer associated protein (BLCAP), transcript variant 1, mRNA [NM_006698]	10904	GO:0005515|GO:0007049|GO:0016020|GO:0006915|GO:0016021	36146328	chr20	36146269	-	hs|20q11.23	NM_006698	bladder cancer associated protein	BLCAP	chr20:36146328-36146269	NM_006698	Hs.472651
A_24_P916496	2.14654	-2.14654	-1.10201	down	FALSE	Homo sapiens protein kinase C, alpha (PRKCA), mRNA [NM_002737]	5578	GO:0005515|GO:0008624|GO:0005886|GO:0005783|GO:0007268|GO:0005634|GO:0007202|GO:0046872|GO:0005829|GO:0035556|GO:0005737|GO:0000166|GO:0070555|GO:0048011|GO:0035408|GO:0016070|GO:0016071|GO:0005624|GO:0030168|GO:0005524|GO:0035403|GO:0043536|GO:0004672|GO:0006112|GO:0050796|GO:0004674|GO:0007596|GO:0005654|GO:0006468|GO:0008270|GO:0004697|GO:0019899	64806829	chr17	64806770	+	hs|17q24.2	NM_002737	protein kinase C, alpha	PRKCA	chr17:64806770-64806829	NM_002737	Hs.531704
A_24_P154037	2.14606	-2.14606	-1.10169	down	FALSE	Homo sapiens insulin receptor substrate 2 (IRS2), mRNA [NM_003749]	8660	GO:0008286|GO:0008284|GO:0005886|GO:0030890|GO:0005158|GO:0030879|GO:0005829|GO:0010907|GO:0005737|GO:0046326|GO:0002903|GO:0006006|GO:0032024|GO:0004871|GO:0033673|GO:0005792|GO:0048011|GO:0032869|GO:0030335|GO:0045725|GO:0019901|GO:0048015|GO:0055088|GO:0010748|GO:0002053|GO:0009749|GO:0019216|GO:0007165|GO:0046934|GO:0007420|GO:0008543|GO:0032000|GO:0043548	110406704	chr13	110406645	-	hs|13q34	NM_003749	insulin receptor substrate 2	IRS2	chr13:110406704-110406645	NM_003749	Hs.442344
A_24_P225961	2.14389	-2.14389	-1.10023	down	FALSE	Homo sapiens dystroglycan 1 (dystrophin-associated glycoprotein 1) (DAG1), transcript variant 2, mRNA [NM_004393]	1605	GO:0051898|GO:0005515|GO:0034453|GO:0005886|GO:0005634|GO:0030175|GO:0005615|GO:0006607|GO:0043409|GO:0005737|GO:0015631|GO:0016010|GO:0044419|GO:0004872|GO:0006509|GO:0005856|GO:0008307|GO:0042169|GO:0007016|GO:0030336|GO:0005509|GO:0005576|GO:0003779|GO:0030027|GO:0005604|GO:0051393|GO:0043237|GO:0019048|GO:0017166|GO:0000299|GO:0005654|GO:0016021|GO:0005925|GO:0070938	49572253	chr3	49572194	+	hs|3p21.31	NM_004393	dystroglycan 1 (dystrophin-associated glycoprotein 1)	DAG1	chr3:49572194-49572253	NM_004393	Hs.76111
A_19_P00813006	2.1426	-2.1426	-1.09937	down	FALSE	lincRNA:chr4:53578624-53580302 reverse strand			53579838	chr4	53579779	-	hs|4q12				chr4:53579838-53579779
A_24_P63537	2.14053	-2.14053	-1.09797	down	FALSE	Homo sapiens endoplasmic reticulum aminopeptidase 1 (ERAP1), transcript variant 1, mRNA [NM_016442]	51752	GO:0005138|GO:0005515|GO:0002474|GO:0005783|GO:0005576|GO:0001525|GO:0005151|GO:0046872|GO:0005829|GO:0009617|GO:0016020|GO:0019885|GO:0004177|GO:0045088|GO:0008235|GO:0008217|GO:0005789|GO:0006508|GO:0045444|GO:0005788|GO:0008270|GO:0008233|GO:0016021|GO:0006509	96096605	chr5	96096546	-	hs|5q15	NM_016442	endoplasmic reticulum aminopeptidase 1	ERAP1	chr5:96096605-96096546	NM_016442	Hs.684061
A_23_P349882	2.13824	-2.13824	-1.09642	down	FALSE	Homo sapiens phosducin-like (PDCL), mRNA [NM_005388]	5082	GO:0007165|GO:0007601|GO:0050896	125580959	chr9	125580900	-	hs|9q33.2	NM_005388	phosducin-like	PDCL	chr9:125580959-125580900	NM_005388	Hs.271749
A_24_P125283	2.13037	-2.13037	-1.0911	down	FALSE	Homo sapiens histone deacetylase 5 (HDAC5), transcript variant 3, mRNA [NM_001015053]	10014	GO:0005515|GO:0006342|GO:0044212|GO:0006325|GO:0010830|GO:0046970|GO:0005634|GO:0010832|GO:0051091|GO:0005737|GO:0006954|GO:0045944|GO:0070491|GO:0005080|GO:0030183|GO:0090051|GO:0006338|GO:0004407|GO:0046969|GO:0032041|GO:0016575|GO:0032869|GO:0005794|GO:0005730|GO:0043393|GO:0000122|GO:0042113|GO:0000118|GO:0016787|GO:0034739|GO:0045892|GO:0008134|GO:0016568	42154223	chr17	42154164	-	hs|17q21.31	NM_001015053	histone deacetylase 5	HDAC5	chr17:42154223-42154164	NM_001015053	Hs.438782
A_23_P144578	2.12975	-2.12975	-1.09069	down	FALSE	Homo sapiens glucosamine-6-phosphate deaminase 2 (GNPDA2), mRNA [NM_138335]	132789	GO:0005737|GO:0004342|GO:0016787|GO:0005975|GO:0006044|GO:0016853	44704437	chr4	44704378	-	hs|4p12	NM_138335	glucosamine-6-phosphate deaminase 2	GNPDA2	chr4:44704437-44704378	NM_138335	Hs.21398
A_33_P3278313	2.12962	-2.12962	-1.09059	down	FALSE	Homo sapiens methionine sulfoxide reductase B3 (MSRB3), nuclear gene encoding mitochondrial protein, transcript variant 3, mRNA [NM_001193460]	253827	GO:0005739|GO:0008113|GO:0005783|GO:0030091|GO:0016491|GO:0008270|GO:0000318|GO:0046872	65860417	chr12	65860358	+	hs|12q14.3	NM_001193460	methionine sulfoxide reductase B3	MSRB3	chr12:65860358-65860417	NM_001193460	Hs.339024
A_23_P318300	2.12956	-2.12956	-1.09056	down	FALSE	Homo sapiens sterile alpha motif and leucine zipper containing kinase AZK (ZAK), transcript variant 2, mRNA [NM_133646]	51776	GO:0009314|GO:0005515|GO:0008219|GO:0043065|GO:0000287|GO:0008283|GO:0006950|GO:0005634|GO:0007257|GO:0005524|GO:0030154|GO:0007243|GO:0007049|GO:0000186|GO:0005737|GO:0000166|GO:0004674|GO:0000075|GO:0007050|GO:0006468|GO:0000077|GO:0004709	174091815	chr2	174091756	+	hs|2q31.1	NM_133646	sterile alpha motif and leucine zipper containing kinase AZK	ZAK	chr2:174091756-174091815	NM_133646	Hs.444451
A_24_P943393	2.12799	-2.12799	-1.08949	down	FALSE	Homo sapiens AHNAK nucleoprotein (AHNAK), transcript variant 1, mRNA [NM_001620]	79026	GO:0005515|GO:0005634|GO:0007399	62283459	chr11	62283400	-	hs|11q12.3	NM_001620	AHNAK nucleoprotein	AHNAK	chr11:62283459-62283400	NM_001620	Hs.502756
A_32_P135517	2.12049	-2.12049	-1.0844	down	FALSE	PREDICTED: Homo sapiens hypothetical LOC100506105 (LOC100506105), miscRNA [XR_109318]	100506105		71497955	chr16	71497896	+	hs|16q22.2	XR_109318	uncharacterized LOC100506105	LOC100506105	chr16:71497896-71497955	XR_109318	Hs.647355
A_24_P349196	2.11906	-2.11906	-1.08342	down	FALSE	Homo sapiens coiled-coil domain containing 30 (CCDC30), mRNA [NM_001080850]	728621		43119849	chr1	43119790	+	hs|1p34.2	NM_001080850	coiled-coil domain containing 30	CCDC30	chr1:43119790-43119849	NM_001080850	Hs.729640
A_23_P121657	2.11866	-2.11866	-1.08315	down	FALSE	Homo sapiens heparan sulfate (glucosamine) 3-O-sulfotransferase 1 (HS3ST1), mRNA [NM_005114]	9957	GO:0005737|GO:0005794|GO:0005796|GO:0008146|GO:0016021|GO:0008467|GO:0016740	11400729	chr4	11400670	-	hs|4p15.33	NM_005114	heparan sulfate (glucosamine) 3-O-sulfotransferase 1	HS3ST1	chr4:11400729-11400670	NM_005114	Hs.507348
A_33_P3334448	2.11765	-2.11765	-1.08246	down	FALSE	Homo sapiens small nucleolar RNA, H/ACA box 62 (SNORA62), small nucleolar RNA [NR_002324]	6044		39452698	chr3	39452639	+	hs|3p22.1	NR_002324	small nucleolar RNA, H/ACA box 62	SNORA62	chr3:39452639-39452698	NR_002324	Hs.731290
A_23_P86100	2.11745	-2.11745	-1.08233	down	FALSE	Homo sapiens kelch domain containing 9 (KLHDC9), transcript variant 2, mRNA [NM_001007255]	126823		161070095	chr1	161070036	+	hs|1q23.3	NM_001007255	kelch domain containing 9	KLHDC9	chr1:161070036-161070095	NM_001007255	Hs.507290
A_33_P3406904	2.11487	-2.11487	-1.08057	down	FALSE				108388426	chr11	108388367	+	hs|11q22.3				chr11:108388367-108388426
A_19_P00315533	2.11243	-2.11243	-1.07891	down	FALSE	lincRNA:chr19:28293532-28294380 forward strand			28294227	chr19	28294168	+	hs|19p11				chr19:28294168-28294227
A_24_P942604	2.11173	-2.11173	-1.07842	down	FALSE	Homo sapiens structural maintenance of chromosomes 1A (SMC1A), mRNA [NM_006306]	8243	GO:0008380|GO:0005515|GO:0010467|GO:0000236|GO:0030261|GO:0030893|GO:0008280|GO:0032876|GO:0005634|GO:0005737|GO:0000166|GO:0000087|GO:0007052|GO:0007091|GO:0009314|GO:0000794|GO:0046982|GO:0005694|GO:0005730|GO:0006310|GO:0003777|GO:0005524|GO:0042770|GO:0000070|GO:0007126|GO:0006281|GO:0000398|GO:0003682|GO:0000777|GO:0000776|GO:0000075|GO:0007062|GO:0005654|GO:0000278|GO:0051301|GO:0007064	53401212	chrX	53401153	-	hs|Xp11.22	NM_006306	structural maintenance of chromosomes 1A	SMC1A	chrX:53401212-53401153	NM_006306	Hs.211602
A_23_P363406	2.11061	-2.11061	-1.07766	down	FALSE	Homo sapiens angel homolog 1 (Drosophila) (ANGEL1), mRNA [NM_015305]	23357		77253935	chr14	77253876	-	hs|14q24.3	NM_015305	angel homolog 1 (Drosophila)	ANGEL1	chr14:77253935-77253876	NM_015305	Hs.497448
A_23_P43248	2.11004	-2.11004	-1.07727	down	FALSE	Homo sapiens TAF2 RNA polymerase II, TATA box binding protein (TBP)-associated factor, 150kDa (TAF2), mRNA [NM_003184]	6873	GO:0005515|GO:0014070|GO:0006355|GO:0006367|GO:0005669|GO:0044212|GO:0045944|GO:0000086|GO:0008270|GO:0005634|GO:0008237|GO:0033276	120743869	chr8	120743810	-	hs|8q24.12	NM_003184	TAF2 RNA polymerase II, TATA box binding protein (TBP)-associated factor, 150kDa	TAF2	chr8:120743869-120743810	NM_003184	Hs.122752
A_33_P3399090	2.10778	-2.10778	-1.07572	down	FALSE	Homo sapiens DIX domain containing 1 (DIXDC1), transcript variant 1, mRNA [NM_001037954]	85458	GO:0005515|GO:0030054|GO:0021695|GO:0021869|GO:0090263|GO:0005829|GO:0005622|GO:0046328|GO:0005737|GO:0032956|GO:0021799|GO:0043025|GO:0043010|GO:0043679|GO:0004871|GO:0005938|GO:0060071|GO:0043015|GO:0019904|GO:0007275|GO:0003779|GO:0031435|GO:0070507|GO:0007049|GO:0045665|GO:0030900|GO:0050772|GO:0005925	111893275	chr11	111893216	+	hs|11q23.1	NM_001037954	DIX domain containing 1	DIXDC1	chr11:111893216-111893275	NM_001037954	Hs.655626
A_33_P3372084	2.10604	-2.10604	-1.07453	down	FALSE				180409525	chr5	180409466	+	hs|5q35.3				chr5:180409466-180409525
A_23_P14083	2.10587	-2.10587	-1.07441	down	FALSE	Homo sapiens adhesion molecule with Ig-like domain 2 (AMIGO2), transcript variant 2, mRNA [NM_181847]	347902	GO:0043069|GO:0005886|GO:0006916|GO:0005634|GO:0016021|GO:0007155|GO:0007156|GO:0007157	47470990	chr12	47470931	-	hs|12q13.11	NM_181847	adhesion molecule with Ig-like domain 2	AMIGO2	chr12:47470990-47470931	NM_181847	Hs.121520
A_23_P54846	2.10537	-2.10537	-1.07407	down	FALSE	Homo sapiens homocysteine-inducible, endoplasmic reticulum stress-inducible, ubiquitin-like domain member 1 (HERPUD1), transcript variant 1, mRNA [NM_014685]	9709	GO:0006986|GO:0003674|GO:0016020|GO:0005783|GO:0006950|GO:0006874|GO:0005789|GO:0016021|GO:0043154|GO:0030968	56977759	chr16	56977700	+	hs|16q13	NM_014685	homocysteine-inducible, endoplasmic reticulum stress-inducible, ubiquitin-like domain member 1	HERPUD1	chr16:56977700-56977759	NM_014685	Hs.146393
A_33_P3242483	2.1043	-2.1043	-1.07334	down	FALSE	Homo sapiens Rho GTPase activating protein 5 (ARHGAP5), transcript variant 1, mRNA [NM_001030055]	394	GO:0051056|GO:0007264|GO:0003924|GO:0007266|GO:0005525|GO:0005100|GO:0005829|GO:0005622|GO:0006184|GO:0007165|GO:0005737|GO:0016020|GO:0032321|GO:0007155|GO:0042169|GO:0005096	32628887	chr14	32628828	+	hs|14q12	NM_001030055	Rho GTPase activating protein 5	ARHGAP5	chr14:32628828-32628887	NM_001030055	Hs.592313
A_19_P00332398	2.10019	-2.10019	-1.07052	down	FALSE	lincRNA:chr6:83105181-83154431 forward strand			83141480	chr6	83141421	+	hs|6q14.1				chr6:83141421-83141480
A_23_P102571	2.09964	-2.09964	-1.07014	down	FALSE	Homo sapiens SLC2A4 regulator (SLC2A4RG), mRNA [NM_020062]	56731	GO:0005622|GO:0006355|GO:0005737|GO:0003700|GO:0008270|GO:0005634|GO:0003677|GO:0046872	62374833	chr20	62374774	+	hs|20q13.33	NM_020062	SLC2A4 regulator	SLC2A4RG	chr20:62374774-62374833	NM_020062	Hs.435126
A_23_P388900	2.09692	-2.09692	-1.06827	down	FALSE	Homo sapiens solute carrier family 22, member 15 (SLC22A15), mRNA [NM_018420]	55356	GO:0016020|GO:0022857|GO:0016021|GO:0006811	116611870	chr1	116611811	+	hs|1p13.1	NM_018420	solute carrier family 22, member 15	SLC22A15	chr1:116611811-116611870	NM_018420	Hs.125482
A_24_P408457	2.09668	-2.09668	-1.06811	down	FALSE	Homo sapiens N-acetylgalactosaminidase, alpha- (NAGA), mRNA [NM_000262]	4668	GO:0005737|GO:0016052|GO:0009311|GO:0046477|GO:0043169|GO:0019377|GO:0016139|GO:0004557|GO:0008456|GO:0005764|GO:0042803|GO:0004553	42455043	chr22	42454984	-	hs|22q13.2	NM_000262	N-acetylgalactosaminidase, alpha-	NAGA	chr22:42455043-42454984	NM_000262	Hs.75372
A_33_P3413098	2.0932	-2.0932	-1.06571	down	FALSE	Homo sapiens uncharacterized LOC100129550 (LOC100129550), non-coding RNA [NR_024618]	100129550		122611262	chr3	122611203	+	hs|3q21.1	NR_024618	uncharacterized LOC100129550	LOC100129550	chr3:122611203-122611262	NR_024618	Hs.61558
A_32_P84242	2.09168	-2.09168	-1.06466	down	FALSE	Homo sapiens family with sequence similarity 169, member A (FAM169A), mRNA [NM_015566]	26049		74073811	chr5	74073752	-	hs|5q13.3	NM_015566	family with sequence similarity 169, member A	FAM169A	chr5:74073811-74073752	NM_015566	Hs.91662
A_23_P210348	2.08853	-2.08853	-1.06249	down	FALSE	Homo sapiens cytochrome c oxidase subunit VIIa polypeptide 2 like (COX7A2L), nuclear gene encoding mitochondrial protein, mRNA [NM_004718]	9167	GO:0022904|GO:0005739|GO:0005746|GO:0016020|GO:0004129|GO:0005743|GO:0009055	42577932	chr2	42577873	-	hs|2p21	NM_004718	cytochrome c oxidase subunit VIIa polypeptide 2 like	COX7A2L	chr2:42577932-42577873	NM_004718	Hs.339639
A_23_P370097	2.08771	-2.08771	-1.06192	down	FALSE	Homo sapiens transmembrane protein 237 (TMEM237), transcript variant 1, mRNA [NM_001044385]	65062	GO:0016020|GO:0016021	202488995	chr2	202488936	-	hs|2q33.1	NM_001044385	transmembrane protein 237	TMEM237	chr2:202488995-202488936	NM_001044385	Hs.12319
A_23_P156632	2.08658	-2.08658	-1.06114	down	FALSE	Homo sapiens piggyBac transposable element derived 1 (PGBD1), transcript variant 2, mRNA [NM_032507]	84547	GO:0003700|GO:0016020|GO:0016032|GO:0005634|GO:0005044	28269704	chr6	28269645	+	hs|6p22.1	NM_032507	piggyBac transposable element derived 1	PGBD1	chr6:28269645-28269704	NM_032507	Hs.144527
A_19_P00331034	2.08423	-2.08423	-1.05951	down	FALSE	lincRNA:chr4:128758375-128769050 forward strand			128761832	chr4	128761773	+	hs|4q28.1				chr4:128761773-128761832
A_23_P117424	2.08399	-2.08399	-1.05935	down	FALSE	Homo sapiens DDB1 and CUL4 associated factor 11 (DCAF11), transcript variant 1, mRNA [NM_025230]	80344	GO:0016567|GO:0080008	24592870	chr14	24592811	+	hs|14q11.2	NM_025230	DDB1 and CUL4 associated factor 11	DCAF11	chr14:24592811-24592870	NM_025230	Hs.525251
A_33_P3257518	2.08393	-2.08393	-1.0593	down	FALSE	Homo sapiens uncharacterized LOC400221 (FLJ22447), non-coding RNA [NR_039985]	400221		62121292	chr14	62121233	+	hs|14q23.2	NR_039985	uncharacterized LOC400221	FLJ22447	chr14:62121233-62121292	NR_039985
A_24_P145122	2.07858	-2.07858	-1.0556	down	FALSE	Homo sapiens nuclear casein kinase and cyclin-dependent kinase substrate 1 (NUCKS1), mRNA [NM_022731]	64710	GO:0005634	205682299	chr1	205682240	-	hs|1q32.1	NM_022731	nuclear casein kinase and cyclin-dependent kinase substrate 1	NUCKS1	chr1:205682299-205682240	NM_022731	Hs.213061
A_24_P810290	2.0774	-2.0774	-1.05478	down	FALSE	Homo sapiens phosphatidic acid phosphatase type 2 domain containing 1A (PPAPDC1A), mRNA [NM_001030059]	196051	GO:0016787|GO:0016020|GO:0046839|GO:0016021|GO:0008195	122349161	chr10	122349102	+	hs|10q26.12	NM_001030059	phosphatidic acid phosphatase type 2 domain containing 1A	PPAPDC1A	chr10:122349102-122349161	NM_001030059	Hs.40479
A_23_P259442	2.07609	-2.07609	-1.05387	down	FALSE	Homo sapiens carboxypeptidase E (CPE), mRNA [NM_001873]	1363	GO:0005794|GO:0005886|GO:0005576|GO:0005634|GO:0072657|GO:0003214|GO:0042043|GO:0046872|GO:0007218|GO:0008152|GO:0004180|GO:0006508|GO:0030070|GO:0008270|GO:0008233|GO:0030141|GO:0050839|GO:0006464|GO:0008237|GO:0004181	166419291	chr4	166419232	+	hs|4q32.3	NM_001873	carboxypeptidase E	CPE	chr4:166419232-166419291	NM_001873	Hs.75360
A_19_P00809566	2.07426	-2.07426	-1.0526	down	FALSE	lincRNA:chr11:124916790-124925765 forward strand			124920024	chr11	124919965	+	hs|11q24.2				chr11:124919965-124920024
A_19_P00806765	2.07071	-2.07071	-1.05013	down	FALSE	Homo sapiens uncharacterized LOC348751 (FONG), non-coding RNA [NR_034096]			200710857	chr2	200710798	-	hs|2q33.1	NR_034096	uncharacterized LOC348751	FONG	chr2:200710857-200710798	NR_034096	Hs.471039
A_33_P3628409	2.06884	-2.06884	-1.04883	down	FALSE	Homo sapiens DKFZp434H1419 (PKI55), non-coding RNA [NR_037701]	150967		217084849	chr2	217084790	+	hs|2q35	NR_037701	DKFZp434H1419	PKI55	chr2:217084790-217084849	NR_037701	Hs.56876
A_23_P29939	2.06745	-2.06745	-1.04785	down	FALSE	Homo sapiens synuclein, alpha (non A4 component of amyloid precursor) (SNCA), transcript variant 4, mRNA [NM_007308]	6622	GO:0051219|GO:0005515|GO:0008219|GO:0030054|GO:0050544|GO:0043030|GO:0010040|GO:0032410|GO:0045202|GO:0042802|GO:0045920|GO:0031623|GO:0043524|GO:0051585|GO:0048169|GO:0032026|GO:0032496|GO:0019717|GO:0005938|GO:0043027|GO:0006638|GO:0005504|GO:0000287|GO:0005509|GO:0060079|GO:0010517|GO:0048488|GO:0032769|GO:0045502|GO:0042775|GO:0051612|GO:0030544|GO:0008270|GO:0007006|GO:0019894|GO:0006644|GO:…	90647744	chr4	90647685	-	hs|4q22.1	NM_007308	synuclein, alpha (non A4 component of amyloid precursor)	SNCA	chr4:90647744-90647685	NM_007308	Hs.21374
A_24_P168925	2.06699	-2.06699	-1.04753	down	FALSE	Homo sapiens chordin-like 1 (CHRDL1), transcript variant 1, mRNA [NM_001143981]	91851	GO:0001503|GO:0007275|GO:0005576|GO:0030509|GO:0030154|GO:0007399	109917279	chrX	109917220	-	hs|Xq23	NM_001143981	chordin-like 1	CHRDL1	chrX:109917279-109917220	NM_001143981	Hs.496587
A_23_P53646	2.06433	-2.06433	-1.04568	down	FALSE	Homo sapiens nucleosome assembly protein 1-like 1 (NAP1L1), transcript variant 1, mRNA [NM_139207]	4673	GO:0006260|GO:0005515|GO:0042470|GO:0008284|GO:0005678|GO:0006334|GO:0005634	76440082	chr12	76440023	-	hs|12q21.2	NM_139207	nucleosome assembly protein 1-like 1	NAP1L1	chr12:76440082-76440023	NM_139207	Hs.524599
A_33_P3361741	2.06289	-2.06289	-1.04467	down	FALSE	Homo sapiens DnaJ (Hsp40) homolog, subfamily C, member 15 (DNAJC15), mRNA [NM_013238]	29103	GO:0005739|GO:0016020|GO:0031072|GO:0016021	43683304	chr13	43683245	+	hs|13q14.11	NM_013238	DnaJ (Hsp40) homolog, subfamily C, member 15	DNAJC15	chr13:43683245-43683304	NM_013238	Hs.438830
A_23_P99226	2.06034	-2.06034	-1.04288	down	FALSE	Homo sapiens sirtuin 4 (SIRT4), mRNA [NM_012240]	23409	GO:0005515|GO:0006342|GO:0070403|GO:0046872|GO:0003950|GO:0034979|GO:0005739|GO:0006471|GO:0005759|GO:0008270|GO:0006476|GO:0046676|GO:0016740	120750938	chr12	120750879	+	hs|12q24.31	NM_012240	sirtuin 4	SIRT4	chr12:120750879-120750938	NM_012240	Hs.50861
A_19_P00320155	2.06018	-2.06018	-1.04277	down	FALSE	Homo sapiens imprinted in Prader-Willi syndrome (non-protein coding) (IPW), non-coding RNA [NR_023915]			25365475	chr15	25365416	+	hs|15q11.2	NR_023915	imprinted in Prader-Willi syndrome (non-protein coding)	IPW	chr15:25365416-25365475	NR_023915
A_24_P350200	2.05711	-2.05711	-1.04062	down	FALSE	mitochondrially encoded cytochrome c oxidase III [Source:HGNC Symbol;Acc:7422] [ENST00000362079]	4514	GO:0022904|GO:0005739|GO:0016020|GO:0006123|GO:0004129|GO:0005743|GO:0016021	9469	chrM	9410	+		AK057071	cytochrome c oxidase III	COX3	chrM:9410-9469		Hs.631493
A_23_P373724	2.05558	-2.05558	-1.03955	down	FALSE	Homo sapiens PTPRF interacting protein, binding protein 1 (liprin beta 1) (PPFIBP1), transcript variant 1, mRNA [NM_003622]	8496	GO:0005886|GO:0007155	27848412	chr12	27848353	+	hs|12p11.22	NM_003622	PTPRF interacting protein, binding protein 1 (liprin beta 1)	PPFIBP1	chr12:27848353-27848412	NM_003622	Hs.172445
A_23_P337424	2.05424	-2.05424	-1.03861	down	FALSE	Homo sapiens SERPINE1 mRNA binding protein 1 (SERBP1), transcript variant 1, mRNA [NM_001018067]	26135	GO:0005515|GO:0043488|GO:0048471|GO:0005737|GO:0005886|GO:0003723|GO:0005634|GO:0003730|GO:0045767	67874360	chr1	67874301	-	hs|1p31.3	NM_001018067	SERPINE1 mRNA binding protein 1	SERBP1	chr1:67874360-67874301	NM_001018067	Hs.730604
A_33_P3285580	2.05416	-2.05416	-1.03855	down	FALSE	Homo sapiens glycerate kinase (GLYCTK), transcript variant 1, mRNA [NM_145262]	132158	GO:0005739|GO:0005515|GO:0005737|GO:0005794|GO:0000166|GO:0006468|GO:0005524|GO:0016740|GO:0008887	52329267	chr3	52329208	+	hs|3p21.1	NM_145262	glycerate kinase	GLYCTK	chr3:52329208-52329267	NM_145262	Hs.415312
A_33_P3268838	2.05399	-2.05399	-1.03843	down	FALSE	Homo sapiens cytoplasmic polyadenylation element binding protein 1 (CPEB1), transcript variant 1, mRNA [NM_030594]	64506	GO:0006397|GO:0030054|GO:0005886|GO:0003723|GO:0014069|GO:0045202|GO:0042995|GO:0006417|GO:0030425|GO:0005737|GO:0000166|GO:0000932|GO:0045211|GO:0030529	83212038	chr15	83211979	-	hs|15q25.2	NM_030594	cytoplasmic polyadenylation element binding protein 1	CPEB1	chr15:83212038-83211979	NM_030594	Hs.547988
A_24_P541919	2.05395	-2.05395	-1.0384	down	FALSE	Homo sapiens DENN/MADD domain containing 5B (DENND5B), mRNA [NM_144973]	160518	GO:0016020|GO:0016021	31535725	chr12	31535666	-	hs|12p11.21	NM_144973	DENN/MADD domain containing 5B	DENND5B	chr12:31535725-31535666	NM_144973	Hs.118166
A_33_P3363245	2.05395	-2.05395	-1.0384	down	FALSE	Homo sapiens neurexophilin 4 (NXPH4), mRNA [NM_007224]	11247	GO:0003674|GO:0007218|GO:0005576	57620226	chr12	57620167	+	hs|12q13.3	NM_007224	neurexophilin 4	NXPH4	chr12:57620167-57620226	NM_007224	Hs.726346
A_24_P37519	2.05365	-2.05365	-1.03819	down	FALSE	Homo sapiens leucine zipper transcription factor-like 1 (LZTFL1), mRNA [NM_020347]	54585		45866096	chr3	45866037	-	hs|3p21.31	NM_020347	leucine zipper transcription factor-like 1	LZTFL1	chr3:45866096-45866037	NM_020347	Hs.30824
A_23_P14302	2.05185	-2.05185	-1.03692	down	FALSE	Homo sapiens long intergenic non-protein coding RNA 341 (LINC00341), non-coding RNA [NR_026779]	79686		95873748	chr14	95873689	-	hs|14q32.13	NR_026779	long intergenic non-protein coding RNA 341	LINC00341	chr14:95873748-95873689	NR_026779	Hs.41502
A_23_P52336	2.05085	-2.05085	-1.03623	down	FALSE	Homo sapiens unc-5 homolog B (C. elegans) (UNC5B), transcript variant 1, mRNA [NM_170744]	219699	GO:0005515|GO:0007165|GO:0005042|GO:0005886|GO:0007411|GO:0006915|GO:0042981|GO:0007275|GO:0004872|GO:0016021	73059656	chr10	73059597	+	hs|10q22.1	NM_170744	unc-5 homolog B (C. elegans)	UNC5B	chr10:73059597-73059656	NM_170744	Hs.522997
A_33_P3302423	2.04892	-2.04892	-1.03486	down	FALSE	Homo sapiens trinucleotide repeat containing 6C (TNRC6C), transcript variant 1, mRNA [NM_001142640]	57690	GO:0000166|GO:0003723|GO:0031047|GO:0006417	76104872	chr17	76104813	+	hs|17q25.3	NM_001142640	trinucleotide repeat containing 6C	TNRC6C	chr17:76104813-76104872	NM_001142640	Hs.569831
A_23_P422766	2.04693	-2.04693	-1.03346	down	FALSE	Homo sapiens kelch domain containing 1 (KLHDC1), mRNA [NM_172193]	122773	GO:0005737	50219459	chr14	50219400	+	hs|14q21.3	NM_172193	kelch domain containing 1	KLHDC1	chr14:50219400-50219459	NM_172193	Hs.509258
A_24_P376391	2.04412	-2.04412	-1.03148	down	FALSE	Homo sapiens plexin D1 (PLXND1), mRNA [NM_015103]	23129	GO:0005622|GO:0007165|GO:0001569|GO:0017154|GO:0005886|GO:0007411|GO:0060666|GO:0007275|GO:0004872|GO:0016021	129274457	chr3	129274398	-	hs|3q22.1	NM_015103	plexin D1	PLXND1	chr3:129274457-129274398	NM_015103	Hs.301685
A_33_P3368193	2.04352	-2.04352	-1.03106	down	FALSE	Homo sapiens pancreatic lipase-related protein 3 (PNLIPRP3), mRNA [NM_001011709]	119548	GO:0016042|GO:0004806|GO:0016787|GO:0005576	118237459	chr10	118237400	+	hs|10q25.3	NM_001011709	pancreatic lipase-related protein 3	PNLIPRP3	chr10:118237400-118237459	NM_001011709	Hs.276724
A_24_P106591	2.04342	-2.04342	-1.03098	down	FALSE	Homo sapiens muted homolog (mouse) (MUTED), transcript variant 1, mRNA [NM_201280]	63915	GO:0005515|GO:0031083|GO:0032474|GO:0016192|GO:0048066	8014278	chr6	8014219	-	hs|6p24.3	NM_201280	muted homolog (mouse)	MUTED	chr6:8014278-8014219	NM_201280	Hs.719272
A_33_P3326588	2.0434	-2.0434	-1.03097	down	FALSE	Homo sapiens tumor necrosis factor receptor superfamily, member 10d, decoy with truncated death domain (TNFRSF10D), mRNA [NM_003840]	8793	GO:0007165|GO:0045569|GO:0016020|GO:0005488|GO:0006915|GO:0006916|GO:0004872|GO:0016021|GO:0004888	22993186	chr8	22993127	-	hs|8p21.3	NM_003840	tumor necrosis factor receptor superfamily, member 10d, decoy with truncated death domain	TNFRSF10D	chr8:22993186-22993127	NM_003840	Hs.213467
A_24_P325107	2.04152	-2.04152	-1.02964	down	FALSE	Homo sapiens family with sequence similarity 160, member B1 (FAM160B1), transcript variant 1, mRNA [NM_020940]	57700		116620537	chr10	116615070	+	hs|10q25.3	NM_020940	family with sequence similarity 160, member B1	FAM160B1	chr10:116615070-116620537	NM_020940	Hs.192619
A_33_P3420204	2.03915	-2.03915	-1.02797	down	FALSE	Homo sapiens CREB regulated transcription coactivator 1 (CRTC1), transcript variant 3, mRNA [NM_001098482]	23373	GO:0005515|GO:0032793|GO:0008140|GO:0006355|GO:0005737|GO:0005886|GO:0051289|GO:0045944|GO:0044419|GO:0005730|GO:0005634	18893135	chr19	18893076	+	hs|19p13.11	NM_001098482	CREB regulated transcription coactivator 1	CRTC1	chr19:18893076-18893135	NM_001098482	Hs.371096
A_32_P152696	2.03267	-2.03267	-1.02337	down	FALSE				22155768	chr9	22155709	+	hs|9p21.3				chr9:022155709-022155768
A_23_P209625	2.03189	-2.03189	-1.02283	down	FALSE	Homo sapiens cytochrome P450, family 1, subfamily B, polypeptide 1 (CYP1B1), mRNA [NM_000104]	1545	GO:0005792|GO:0006725|GO:0006805|GO:0010033|GO:0070330|GO:0005783|GO:0061298|GO:0071603|GO:0009055|GO:0009636|GO:0001525|GO:0046872|GO:0004497|GO:0008210|GO:0019825|GO:0016020|GO:0043542|GO:0005789|GO:0016712|GO:0009404|GO:0007601|GO:0055114|GO:0020037	38295503	chr2	38295444	-	hs|2p22.2	NM_000104	cytochrome P450, family 1, subfamily B, polypeptide 1	CYP1B1	chr2:38295503-38295444	NM_000104	Hs.154654
A_33_P3708413	2.03147	-2.03147	-1.02252	down	FALSE	Homo sapiens microfibrillar associated protein 5 (MFAP5), mRNA [NM_003480]	8076	GO:0005578|GO:0001527|GO:0005576|GO:0005201	8800746	chr12	8800687	-	hs|12p13.31	NM_003480	microfibrillar associated protein 5	MFAP5	chr12:8800746-8800687	NM_003480	Hs.512842
A_33_P3379775	2.03121	-2.03121	-1.02234	down	FALSE	transducin-like enhancer of split 1 (E(sp1) homolog, Drosophila) [Source:HGNC Symbol;Acc:11837] [ENST00000376463]	7088	GO:0005515|GO:0007165|GO:0005667|GO:0001106|GO:0003682|GO:0030178|GO:0009887|GO:0007275|GO:0005634|GO:0000122|GO:0045892|GO:0008134	84248423	chr9	84248384	-	hs|9q21.32		transducin-like enhancer of split 1 (E(sp1) homolog, Drosophila)	TLE1	chr9:84248423-84248384
A_19_P00806985	2.03095	-2.03095	-1.02216	down	FALSE	lincRNA:chr12:79972444-79982744 forward strand			79982744	chr12	79982685	+	hs|12q21.31				chr12:79982685-79982744
A_23_P215070	2.0308	-2.0308	-1.02205	down	FALSE	Homo sapiens centrosomal protein 41kDa (CEP41), mRNA [NM_018718]	95681	GO:0005813|GO:0005737|GO:0000086|GO:0005856|GO:0000278|GO:0005829	130036562	chr7	130036503	-	hs|7q32.2	NM_018718	centrosomal protein 41kDa	CEP41	chr7:130036562-130036503	NM_018718	Hs.368315
A_32_P109794	2.03018	-2.03018	-1.02161	down	FALSE	Homo sapiens serine/threonine/tyrosine interacting protein (STYX), transcript variant 1, mRNA [NM_145251]	6815	GO:0005737|GO:0006470|GO:0016787|GO:0008138|GO:0007283	53241465	chr14	53241406	+	hs|14q22.1	NM_145251	serine/threonine/tyrosine interacting protein	STYX	chr14:53241406-53241465	NM_145251	Hs.364980
A_19_P00332241	2.03004	-2.03004	-1.02151	down	FALSE	lincRNA:chr2:74193717-74210392 reverse strand			74208305	chr2	74208246	-	hs|2p13.1				chr2:74208305-74208246
A_33_P3379106	2.0293	-2.0293	-1.02098	down	FALSE	Homo sapiens uncharacterized LOC283867 (LOC283867), non-coding RNA [NR_027755]	283867		65318493	chr16	65318434	-	hs|16q21	NR_027755	uncharacterized LOC283867	LOC283867	chr16:65318493-65318434	NR_027755	Hs.444774
A_23_P115261	2.02596	-2.02596	-1.01861	down	FALSE	Homo sapiens angiotensinogen (serpin peptidase inhibitor, clade A, member 8) (AGT), mRNA [NM_000029]	183	GO:0010468|GO:0030308|GO:0009651|GO:0009409|GO:0006883|GO:0001819|GO:0005615|GO:0001558|GO:0019229|GO:0030162|GO:0002019|GO:0002018|GO:0030198|GO:0002016|GO:0014061|GO:0010744|GO:0007568|GO:0002034|GO:0014068|GO:0001543|GO:0030432|GO:0010595|GO:0032270|GO:0010698|GO:0034374|GO:0007186|GO:0005179|GO:0001999|GO:0001998|GO:0008083|GO:0008285|GO:0007263|GO:0004867|GO:0007199|GO:0007267|GO:0010873|GO:…	230838590	chr1	230838531	-	hs|1q42.2	NM_000029	angiotensinogen (serpin peptidase inhibitor, clade A, member 8)	AGT	chr1:230838590-230838531	NM_000029	Hs.19383
A_24_P88800	2.02394	-2.02394	-1.01717	down	FALSE	Homo sapiens cytochrome c oxidase subunit VIIa polypeptide 2 like (COX7A2L), nuclear gene encoding mitochondrial protein, mRNA [NM_004718]	9167	GO:0022904|GO:0005739|GO:0005746|GO:0016020|GO:0004129|GO:0005743|GO:0009055	42580432	chr2	42580373	-	hs|2p21	NM_004718	cytochrome c oxidase subunit VIIa polypeptide 2 like	COX7A2L	chr2:42580432-42580373	NM_004718	Hs.339639
A_33_P3308686	2.02334	-2.02334	-1.01674	down	FALSE	Homo sapiens coiled-coil and C2 domain containing 2A (CC2D2A), transcript variant 2, mRNA [NM_020785]	57545	GO:0005929|GO:0005737|GO:0060271|GO:0030030|GO:0005932|GO:0005856	15483841	chr4	15483782	+	hs|4p15.32	NM_020785	coiled-coil and C2 domain containing 2A	CC2D2A	chr4:15483782-15483841	NM_020785	Hs.590928
A_33_P3290343	2.02288	-2.02288	-1.01641	down	FALSE	Homo sapiens cytochrome P450, family 1, subfamily B, polypeptide 1 (CYP1B1), mRNA [NM_000104]	1545	GO:0005792|GO:0006725|GO:0006805|GO:0010033|GO:0070330|GO:0005783|GO:0061298|GO:0071603|GO:0009055|GO:0009636|GO:0001525|GO:0046872|GO:0004497|GO:0008210|GO:0019825|GO:0016020|GO:0043542|GO:0005789|GO:0016712|GO:0009404|GO:0007601|GO:0055114|GO:0020037	38297765	chr2	38297706	-	hs|2p22.2	NM_000104	cytochrome P450, family 1, subfamily B, polypeptide 1	CYP1B1	chr2:38297765-38297706	NM_000104	Hs.154654
A_23_P500410	2.02141	-2.02141	-1.01536	down	FALSE	Homo sapiens ATPase, H+ transporting, lysosomal 13kDa, V1 subunit G2 (ATP6V1G2), transcript variant 1, mRNA [NM_130463]	534	GO:0008286|GO:0006879|GO:0042470|GO:0033572|GO:0016820|GO:0055085|GO:0016471|GO:0015992|GO:0006811|GO:0005829	31512332	chr6	31512273	-	hs|6p21.33	NM_130463	ATPase, H+ transporting, lysosomal 13kDa, V1 subunit G2	ATP6V1G2	chr6:31512332-31512273	NM_130463	Hs.249227
A_19_P00803393	2.02011	-2.02011	-1.01444	down	FALSE	lincRNA:chr5:44826637-44828692 forward strand			44828505	chr5	44828446	+	hs|5p12				chr5:44828446-44828505
A_19_P00800264	2.0199	-2.0199	-1.01428	down	FALSE	PREDICTED: Homo sapiens hypothetical LOC100506365, transcript variant 2 (LOC100506365), miscRNA [XR_108865]			92075826	chr8	92075767	-	hs|8q21.3	XR_108865		LOC100506365	chr8:92075826-92075767	XR_108865
A_33_P3340981	2.0189	-2.0189	-1.01357	down	FALSE	Q6E5H0_VERDA (Q6E5H0) NADH dehydrogenase subunit 1 (Fragment), partial (8%) [THC2754661]			40918228	chr13	40918169	-	hs|13q14.11				chr13:40918228-40918169
A_33_P3280694	2.01798	-2.01798	-1.01291	down	FALSE	pigeon homolog (Drosophila) [Source:HGNC Symbol;Acc:28042] [ENST00000334003]	54103	GO:0030162|GO:0005802|GO:0005794|GO:0001540|GO:0034205	76958930	chr7	76958871	-	hs|7q11.23	AL834358	pigeon homolog (Drosophila)	PION	chr7:76958930-76958871		Hs.186649
A_33_P3325978	2.01173	-2.01173	-1.00844	down	FALSE	tribbles homolog 2 (Drosophila) [Source:HGNC Symbol;Acc:30809] [ENST00000405331]	28951	GO:0045599|GO:0032436|GO:0005730|GO:0005634|GO:0005524|GO:0005737|GO:0004672|GO:0043405|GO:0000166|GO:0004860|GO:0055106|GO:0006468|GO:0006469|GO:0045081|GO:0005856|GO:0031625|GO:0008134|GO:0016772	12864918	chr2	12864859	+	hs|2p24.3		tribbles homolog 2 (Drosophila)	TRIB2	chr2:12864859-12864918
A_19_P00320703	2.01171	-2.01171	-1.00842	down	FALSE	lincRNA:chr13:51540366-51543658 forward strand			51543658	chr13	51543599	+	hs|13q14.3				chr13:51543599-51543658
A_33_P3250840	2.01044	-2.01044	-1.00751	down	FALSE	Homo sapiens non imprinted in Prader-Willi/Angelman syndrome 1 (NIPA1), transcript variant 1, mRNA [NM_144599]	123606	GO:0008219|GO:0015693|GO:0005886|GO:0016021|GO:0005769|GO:0006811	23043421	chr15	23043362	-	hs|15q11.2	NM_144599	non imprinted in Prader-Willi/Angelman syndrome 1	NIPA1	chr15:23043421-23043362	NM_144599	Hs.511797
A_24_P77904	2.00706	-2.00706	-1.00509	down	FALSE	Homo sapiens homeobox A10 (HOXA10), transcript variant 1, mRNA [NM_018951]	3206	GO:0043565|GO:0005515|GO:0005667|GO:0003700|GO:0007275|GO:0005634|GO:0007283	27211294	chr7	27211235	-	hs|7p15.2	NM_018951	homeobox A10	HOXA10	chr7:27211294-27211235	NM_018951	Hs.110637
A_23_P501007	2.00436	-2.00436	-1.00314	down	FALSE	Homo sapiens EGF containing fibulin-like extracellular matrix protein 1 (EFEMP1), transcript variant 2, mRNA [NM_001039348]	2202	GO:0005515|GO:0005154|GO:0006355|GO:0005509|GO:0005578|GO:0005576|GO:0018108|GO:0005615|GO:0005006|GO:0031012|GO:0007173|GO:0032331|GO:0007601|GO:0008083	56093847	chr2	56093788	-	hs|2p16.1	NM_001039348	EGF containing fibulin-like extracellular matrix protein 1	EFEMP1	chr2:56093847-56093788	NM_001039348	Hs.76224
A_23_P209978	2.0042	-2.0042	-1.00303	down	FALSE	Homo sapiens visinin-like 1 (VSNL1), mRNA [NM_003385]	7447	GO:0005509	17837283	chr2	17837224	+	hs|2p24.2	NM_003385	visinin-like 1	VSNL1	chr2:17837224-17837283	NM_003385	Hs.444212
A_24_P379512	2.00365	-2.00365	-1.00263	down	FALSE	Homo sapiens phosphatidylinositol glycan anchor biosynthesis, class K (PIGK), mRNA [NM_005482]	10026	GO:0005515|GO:0006501|GO:0034235|GO:0005783|GO:0016255|GO:0030176|GO:0003923|GO:0004197|GO:0016020|GO:0005789|GO:0006508|GO:0042765|GO:0006467|GO:0008233|GO:0016021|GO:0044267|GO:0043687	77554976	chr1	77554917	-	hs|1p31.1	NM_005482	phosphatidylinositol glycan anchor biosynthesis, class K	PIGK	chr1:77554976-77554917	NM_005482	Hs.178305
A_33_P3376116	2.00287	-2.00287	-1.00207	down	FALSE	Homo sapiens SPC24, NDC80 kinetochore complex component, homolog (S. cerevisiae) (SPC24), mRNA [NM_182513]	147841	GO:0005515|GO:0000236|GO:0005694|GO:0000087|GO:0000777|GO:0005634|GO:0000278|GO:0031262|GO:0051301|GO:0005829	11257912	chr19	11257853	-	hs|19p13.2	NM_182513	SPC24, NDC80 kinetochore complex component, homolog (S. cerevisiae)	SPC24	chr19:11257912-11257853	NM_182513	Hs.381225
A_33_P3304372	2.00221	-2.00221	-1.00159	down	FALSE	Homo sapiens transmembrane protein 144 (TMEM144), mRNA [NM_018342]	55314	GO:0016020|GO:0016021	159176313	chr4	159176254	+	hs|4q32.1	NM_018342	transmembrane protein 144	TMEM144	chr4:159176254-159176313	NM_018342	Hs.176227
A_24_P28977	2.00149	-2.00149	-1.00108	down	FALSE	Homo sapiens transient receptor potential cation channel, subfamily C, member 1 (TRPC1), transcript variant 2, mRNA [NM_003304]	7220	GO:0005515|GO:0005262|GO:0005886|GO:0051480|GO:0055085|GO:0005829|GO:0051592|GO:0005887|GO:0007411|GO:0070588|GO:0006816|GO:0015279|GO:0005216|GO:0051281|GO:0006811	142526579	chr3	142526520	+	hs|3q23	NM_003304	transient receptor potential cation channel, subfamily C, member 1	TRPC1	chr3:142526520-142526579	NM_003304	Hs.250687
A_33_P3267410	2.00025	-2.00025	-1.00018	down	FALSE	Homo sapiens killin, p53-regulated DNA replication inhibitor (KLLN), mRNA [NM_001126049]	100144748	GO:0007049|GO:0006915|GO:0005634|GO:0003677	89619015	chr10	89618956	-	hs|10q23.31	NM_001126049	killin, p53-regulated DNA replication inhibitor	KLLN	chr10:89619015-89618956	NM_001126049	Hs.559820
A_33_P3354021	1.99634	-1.99634	-0.997358	down	FALSE	Homo sapiens ribosomal protein L23a pseudogene 53 (RPL23AP53), non-coding RNA [NR_003572]	644128		158406	chr8	158347	-	hs|8p23.3	NR_003572	ribosomal protein L23a pseudogene 53	RPL23AP53	chr8:158406-158347	NR_003572	Hs.652159
A_23_P213000	1.99581	-1.99581	-0.996977	down	FALSE	Homo sapiens WD repeat domain 1 (WDR1), transcript variant 1, mRNA [NM_017491]	9948	GO:0005737|GO:0007596|GO:0007605|GO:0002576|GO:0030168|GO:0005576|GO:0003779|GO:0005856|GO:0005829	10076770	chr4	10076711	-	hs|4p16.1	NM_017491	WD repeat domain 1	WDR1	chr4:10076770-10076711	NM_017491	Hs.128548
A_19_P00802615	1.99563	-1.99563	-0.996847	down	FALSE	Homo sapiens uncharacterized LOC100131564 (LOC100131564), non-coding RNA [NR_034089]			93775805	chr1	93775746	-	hs|1p22.1	NR_034089	uncharacterized LOC100131564	LOC100131564	chr1:93775805-93775746	NR_034089
A_32_P56143	1.99473	-1.99473	-0.99619	down	FALSE	AF323993 histone H3.3 {Trichinella pseudospiralis} (exp=-1; wgp=0; cg=0), partial (71%) [THC2582065]		GO:0006334|GO:0000788|GO:0000786|GO:0003677|GO:0009507|GO:0006333	122648510	chrX	122648451	-	hs|Xq25				chrX:122648510-122648451
A_23_P362183	1.99182	-1.99182	-0.99409	down	FALSE	Homo sapiens ankyrin repeat and sterile alpha motif domain containing 6 (ANKS6), mRNA [NM_173551]	203286	GO:0005737|GO:0042803	101494363	chr9	101494304	-	hs|9q22.33	NM_173551	ankyrin repeat and sterile alpha motif domain containing 6	ANKS6	chr9:101494363-101494304	NM_173551	Hs.406890
A_23_P116512	1.99064	-1.99064	-0.993229	down	FALSE	Homo sapiens proline rich 5 like (PRR5L), transcript variant 2, mRNA [NM_024841]	79899		36486497	chr11	36486438	+	hs|11p12	NM_024841	proline rich 5 like	PRR5L	chr11:36486438-36486497	NM_024841	Hs.19987
A_23_P356965	1.99015	-1.99015	-0.992877	down	FALSE	Homo sapiens cDNA FLJ43953 fis, clone TESTI4015477. [AK125941]	284001		80111566	chr17	80111507	-	hs|17q25.3	AK125941	coiled-coil domain containing 57	CCDC57	chr17:80111566-80111507		Hs.631724
A_24_P191312	1.98943	-1.98943	-0.992352	down	FALSE	Homo sapiens solute carrier family 1 (glutamate/neutral amino acid transporter), member 4 (SLC1A4), transcript variant 1, mRNA [NM_003038]	6509	GO:0005882|GO:0006821|GO:0005886|GO:0006865|GO:0005254|GO:0034590|GO:0015193|GO:0034641|GO:0015195|GO:0015194|GO:0034589|GO:0015811|GO:0006835|GO:0017153|GO:0006811|GO:0015293|GO:0042470|GO:0035249|GO:0055085|GO:0015180|GO:0050890|GO:0015184|GO:0005887|GO:0015826|GO:0015825|GO:0035524|GO:0015824|GO:0016021|GO:0015808	65250094	chr2	65250035	+	hs|2p14	NM_003038	solute carrier family 1 (glutamate/neutral amino acid transporter), member 4	SLC1A4	chr2:65250035-65250094	NM_003038	Hs.654352
A_33_P3736195	1.98527	-1.98527	-0.989339	down	FALSE	Homo sapiens mRNA; cDNA DKFZp686M1136 (from clone DKFZp686M1136). [BX647230]	399832		135263232	chr10	135263173	+	hs|10q26.3	BX647230	uncharacterized LOC399832	DKFZp686M1136	chr10:135263173-135263232		Hs.143839
A_24_P132470	1.98489	-1.98489	-0.989063	down	FALSE	Homo sapiens extended synaptotagmin-like protein 2 (ESYT2), mRNA [NM_020728]	57488	GO:0005886|GO:0016021	158523966	chr7	158523907	-	hs|7q36.3	NM_020728	extended synaptotagmin-like protein 2	ESYT2	chr7:158523966-158523907	NM_020728	Hs.490795
A_24_P89080	1.98382	-1.98382	-0.988284	down	FALSE	Homo sapiens deoxycytidine kinase (DCK), mRNA [NM_000788]	1633	GO:0000287|GO:0017144|GO:0046092|GO:0032548|GO:0055086|GO:0005634|GO:0043097|GO:0006220|GO:0019206|GO:0005524|GO:0042803|GO:0009165|GO:0005829|GO:0000166|GO:0006144|GO:0016301|GO:0008144|GO:0043101|GO:0016773|GO:0004137|GO:0006206|GO:0016740	71895992	chr4	71895933	+	hs|4q13.3	NM_000788	deoxycytidine kinase	DCK	chr4:71895933-71895992	NM_000788	Hs.709
A_23_P385938	1.98367	-1.98367	-0.988169	down	FALSE	Homo sapiens PAN3 poly(A) specific ribonuclease subunit homolog (S. cerevisiae) (PAN3), mRNA [NM_175854]	255967	GO:0005813|GO:0016070|GO:0016071|GO:0003676|GO:0005524|GO:0046872|GO:0005829|GO:0005737|GO:0004672|GO:0000184|GO:0008270|GO:0000289|GO:0000288|GO:0016772	28868843	chr13	28868784	+	hs|13q12.2	NM_175854	PAN3 poly(A) specific ribonuclease subunit homolog (S. cerevisiae)	PAN3	chr13:28868784-28868843	NM_175854	Hs.645015
A_23_P414913	1.98262	-1.98262	-0.987409	down	FALSE	Homo sapiens GLI pathogenesis-related 2 (GLIPR2), mRNA [NM_022343]	152007	GO:0005794|GO:0016020|GO:0000139|GO:0005576	36163822	chr9	36163763	+	hs|9p13.3	NM_022343	GLI pathogenesis-related 2	GLIPR2	chr9:36163763-36163822	NM_022343	Hs.493819
A_19_P00812185	1.98172	-1.98172	-0.986756	down	FALSE	lincRNA:chr5:108061301-108067051 forward strand			108064226	chr5	108064167	+	hs|5q21.3				chr5:108064167-108064226
A_24_P935009	1.97928	-1.97928	-0.984978	down	FALSE	Homo sapiens v-crk sarcoma virus CT10 oncogene homolog (avian)-like (CRKL), mRNA [NM_005207]	1399	GO:0005515|GO:0007389|GO:0001568|GO:0007254|GO:0048538|GO:0007265|GO:0009952|GO:0005829|GO:0007507|GO:0035556|GO:0060017|GO:0005070|GO:0009887|GO:0004713|GO:0004871	21307484	chr22	21307425	+	hs|22q11.21	NM_005207	v-crk sarcoma virus CT10 oncogene homolog (avian)-like	CRKL	chr22:21307425-21307484	NM_005207	Hs.5613
A_33_P3380417	1.97842	-1.97842	-0.984349	down	FALSE	Homo sapiens solute carrier family 25, member 30 (SLC25A30), nuclear gene encoding mitochondrial protein, mRNA [NM_001010875]	253512	GO:0005739|GO:0008150|GO:0003674|GO:0016020|GO:0005488|GO:0006810|GO:0005743|GO:0016021|GO:0006839	45967756	chr13	45967697	-	hs|13q14.13	NM_001010875	solute carrier family 25, member 30	SLC25A30	chr13:45967756-45967697	NM_001010875	Hs.591230
A_33_P3209741	1.97569	-1.97569	-0.982357	down	FALSE	Homo sapiens katanin p60 subunit A-like 2 (KATNAL2), mRNA [NM_031303]	83473	GO:0008568|GO:0017111|GO:0005737|GO:0016787|GO:0000166|GO:0005874|GO:0005856|GO:0005524	44603831	chr18	44603772	+	hs|18q21.1	NM_031303	katanin p60 subunit A-like 2	KATNAL2	chr18:44603772-44603831	NM_031303	Hs.404137
A_23_P201376	1.97525	-1.97525	-0.982038	down	FALSE	Homo sapiens synovial sarcoma, X breakpoint 2 interacting protein (SSX2IP), transcript variant 5, mRNA [NM_014021]	117178	GO:0005515|GO:0043234|GO:0030054|GO:0005913|GO:0019904|GO:0005634|GO:0007155	85109841	chr1	85109782	-	hs|1p22.3	NM_014021	synovial sarcoma, X breakpoint 2 interacting protein	SSX2IP	chr1:85109841-85109782	NM_014021	Hs.22587
A_33_P3370555	1.97302	-1.97302	-0.980405	down	FALSE	galactosylceramidase [Source:HGNC Symbol;Acc:4115] [ENST00000445021]	2581	GO:0006683|GO:0005739|GO:0043169|GO:0005975|GO:0016798|GO:0004336|GO:0005764	88429749	chr14	88429690	-	hs|14q31.3	D25284	galactosylceramidase	GALC	chr14:88429749-88429690		Hs.513439
A_24_P53150	1.97199	-1.97199	-0.97965	down	FALSE	Homo sapiens TNF receptor-associated factor 7 (TRAF7), mRNA [NM_032271]	84231	GO:0005515|GO:0004842|GO:0006355|GO:0016567|GO:0005886|GO:0016874|GO:0000151|GO:0006915|GO:0042981|GO:0046872|GO:0043231|GO:0000185|GO:0016023|GO:0008270|GO:0043410	2228050	chr16	2227991	+	hs|16p13.3	NM_032271	TNF receptor-associated factor 7	TRAF7	chr16:2227991-2228050	NM_032271	Hs.713632
A_24_P185036	1.96922	-1.96922	-0.977627	down	FALSE	Homo sapiens FtsJ methyltransferase domain containing 1 (FTSJD1), transcript variant 1, mRNA [NM_018348]	55783	GO:0016020|GO:0008168|GO:0016021|GO:0003676|GO:0016740	71316895	chr16	71316836	-	hs|16q22.2	NM_018348	FtsJ methyltransferase domain containing 1	FTSJD1	chr16:71316895-71316836	NM_018348	Hs.72782
A_19_P00326143	1.96852	-1.96852	-0.977112	down	FALSE	lincRNA:chr6:48044816-48070216 reverse strand			48047795	chr6	48047736	-	hs|6p12.3				chr6:48047795-48047736
A_19_P00319027	1.96709	-1.96709	-0.97606	down	FALSE	lincRNA:chr2:102038185-102091164 reverse strand			102067115	chr2	102067056	-	hs|2q11.2				chr2:102067115-102067056
A_33_P3262789	1.9663	-1.9663	-0.97548	down	FALSE	Homo sapiens receptor accessory protein 6 (REEP6), mRNA [NM_138393]	92840	GO:0016020|GO:0016021	1497921	chr19	1497862	+	hs|19p13.3	NM_138393	receptor accessory protein 6	REEP6	chr19:1497862-1497921	NM_138393	Hs.76277
A_32_P126375	1.96602	-1.96602	-0.975278	down	FALSE	Homo sapiens Nance-Horan syndrome (congenital cataracts and dental anomalies) (NHS), transcript variant 1, mRNA [NM_198270]	4810	GO:0002088|GO:0005634|GO:0030154	17753539	chrX	17753480	+	hs|Xp22.13	NM_198270	Nance-Horan syndrome (congenital cataracts and dental anomalies)	NHS	chrX:17753480-17753539	NM_198270	Hs.201623
A_24_P259922	1.9657	-1.9657	-0.975042	down	FALSE	Homo sapiens LanC lantibiotic synthetase component C-like 1 (bacterial) (LANCL1), transcript variant 1, mRNA [NM_006055]	10314	GO:0017124|GO:0004930|GO:0005634|GO:0003824|GO:0046872|GO:0043231|GO:0005737|GO:0043295|GO:0007186|GO:0016020|GO:0005887|GO:0015630|GO:0008270|GO:0050750	211296744	chr2	211296685	-	hs|2q34	NM_006055	LanC lantibiotic synthetase component C-like 1 (bacterial)	LANCL1	chr2:211296744-211296685	NM_006055	Hs.13351
A_24_P226210	1.96446	-1.96446	-0.97413	down	FALSE	Homo sapiens centrosomal protein 120kDa (CEP120), transcript variant 1, mRNA [NM_153223]	153241	GO:0032880|GO:0005813|GO:0005737|GO:0021987|GO:0008283|GO:0022027|GO:0032886|GO:0030953|GO:0000226|GO:0008022|GO:0005856|GO:0022008	122681225	chr5	122681166	-	hs|5q23.2	NM_153223	centrosomal protein 120kDa	CEP120	chr5:122681225-122681166	NM_153223	Hs.483209
A_33_P3400263	1.96321	-1.96321	-0.973211	down	FALSE	Homo sapiens chromatin accessibility complex 1 (CHRAC1), transcript variant 1, mRNA [NM_017444]	54108	GO:0043565|GO:0005622|GO:0008623|GO:0008622|GO:0003887|GO:0016779|GO:0006338|GO:0005634|GO:0003677|GO:0016740	141527157	chr8	141527098	+	hs|8q24.3	NM_017444	chromatin accessibility complex 1	CHRAC1	chr8:141527098-141527157	NM_017444	Hs.279704
A_24_P171182	1.96184	-1.96184	-0.972209	down	FALSE	Homo sapiens acyl-CoA binding domain containing 3 (ACBD3), mRNA [NM_022735]	64746	GO:0005739|GO:0006694|GO:0005794|GO:0016020|GO:0000139|GO:0005488|GO:0006810|GO:0016021|GO:0000062	226333332	chr1	226333273	-	hs|1q42.12	NM_022735	acyl-CoA binding domain containing 3	ACBD3	chr1:226333332-226333273	NM_022735	Hs.520207
A_24_P706752	1.96176	-1.96176	-0.972149	down	FALSE	Homo sapiens phospholipase A2, group XIIA (PLA2G12A), mRNA [NM_030821]	81579	GO:0016042|GO:0008150|GO:0005737|GO:0016787|GO:0047498|GO:0005509|GO:0005576|GO:0006644	110631436	chr4	110631377	-	hs|4q25	NM_030821	phospholipase A2, group XIIA	PLA2G12A	chr4:110631436-110631377	NM_030821	Hs.389452
A_33_P3409261	1.96085	-1.96085	-0.971477	down	FALSE	PREDICTED: Homo sapiens hypothetical protein LOC100652758 (LOC100652758), mRNA [XM_003403522]	100652758		151149792	chr5	151149733	-	hs|5q33.1	XM_003403522	uncharacterized protein LOC100652758	LOC100652758	chr5:151149792-151149733	XM_003403522	Hs.646665
A_23_P43276	1.95997	-1.95997	-0.97083	down	FALSE	Homo sapiens G protein-coupled receptor 124 (GPR124), mRNA [NM_032777]	25960	GO:0007186|GO:0005886|GO:0050920|GO:0043542|GO:0007218|GO:0004930|GO:0045765|GO:0004872|GO:0002040|GO:0016021|GO:0004871|GO:0007417	37701327	chr8	37701268	+	hs|8p11.23	NM_032777	G protein-coupled receptor 124	GPR124	chr8:37701268-37701327	NM_032777	Hs.274136
A_33_P3527721	1.95978	-1.95978	-0.970688	down	FALSE	Homo sapiens cDNA FLJ37117 fis, clone BRACE2022270. [AK094436]	284219		8767754	chr18	8767695	+	hs|18p11.22	AK094436	uncharacterized LOC284219	LOC284219	chr18:8767695-8767754		Hs.657510
A_24_P133162	1.95957	-1.95957	-0.970538	down	FALSE	Homo sapiens chromosome 1 open reading frame 201 (C1orf201), transcript variant 3, mRNA [NM_178122]	90529		24683773	chr1	24683714	-	hs|1p36.11	NM_178122	chromosome 1 open reading frame 201	C1orf201	chr1:24683773-24683714	NM_178122	Hs.403187
A_24_P366526	1.95839	-1.95839	-0.969667	down	FALSE	Homo sapiens synaptogyrin 2, mRNA (cDNA clone MGC:102914 IMAGE:4746277), complete cds. [BC105992]	9144	GO:0016020|GO:0005887|GO:0016023|GO:0008021	76168805	chr17	76168747	+	hs|17q25.3	BC105992	synaptogyrin 2	SYNGR2	chr17:76168747-76168805		Hs.464210
A_24_P943613	1.95695	-1.95695	-0.968606	down	FALSE	Homo sapiens TBC1 (tre-2/USP6, BUB2, cdc16) domain family, member 1 (TBC1D1), mRNA [NM_015173]	23216	GO:0032880|GO:0005622|GO:0005634|GO:0005097|GO:0005096	38140764	chr4	38140705	+	hs|4p14	NM_015173	TBC1 (tre-2/USP6, BUB2, cdc16) domain family, member 1	TBC1D1	chr4:38140705-38140764	NM_015173	Hs.176503
A_19_P00317484	1.95531	-1.95531	-0.9674	down	FALSE	lincRNA:chr3:112315643-112316945 reverse strand			112315719	chr3	112315660	-	hs|3q13.13				chr3:112315719-112315660
A_23_P147245	1.95473	-1.95473	-0.96697	down	FALSE	Homo sapiens oxysterol binding protein-like 10 (OSBPL10), transcript variant 1, mRNA [NM_017784]	114884	GO:0006869|GO:0006810|GO:0008289	31702460	chr3	31702401	-	hs|3p23	NM_017784	oxysterol binding protein-like 10	OSBPL10	chr3:31702460-31702401	NM_017784	Hs.150122
A_24_P350437	1.95452	-1.95452	-0.966815	down	FALSE	Homo sapiens THAP domain containing, apoptosis associated protein 2 (THAP2), mRNA [NM_031435]	83591	GO:0005730|GO:0003677|GO:0046872	72074070	chr12	72074011	+	hs|12q21.1	NM_031435	THAP domain containing, apoptosis associated protein 2	THAP2	chr12:72074011-72074070	NM_031435	Hs.245798
A_24_P318656	1.95253	-1.95253	-0.965344	down	FALSE	Homo sapiens integrin, beta 3 (platelet glycoprotein IIIa, antigen CD61) (ITGB3), mRNA [NM_000212]	3690	GO:0005515|GO:0030949|GO:0005886|GO:0050731|GO:0045124|GO:0050900|GO:0042802|GO:0032147|GO:0007411|GO:0044419|GO:0031092|GO:0004872|GO:0007155|GO:0050839|GO:0008305|GO:0010745|GO:0060055|GO:0014909|GO:0030168|GO:0045715|GO:0005161|GO:0050748|GO:0010888|GO:0010595|GO:0007160|GO:0001938|GO:0007596|GO:0007229|GO:0005887|GO:0071062|GO:0002576|GO:0042060|GO:0001934|GO:0032369|GO:0043184|GO:0035295	45389086	chr17	45389027	+	hs|17q21.32	NM_000212	integrin, beta 3 (platelet glycoprotein IIIa, antigen CD61)	ITGB3	chr17:45389027-45389086	NM_000212	Hs.218040
A_19_P00321594	1.95248	-1.95248	-0.965306	down	FALSE	lincRNA:chr4:15669186-15683175 reverse strand			15683099	chr4	15683040	-	hs|4p15.32				chr4:15683099-15683040
A_23_P363163	1.95172	-1.95172	-0.964743	down	FALSE	Homo sapiens CGG triplet repeat binding protein 1 (CGGBP1), transcript variant 1, mRNA [NM_001008390]	8545	GO:0006355|GO:0003690|GO:0005730|GO:0005634|GO:0003677	88101825	chr3	88101766	-	hs|3p11.1	NM_001008390	CGG triplet repeat binding protein 1	CGGBP1	chr3:88101825-88101766	NM_001008390	Hs.444818
A_23_P337726	1.95059	-1.95059	-0.963914	down	FALSE	mitochondrially encoded ATP synthase 6 [Source:HGNC Symbol;Acc:7414] [ENST00000361899]	4508	GO:0015986|GO:0006200|GO:0015078|GO:0022857|GO:0005743|GO:0005753|GO:0005739|GO:0022904|GO:0016020|GO:0042776|GO:0055093|GO:0000276|GO:0016021|GO:0016887|GO:0006811	8895	chrM	8836	+		AK131288	ATP synthase F0 subunit 6	ATP6	chrM:8836-8895		Hs.528050
A_19_P00803019	1.95038	-1.95038	-0.963752	down	FALSE	PREDICTED: Homo sapiens hypothetical LOC100506965 (LOC100506965), miscRNA [XR_110300]			25279377	chr15	25279318	+	hs|15q11.2	XR_110300	uncharacterized LOC100506965	LOC100506965	chr15:25279318-25279377	XR_110300	Hs.592473
A_23_P332960	1.94729	-1.94729	-0.961471	down	FALSE	Homo sapiens transmembrane protein 80 (TMEM80), transcript variant 2, mRNA [NM_001042463]	283232	GO:0016020|GO:0016021	704052	chr11	703993	+	hs|11p15.5	NM_001042463	transmembrane protein 80	TMEM80	chr11:703993-704052	NM_001042463	Hs.448664
A_23_P104199	1.94721	-1.94721	-0.961407	down	FALSE	Homo sapiens integrin, beta 1 (fibronectin receptor, beta polypeptide, antigen CD29 includes MDF2, MSK12) (ITGB1), transcript variant 1E, mRNA [NM_133376]	3688	GO:0005515|GO:0030056|GO:0031594|GO:0005518|GO:0050731|GO:0050900|GO:0002020|GO:0001948|GO:0001894|GO:0007411|GO:0044419|GO:0031667|GO:0019717|GO:0042470|GO:0008305|GO:0030335|GO:0046982|GO:0001708|GO:0009986|GO:0019901|GO:0034329|GO:0019904|GO:0045214|GO:0007275|GO:0034679|GO:0001701|GO:0005604|GO:0005178|GO:0008277|GO:0051393|GO:0007229|GO:0031345|GO:0050776|GO:0043236|GO:0010976|GO:0045121|GO:…	33200566	chr10	33200507	-	hs|10p11.22	NM_133376	integrin, beta 1 (fibronectin receptor, beta polypeptide, antigen CD29 includes MDF2, MSK12)	ITGB1	chr10:33200566-33200507	NM_133376	Hs.643813
A_23_P162846	1.94707	-1.94707	-0.961302	down	FALSE	Homo sapiens lysosomal-associated membrane protein 1 (LAMP1), mRNA [NM_005561]	3916	GO:0042470|GO:0048102|GO:0005770|GO:0005771|GO:0006914|GO:0005624|GO:0031410|GO:0005765|GO:0005764|GO:0030425|GO:0042383|GO:0005887|GO:0042599|GO:0043025|GO:0009897|GO:0010008	113977726	chr13	113977667	+	hs|13q34	NM_005561	lysosomal-associated membrane protein 1	LAMP1	chr13:113977667-113977726	NM_005561	Hs.494419
A_24_P329635	1.94699	-1.94699	-0.961243	down	FALSE	Homo sapiens tuberous sclerosis 1 (TSC1), transcript variant 1, mRNA [NM_000368]	7248	GO:0045859|GO:0005515|GO:0008286|GO:0017148|GO:0032007|GO:0008285|GO:0021987|GO:0005884|GO:0051492|GO:0051087|GO:0009790|GO:0051894|GO:0051291|GO:0030426|GO:0005829|GO:0006407|GO:0005737|GO:0032956|GO:0007050|GO:0055007|GO:0006813|GO:0005938|GO:0030695|GO:0032868|GO:0005792|GO:0001822|GO:0042552|GO:0050821|GO:0005624|GO:0001843|GO:0032862|GO:0006417|GO:0030027|GO:0007399|GO:0032794|GO:0043234|GO:…	135766870	chr9	135766811	-	hs|9q34.13	NM_000368	tuberous sclerosis 1	TSC1	chr9:135766870-135766811	NM_000368	Hs.370854
A_19_P00322723	1.94654	-1.94654	-0.960916	down	FALSE	lincRNA:chr20:37079045-37079564 reverse strand			37079302	chr20	37079243	-	hs|20q11.23				chr20:37079302-37079243
A_23_P73114	1.94581	-1.94581	-0.960374	down	FALSE	Homo sapiens protein S (alpha) (PROS1), mRNA [NM_000313]	5627	GO:0004866|GO:0005796|GO:0005509|GO:0030168|GO:0005576|GO:0050900|GO:0010951|GO:0017187|GO:0000139|GO:0007596|GO:0002576|GO:0005789|GO:0006508|GO:0031093|GO:0044267|GO:0043687	93592208	chr3	93592149	-	hs|3q11.1	NM_000313	protein S (alpha)	PROS1	chr3:93592208-93592149	NM_000313	Hs.64016
A_19_P00803807	1.94409	-1.94409	-0.959095	down	FALSE	lincRNA:chr10:72183844-72190869 reverse strand			72186772	chr10	72186713	-	hs|10q22.1				chr10:72186772-72186713
A_23_P396353	1.94077	-1.94077	-0.956632	down	FALSE	Homo sapiens ninein (GSK3B interacting protein) (NIN), transcript variant 2, mRNA [NM_020921]	51199	GO:0005515|GO:0051642|GO:0005813|GO:0005737|GO:0090222|GO:0000166|GO:0005814|GO:0005874|GO:0005509|GO:0034454|GO:0005856|GO:0005525	51187234	chr14	51187175	-	hs|14q22.1	NM_020921	ninein (GSK3B interacting protein)	NIN	chr14:51187234-51187175	NM_020921	Hs.310429
A_23_P24384	1.93682	-1.93682	-0.953689	down	FALSE	Homo sapiens coiled-coil domain containing 88B (CCDC88B), mRNA [NM_032251]	283234	GO:0008017|GO:0005737|GO:0000226	64124994	chr11	64124935	+	hs|11q13.1	NM_032251	coiled-coil domain containing 88B	CCDC88B	chr11:64124935-64124994	NM_032251	Hs.98564
A_23_P69826	1.93552	-1.93552	-0.95272	down	FALSE	Homo sapiens DEAH (Asp-Glu-Ala-His) box polypeptide 15 (DHX15), mRNA [NM_001358]	1665	GO:0008380|GO:0008026|GO:0006397|GO:0003724|GO:0016787|GO:0000166|GO:0005634|GO:0003676|GO:0005524|GO:0005689	24531344	chr4	24531285	-	hs|4p15.2	NM_001358	DEAH (Asp-Glu-Ala-His) box polypeptide 15	DHX15	chr4:24531344-24531285	NM_001358	Hs.696074
A_24_P201739	1.93452	-1.93452	-0.951978	down	FALSE	Homo sapiens SH2B adaptor protein 3 (SH2B3), mRNA [NM_005475]	10019	GO:0035556|GO:0007596|GO:0004871|GO:0035162|GO:0030154|GO:0005829	111889052	chr12	111888993	+	hs|12q24.12	NM_005475	SH2B adaptor protein 3	SH2B3	chr12:111888993-111889052	NM_005475	Hs.506784
A_24_P86993	1.93377	-1.93377	-0.951416	down	FALSE	Homo sapiens junctional adhesion molecule 3 (JAM3), transcript variant 1, mRNA [NM_032801]	83700	GO:0005515|GO:0030057|GO:0001780|GO:0005886|GO:0007286|GO:0030010|GO:0007283|GO:0050900|GO:0019226|GO:0005615|GO:0042803|GO:0033010|GO:0007155|GO:0046982|GO:0002523|GO:0090138|GO:0042552|GO:0044291|GO:0005576|GO:0001525|GO:0002250|GO:0005178|GO:0007160|GO:0007596|GO:0090022|GO:0005923|GO:0002318|GO:0016021	134020851	chr11	134020792	+	hs|11q25	NM_032801	junctional adhesion molecule 3	JAM3	chr11:134020792-134020851	NM_032801	Hs.150718
A_19_P00801542	1.93326	-1.93326	-0.951032	down	FALSE	lincRNA:chr10:134136360-134144210 reverse strand			134143140	chr10	134143081	-	hs|10q26.3				chr10:134143140-134143081
A_24_P191971	1.93217	-1.93217	-0.950225	down	FALSE	Homo sapiens SAP30-like (SAP30L), transcript variant 1, mRNA [NM_024632]	79685	GO:0006355|GO:0005730|GO:0005634|GO:0003677|GO:0046872	153840207	chr5	153840148	+	hs|5q33.2	NM_024632	SAP30-like	SAP30L	chr5:153840148-153840207	NM_024632	Hs.592566
A_32_P71447	1.92837	-1.92837	-0.947384	down	FALSE	Homo sapiens non-SMC condensin II complex, subunit D3 (NCAPD3), mRNA [NM_015261]	23310	GO:0007076|GO:0007067|GO:0007049|GO:0005488|GO:0000799|GO:0005634|GO:0035064|GO:0031618|GO:0051301	134022687	chr11	134022628	-	hs|11q25	NM_015261	non-SMC condensin II complex, subunit D3	NCAPD3	chr11:134022687-134022628	NM_015261	Hs.438550
A_33_P3235034	1.92629	-1.92629	-0.945827	down	FALSE	Uncharacterized protein [Source:UniProtKB/TrEMBL;Acc:Q9HBN7] [ENST00000321930]			78978526	chr17	78978467	+	hs|17q25.3	AF218021			chr17:78978467-78978526		Hs.675838
A_24_P320880	1.92601	-1.92601	-0.945612	down	FALSE	Homo sapiens sorting nexin 16 (SNX16), transcript variant 1, mRNA [NM_022133]	64089	GO:0005770|GO:0008333|GO:0045022|GO:0015031|GO:0005764|GO:0042802|GO:0008289|GO:0005737|GO:0007154|GO:0016020|GO:0031313|GO:0031901|GO:0031902|GO:0006622|GO:0035091|GO:0005769	82712472	chr8	82712413	-	hs|8q21.13	NM_022133	sorting nexin 16	SNX16	chr8:82712472-82712413	NM_022133	Hs.492121
A_24_P201404	1.92582	-1.92582	-0.945475	down	FALSE	Homo sapiens chromosome 11 open reading frame 54 (C11orf54), mRNA [NM_014039]	28970	GO:0005515|GO:0016787|GO:0005634|GO:0046872	93496122	chr11	93496063	+	hs|11q21	NM_014039	chromosome 11 open reading frame 54	C11orf54	chr11:93496063-93496122	NM_014039	Hs.8360
A_23_P210708	1.92466	-1.92466	-0.944607	down	FALSE	Homo sapiens signal-regulatory protein alpha (SIRPA), transcript variant 1, mRNA [NM_001040022]	140885	GO:0017124|GO:0016020|GO:0005886|GO:0007596|GO:0034329|GO:0016021|GO:0050900|GO:0007155	1920343	chr20	1920284	+	hs|20p13	NM_001040022	signal-regulatory protein alpha	SIRPA	chr20:1920284-1920343	NM_001040022	Hs.581021
A_24_P118196	1.9246	-1.9246	-0.944555	down	FALSE	Homo sapiens glucoside xylosyltransferase 2 (GXYLT2), mRNA [NM_001080393]	727936	GO:0035252|GO:0016020|GO:0016266|GO:0016763|GO:0016021	73024169	chr3	73016853	+	hs|3p13	NM_001080393	glucoside xylosyltransferase 2	GXYLT2	chr3:73016853-73024169	NM_001080393	Hs.710275
A_23_P133691	1.92344	-1.92344	-0.943686	down	FALSE	Homo sapiens Ras-related GTP binding D (RRAGD), mRNA [NM_021244]	58528	GO:0005515|GO:0005737|GO:0032008|GO:0071230|GO:0046982|GO:0000166|GO:0005634|GO:0034613|GO:0005525|GO:0005764	90087437	chr6	90082293	-	hs|6q15	NM_021244	Ras-related GTP binding D	RRAGD	chr6:90087437-90082293	NM_021244	Hs.31712
A_23_P152235	1.92271	-1.92271	-0.943141	down	FALSE	Homo sapiens iroquois homeobox 3 (IRX3), mRNA [NM_024336]	79191	GO:0043565|GO:0001656|GO:0005737|GO:0072047|GO:0003700|GO:0045665|GO:0045666|GO:0007498|GO:0007275|GO:0005634|GO:0072086	54317289	chr16	54317230	-	hs|16q12.2	NM_024336	iroquois homeobox 3	IRX3	chr16:54317289-54317230	NM_024336	Hs.499205
A_19_P00323441	1.92069	-1.92069	-0.941627	down	FALSE	lincRNA:chr9:21491050-21597675 reverse strand			21495798	chr9	21495739	-	hs|9p21.3				chr9:21495798-21495739
A_23_P327156	1.91899	-1.91899	-0.940346	down	FALSE	Homo sapiens uncharacterized LOC645431 (LOC645431), non-coding RNA [NR_024334]	645431		65878097	chr14	65878038	-	hs|14q23.3	NR_024334	uncharacterized LOC645431	LOC645431	chr14:65878097-65878038	NR_024334	Hs.713717
A_33_P3323718	1.91751	-1.91751	-0.939233	down	FALSE	Homo sapiens uveal autoantigen with coiled-coil domains and ankyrin repeats (UACA), transcript variant 2, mRNA [NM_001008224]	55075	GO:0048471|GO:0042347|GO:0043065|GO:0008630|GO:0008631|GO:0005624|GO:0005576|GO:0005625|GO:0005634|GO:0005635|GO:0005829|GO:0043280|GO:0005739|GO:0003674|GO:0008150|GO:0005737|GO:0043293|GO:0050728|GO:0042307|GO:0005856|GO:0009411	70947058	chr15	70946999	-	hs|15q23	NM_001008224	uveal autoantigen with coiled-coil domains and ankyrin repeats	UACA	chr15:70947058-70946999	NM_001008224	Hs.108049
A_23_P48198	1.91743	-1.91743	-0.939176	down	FALSE	Homo sapiens glycosyltransferase 8 domain containing 2 (GLT8D2), mRNA [NM_031302]	83468	GO:0016020|GO:0016757|GO:0016021	104383204	chr12	104383145	-	hs|12q23.3	NM_031302	glycosyltransferase 8 domain containing 2	GLT8D2	chr12:104383204-104383145	NM_031302	Hs.631650
A_23_P368934	1.91567	-1.91567	-0.937849	down	FALSE	Homo sapiens fibrosin-like 1 (FBRSL1), mRNA [NM_001142641]	57666		133161757	chr12	133161698	+	hs|12q24.33	NM_001142641	fibrosin-like 1	FBRSL1	chr12:133161698-133161757	NM_001142641	Hs.411138
A_33_P3413335	1.91534	-1.91534	-0.937603	down	FALSE	Homo sapiens cervical cancer suppressor gene 5 mRNA, complete cds. [AF390550]			3433670	chr16	3433611	+	hs|16p13.3	AF390550			chr16:3433611-3433670
A_33_P3449097	1.91417	-1.91417	-0.93672	down	FALSE	Homo sapiens tetraspanin 10 (TSPAN10), mRNA [NM_031945]	83882	GO:0016020|GO:0016021	79615778	chr17	79615719	+	hs|17q25.3	NM_031945	tetraspanin 10	TSPAN10	chr17:79615719-79615778	NM_031945	Hs.208219
A_23_P167599	1.91383	-1.91383	-0.936461	down	FALSE	Homo sapiens family with sequence similarity 134, member B (FAM134B), transcript variant 1, mRNA [NM_001034850]	54463	GO:0005801|GO:0005794|GO:0016020|GO:0005783|GO:0016021|GO:0019233	16473404	chr5	16473345	-	hs|5p15.1	NM_001034850	family with sequence similarity 134, member B	FAM134B	chr5:16473404-16473345	NM_001034850	Hs.662367
A_33_P3289416	1.91369	-1.91369	-0.936357	down	FALSE	Homo sapiens zinc finger protein 785 (ZNF785), mRNA [NM_152458]	146540	GO:0005622|GO:0006355|GO:0008270|GO:0005634|GO:0003677|GO:0046872	30592854	chr16	30592795	-	hs|16p11.2	NM_152458	zinc finger protein 785	ZNF785	chr16:30592854-30592795	NM_152458	Hs.513509
A_33_P3319041	1.91273	-1.91273	-0.935637	down	FALSE	Homo sapiens high mobility group box 3 (HMGB3), mRNA [NM_005342]	3149	GO:0003690|GO:0008301|GO:0005694|GO:0007275|GO:0006310|GO:0005634	150159239	chrX	150159180	+	hs|Xq28	NM_005342	high mobility group box 3	HMGB3	chrX:150159180-150159239	NM_005342	Hs.19114
A_24_P110558	1.91265	-1.91265	-0.935572	down	FALSE	Homo sapiens IgA-inducing protein homolog (Bos taurus) (IGIP), mRNA [NM_001007189]	492311	GO:0005576	139508100	chr5	139508041	+	hs|5q31.3	NM_001007189	IgA-inducing protein homolog (Bos taurus)	IGIP	chr5:139508041-139508100	NM_001007189	Hs.696360
A_24_P371303	1.91208	-1.91208	-0.935142	down	FALSE	Homo sapiens family with sequence similarity 208, member A (FAM208A), transcript variant 2, mRNA [NM_015224]	23272		56657192	chr3	56657133	-	hs|3p14.3	NM_015224	family with sequence similarity 208, member A	FAM208A	chr3:56657192-56657133	NM_015224	Hs.116877
A_23_P415652	1.90903	-1.90903	-0.932841	down	FALSE	Homo sapiens UDP-N-acetyl-alpha-D-galactosamine:polypeptide N-acetylgalactosaminyltransferase 12 (GalNAc-T12) (GALNT12), mRNA [NM_024642]	79695	GO:0004653|GO:0005794|GO:0016020|GO:0000139|GO:0016757|GO:0005529|GO:0016021	101611266	chr9	101608379	+	hs|9q22.33	NM_024642	UDP-N-acetyl-alpha-D-galactosamine:polypeptide N-acetylgalactosaminyltransferase 12 (GalNAc-T12)	GALNT12	chr9:101608379-101611266	NM_024642	Hs.47099
A_23_P253484	1.90866	-1.90866	-0.932559	down	FALSE	Homo sapiens aminoadipate aminotransferase (AADAT), transcript variant 1, mRNA [NM_016228]	51166	GO:0070189|GO:0006569|GO:0006536|GO:0009058|GO:0047536|GO:0042803|GO:0005739|GO:0034641|GO:0019441|GO:0005759|GO:0006103|GO:0030170|GO:0016212|GO:0006554	170981876	chr4	170981817	-	hs|4q33	NM_016228	aminoadipate aminotransferase	AADAT	chr4:170981876-170981817	NM_016228	Hs.529735
A_23_P217109	1.90829	-1.90829	-0.932281	down	FALSE	Homo sapiens solute carrier family 31 (copper transporters), member 2 (SLC31A2), mRNA [NM_001860]	1318	GO:0016020|GO:0005887|GO:0005375|GO:0035434|GO:0006825|GO:0006811	115926299	chr9	115926240	+	hs|9q32	NM_001860	solute carrier family 31 (copper transporters), member 2	SLC31A2	chr9:115926240-115926299	NM_001860	Hs.24030
A_24_P385313	1.90818	-1.90818	-0.932198	down	FALSE	Homo sapiens protein tyrosine phosphatase, receptor type, F (PTPRF), transcript variant 1, mRNA [NM_002840]	5792	GO:0008285|GO:0005886|GO:0005158|GO:0035335|GO:0030426|GO:0043525|GO:0001960|GO:0005001|GO:0043025|GO:0004872|GO:0007155|GO:0007156|GO:0004725|GO:0005792|GO:0030971|GO:0046627|GO:0050803|GO:0042059|GO:0005624|GO:0060076|GO:0051387|GO:0007399|GO:0016787|GO:0005887|GO:0031345|GO:0050775|GO:0007185|GO:0042301|GO:0005768	44089242	chr1	44089183	+	hs|1p34.2	NM_002840	protein tyrosine phosphatase, receptor type, F	PTPRF	chr1:44089183-44089242	NM_002840	Hs.272062
A_33_P3372727	1.90788	-1.90788	-0.931973	down	FALSE	Homo sapiens sema domain, seven thrombospondin repeats (type 1 and type 1-like), transmembrane domain (TM) and short cytoplasmic domain, (semaphorin) 5A (SEMA5A), mRNA [NM_003966]	9037	GO:0001569|GO:0005886|GO:0007411|GO:0007267|GO:0007275|GO:0004872|GO:0016021|GO:0007155|GO:0008046|GO:0030154|GO:0007399	9035304	chr5	9035245	-	hs|5p15.31	NM_003966	sema domain, seven thrombospondin repeats (type 1 and type 1-like), transmembrane domain (TM) and short cytoplasmic domain, (semaphorin) 5A	SEMA5A	chr5:9035304-9035245	NM_003966	Hs.27621
A_33_P3271445	1.90694	-1.90694	-0.931261	down	FALSE	Homo sapiens collagen, type IV, alpha 3 (Goodpasture antigen) binding protein (COL4A3BP), transcript variant 3, mRNA [NM_001130105]	10087	GO:0005515|GO:0048471|GO:0034976|GO:0005783|GO:0008283|GO:0006672|GO:0070273|GO:0005634|GO:0005829|GO:0005739|GO:0005737|GO:0006955|GO:0006936|GO:0006810|GO:0006665|GO:0035621|GO:0005794|GO:0055088|GO:0005730|GO:0001701|GO:0000902|GO:0007165|GO:0003007|GO:0004672|GO:0070584|GO:0006869|GO:0097001|GO:0005789|GO:0006468|GO:0007029	74675230	chr5	74675171	-	hs|5q13.3	NM_001130105	collagen, type IV, alpha 3 (Goodpasture antigen) binding protein	COL4A3BP	chr5:74675230-74675171	NM_001130105	Hs.270437
A_19_P00323375	1.90678	-1.90678	-0.931136	down	FALSE	Homo sapiens TTC28 antisense RNA 1 (non-protein coding) (TTC28-AS1), transcript variant 2, non-coding RNA [NR_026962]			28320907	chr22	28320848	+	hs|22q12.1	NR_026962		TTC28-AS1	chr22:28320848-28320907	NR_026962
A_23_P205336	1.90665	-1.90665	-0.931037	down	FALSE	Homo sapiens chromosome 14 open reading frame 129 (C14orf129), mRNA [NM_016472]	51527	GO:0005737	96853427	chr14	96853368	+	hs|14q32.2	NM_016472	chromosome 14 open reading frame 129	C14orf129	chr14:96853368-96853427	NM_016472	Hs.728153
A_24_P112087	1.90649	-1.90649	-0.930917	down	FALSE	Homo sapiens ASF1 anti-silencing function 1 homolog A (S. cerevisiae) (ASF1A), mRNA [NM_014034]	25842	GO:0005515|GO:0042393|GO:0006355|GO:0006281|GO:0003682|GO:0016585|GO:0006334|GO:0005634|GO:0031936|GO:0016568|GO:0006333	119229541	chr6	119229482	+	hs|6q22.31	NM_014034	ASF1 anti-silencing function 1 homolog A (S. cerevisiae)	ASF1A	chr6:119229482-119229541	NM_014034	Hs.292316
A_23_P100141	1.9063	-1.9063	-0.930774	down	FALSE	Homo sapiens unkempt homolog (Drosophila)-like (UNKL), transcript variant 3, mRNA [NM_023076]	64718	GO:0005737|GO:0016874|GO:0008270|GO:0005634|GO:0003676|GO:0046872	1415345	chr16	1415286	-	hs|16p13.3	NM_023076	unkempt homolog (Drosophila)-like	UNKL	chr16:1415345-1415286	NM_023076	Hs.643536
A_24_P282343	1.90601	-1.90601	-0.930553	down	FALSE	Homo sapiens cyclin-dependent kinase-like 5 (CDKL5), transcript variant I, mRNA [NM_003159]	6792	GO:0045773|GO:0005730|GO:0005634|GO:0032587|GO:0032839|GO:0044294|GO:0032855|GO:0005524|GO:0048365|GO:0005737|GO:0046777|GO:0004672|GO:0000166|GO:0004674|GO:0016301|GO:0050775|GO:0050773|GO:0006468|GO:0001764|GO:0004693	18638059	chrX	18638000	+	hs|Xp22.13	NM_003159	cyclin-dependent kinase-like 5	CDKL5	chrX:18638000-18638059	NM_003159	Hs.659851
A_24_P402690	1.90595	-1.90595	-0.930508	down	FALSE	Homo sapiens integral membrane protein 2C (ITM2C), transcript variant 1, mRNA [NM_030926]	81618	GO:0005515|GO:0048471|GO:0005794|GO:0001540|GO:0016020|GO:0030182|GO:0010977|GO:0016021|GO:0012502|GO:0005765|GO:0005764|GO:0005524	231743941	chr2	231743882	+	hs|2q37.1	NM_030926	integral membrane protein 2C	ITM2C	chr2:231743882-231743941	NM_030926	Hs.111577
A_33_P3300635	1.90589	-1.90589	-0.930464	down	FALSE	Homo sapiens 6-phosphofructo-2-kinase/fructose-2,6-biphosphatase 2 (PFKFB2), transcript variant 1, mRNA [NM_006212]	5208	GO:0005515|GO:0006089|GO:0019901|GO:0005975|GO:0033133|GO:0005524|GO:0006096|GO:0009749|GO:0005829|GO:0005737|GO:0016787|GO:0000166|GO:0016301|GO:0004331|GO:0006090|GO:0006006|GO:0032024|GO:0006003|GO:0016740|GO:0003873|GO:0006000	207251162	chr1	207251103	+	hs|1q32.2	NM_006212	6-phosphofructo-2-kinase/fructose-2,6-biphosphatase 2	PFKFB2	chr1:207251103-207251162	NM_006212	Hs.282702
A_24_P291231	1.90477	-1.90477	-0.929615	down	FALSE	Homo sapiens period homolog 3 (Drosophila) (PER3), mRNA [NM_016831]	8863	GO:0006355|GO:0005737|GO:0007623|GO:0005634|GO:0004871|GO:0000122	7904700	chr1	7904641	+	hs|1p36.23	NM_016831	period homolog 3 (Drosophila)	PER3	chr1:7904641-7904700	NM_016831	Hs.162200
A_23_P8640	1.90381	-1.90381	-0.928892	down	FALSE	Homo sapiens G protein-coupled estrogen receptor 1 (GPER), transcript variant 3, mRNA [NM_001039966]	2852	GO:0005794|GO:0005886|GO:0045742|GO:0004930|GO:0005783|GO:0042562|GO:0030284|GO:0000139|GO:0007186|GO:0005887|GO:0005789|GO:0004872|GO:0070374|GO:0004871|GO:0005496	1133395	chr7	1133336	+	hs|7p22.3	NM_001039966	G protein-coupled estrogen receptor 1	GPER	chr7:1133336-1133395	NM_001039966	Hs.20961
A_23_P70794	1.90365	-1.90365	-0.928772	down	FALSE	Homo sapiens RAB23, member RAS oncogene family (RAB23), transcript variant 1, mRNA [NM_016277]	51715	GO:0021513|GO:0007165|GO:0005886|GO:0000166|GO:0008589|GO:0007264|GO:0015031|GO:0005525|GO:0042733|GO:0045861|GO:0007399	57054274	chr6	57054215	-	hs|6p11.2	NM_016277	RAB23, member RAS oncogene family	RAB23	chr6:57054274-57054215	NM_016277	Hs.555016
A_23_P424597	1.90328	-1.90328	-0.928487	down	FALSE	Homo sapiens chromosome 19 open reading frame 25 (C19orf25), mRNA [NM_152482]	148223	GO:0005515	1473361	chr19	1473302	-	hs|19p13.3	NM_152482	chromosome 19 open reading frame 25	C19orf25	chr19:1473361-1473302	NM_152482	Hs.532840
A_33_P3261167	1.90135	-1.90135	-0.927024	down	FALSE	Homo sapiens glucosamine (N-acetyl)-6-sulfatase (GNS), mRNA [NM_002076]	2799	GO:0005515|GO:0016787|GO:0042340|GO:0043199|GO:0006027|GO:0008484|GO:0008449|GO:0005539|GO:0005764|GO:0046872	65107283	chr12	65107224	-	hs|12q14.3	NM_002076	glucosamine (N-acetyl)-6-sulfatase	GNS	chr12:65107283-65107224	NM_002076	Hs.334534
A_33_P3413083	1.90131	-1.90131	-0.926993	down	FALSE	Homo sapiens Ras homolog enriched in brain (RHEB), mRNA [NM_005614]	6009	GO:0008286|GO:0032008|GO:0005886|GO:0007264|GO:0003924|GO:0005525|GO:0046872|GO:0005829|GO:0006184|GO:0007165|GO:0000166|GO:0016020|GO:0005681|GO:0007050	151163187	chr7	151163128	-	hs|7q36.1	NM_005614	Ras homolog enriched in brain	RHEB	chr7:151163187-151163128	NM_005614	Hs.647068
A_23_P354705	1.90112	-1.90112	-0.926849	down	FALSE	Homo sapiens ST8 alpha-N-acetyl-neuraminide alpha-2,8-sialyltransferase 1 (ST8SIA1), mRNA [NM_003034]	6489	GO:0003828|GO:0006629|GO:0006665|GO:0008373|GO:0005794|GO:0005975|GO:0016757|GO:0006688|GO:0030173|GO:0000139|GO:0016020|GO:0006486|GO:0016021	22354130	chr12	22354071	-	hs|12p12.1	NM_003034	ST8 alpha-N-acetyl-neuraminide alpha-2,8-sialyltransferase 1	ST8SIA1	chr12:22354130-22354071	NM_003034	Hs.408614
A_19_P00326763	1.90099	-1.90099	-0.926754	down	FALSE	lincRNA:chr3:112308735-112318605 reverse strand			112315731	chr3	112315672	-	hs|3q13.13				chr3:112315731-112315672
A_19_P00327729	1.89798	-1.89798	-0.924465	down	FALSE	lincRNA:chr2:32065896-32092592 forward strand			32092378	chr2	32092319	+	hs|2p22.3				chr2:32092319-32092378
A_19_P00321253	1.89789	-1.89789	-0.924394	down	FALSE	lincRNA:chr9:138999696-139000927 reverse strand			138999861	chr9	138999802	-	hs|9q34.3				chr9:138999861-138999802
A_19_P00322184	1.89615	-1.89615	-0.923071	down	FALSE	PREDICTED: Homo sapiens hypothetical LOC100506119, transcript variant 1 (LOC100506119), miscRNA [XR_108951]			132104195	chr9	132104136	+	hs|9q34.11	XR_108951		LOC100506119	chr9:132104136-132104195	XR_108951
A_23_P429689	1.89573	-1.89573	-0.922757	down	FALSE	Homo sapiens biorientation of chromosomes in cell division 1-like (BOD1L), mRNA [NM_148894]	259282	GO:0003677	13570795	chr4	13570736	-	hs|4p15.33	NM_148894	biorientation of chromosomes in cell division 1-like	BOD1L	chr4:13570795-13570736	NM_148894	Hs.444517
A_23_P390621	1.8952	-1.8952	-0.922352	down	FALSE	Homo sapiens PARK2 co-regulated-like (PACRGL), transcript variant 1, mRNA [NM_145048]	133015	GO:0005488	20729242	chr4	20729183	+	hs|4p15.31	NM_145048	PARK2 co-regulated-like	PACRGL	chr4:20729183-20729242	NM_145048	Hs.479298
A_32_P97169	1.89441	-1.89441	-0.921751	down	FALSE	Homo sapiens glypican 6 (GPC6), mRNA [NM_005708]	10082	GO:0005886|GO:0005887|GO:0005578|GO:0043395|GO:0005576|GO:0031225|GO:0005615	95059393	chr13	95059334	+	hs|13q32.1	NM_005708	glypican 6	GPC6	chr13:95059334-95059393	NM_005708	Hs.444329
A_33_P3394213	1.89241	-1.89241	-0.920223	down	FALSE	Homo sapiens glutamate receptor, ionotropic, N-methyl-D-aspartate 3B (GRIN3B), mRNA [NM_138690]	116444	GO:0005215|GO:0005262|GO:0005261|GO:0030054|GO:0005886|GO:0030594|GO:0005234|GO:0017146|GO:0051205|GO:0045202|GO:0007268|GO:0035235|GO:0045211|GO:0030288|GO:0004970|GO:0070588|GO:0051924|GO:0043025|GO:0016594|GO:0042165|GO:0004872|GO:0016021|GO:0006811	1009707	chr19	1009648	+	hs|19p13.3	NM_138690	glutamate receptor, ionotropic, N-methyl-D-aspartate 3B	GRIN3B	chr19:1009648-1009707	NM_138690	Hs.660378
A_23_P138524	1.89236	-1.89236	-0.920183	down	FALSE	Homo sapiens carboxypeptidase X (M14 family), member 2 (CPXM2), mRNA [NM_198148]	119587	GO:0031012|GO:0006508|GO:0008270|GO:0005576|GO:0007155|GO:0005615|GO:0004181	125505253	chr10	125505194	-	hs|10q26.13	NM_198148	carboxypeptidase X (M14 family), member 2	CPXM2	chr10:125505253-125505194	NM_198148	Hs.656887
A_23_P423197	1.88966	-1.88966	-0.918128	down	FALSE	Homo sapiens retinoid X receptor, alpha (RXRA), mRNA [NM_002957]	6256	GO:0005515|GO:0010467|GO:0014070|GO:0000790|GO:0003700|GO:0055010|GO:0044212|GO:0055012|GO:0003707|GO:0003706|GO:0003708|GO:0007507|GO:0003690|GO:0042809|GO:0044419|GO:0005496|GO:0044255|GO:0007565|GO:0032869|GO:0046982|GO:0007568|GO:0003713|GO:0044323|GO:0051384|GO:0000122|GO:0001890|GO:0060038|GO:0060687|GO:0048384|GO:0001889|GO:0005654|GO:0008270|GO:0070644|GO:0019899|GO:0004886|GO:0030424|GO:…	137331831	chr9	137331772	+	hs|9q34.2	NM_002957	retinoid X receptor, alpha	RXRA	chr9:137331772-137331831	NM_002957	Hs.590886
A_23_P90804	1.88963	-1.88963	-0.918104	down	FALSE	Homo sapiens mitogen-activated protein kinase kinase kinase kinase 4 (MAP4K4), transcript variant 2, mRNA [NM_145686]	9448	GO:0046328|GO:0005515|GO:0005737|GO:0005083|GO:0000166|GO:0004674|GO:0006950|GO:0006468|GO:0005524|GO:0007243	102510777	chr2	102510718	+	hs|2q11.2	NM_145686	mitogen-activated protein kinase kinase kinase kinase 4	MAP4K4	chr2:102510718-102510777	NM_145686	Hs.730600
A_23_P22134	1.88942	-1.88942	-0.917946	down	FALSE	Homo sapiens basonuclin 1 (BNC1), mRNA [NM_001717]	646	GO:0005622|GO:0008284|GO:0006355|GO:0005737|GO:0003700|GO:0008544|GO:0008270|GO:0005634|GO:0003677|GO:0046872	83925019	chr15	83924960	-	hs|15q25.2	NM_001717	basonuclin 1	BNC1	chr15:83925019-83924960	NM_001717	Hs.459153
A_23_P2573	1.88921	-1.88921	-0.917781	down	FALSE	Homo sapiens transmembrane protein 117 (TMEM117), mRNA [NM_032256]	84216	GO:0008150|GO:0003674|GO:0016020|GO:0005783|GO:0016021	44783347	chr12	44783288	+	hs|12q12	NM_032256	transmembrane protein 117	TMEM117	chr12:44783288-44783347	NM_032256	Hs.444668
A_24_P282309	1.88903	-1.88903	-0.917646	down	FALSE	Homo sapiens myoferlin (MYOF), transcript variant 2, mRNA [NM_133337]	26509	GO:0031965|GO:0005886|GO:0008015|GO:0005634|GO:0005635|GO:0031410|GO:0043231|GO:0034605|GO:0005543|GO:0006936|GO:0005901|GO:0001778|GO:0016021|GO:0030659	95162101	chr10	95162042	-	hs|10q23.33	NM_133337	myoferlin	MYOF	chr10:95162101-95162042	NM_133337	Hs.602086
A_24_P33156	1.88886	-1.88886	-0.917516	down	FALSE	Homo sapiens arylformamidase (AFMID), transcript variant 2, mRNA [NM_001010982]	125061	GO:0034641|GO:0006569|GO:0005737|GO:0019441|GO:0016787|GO:0004061|GO:0008152|GO:0005634|GO:0005829	76202112	chr17	76202053	+	hs|17q25.3	NM_001010982	arylformamidase	AFMID	chr17:76202053-76202112	NM_001010982	Hs.558614
A_32_P135348	1.88835	-1.88835	-0.917129	down	FALSE	Homo sapiens tetratricopeptide repeat, ankyrin repeat and coiled-coil containing 1 (TANC1), transcript variant 1, mRNA [NM_033394]	85461	GO:0030054|GO:0005886|GO:0005488|GO:0045211|GO:0045202|GO:0014069	160089008	chr2	160088949	+	hs|2q24.2	NM_033394	tetratricopeptide repeat, ankyrin repeat and coiled-coil containing 1	TANC1	chr2:160088949-160089008	NM_033394	Hs.61590
A_23_P423891	1.88799	-1.88799	-0.916855	down	FALSE	Homo sapiens solute carrier family 25 (mitochondrial carrier; Graves disease autoantigen), member 16 (SLC25A16), nuclear gene encoding mitochondrial protein, mRNA [NM_152707]	8034	GO:0005739|GO:0016020|GO:0015939|GO:0006766|GO:0005488|GO:0015300|GO:0006810|GO:0005743|GO:0006767|GO:0009108|GO:0016021|GO:0055085	70242724	chr10	70242665	-	hs|10q21.3	NM_152707	solute carrier family 25 (mitochondrial carrier; Graves disease autoantigen), member 16	SLC25A16	chr10:70242724-70242665	NM_152707	Hs.180408
A_33_P3267003	1.8876	-1.8876	-0.916554	down	FALSE	Homo sapiens cDNA FLJ41314 fis, clone BRAMY2042918. [AK123308]			21476743	chr5	21476684	+	hs|5p14.3	AK123308			chr5:21476684-21476743		Hs.689599
A_24_P935103	1.88738	-1.88738	-0.916382	down	FALSE	Homo sapiens adenylate cyclase 9 (ADCY9), mRNA [NM_001116]	115	GO:0048011|GO:0005886|GO:0003924|GO:0007268|GO:0007202|GO:0055085|GO:0005524|GO:0007193|GO:0046872|GO:0035556|GO:0006184|GO:0007165|GO:0004016|GO:0006112|GO:0000166|GO:0071377|GO:0005887|GO:0006171|GO:0006833|GO:0007189|GO:0034199	4012826	chr16	4012767	-	hs|16p13.3	NM_001116	adenylate cyclase 9	ADCY9	chr16:4012826-4012767	NM_001116	Hs.391860
A_33_P3357535	1.88711	-1.88711	-0.916178	down	FALSE	Homo sapiens cytochrome b5 type B (outer mitochondrial membrane) (CYB5B), nuclear gene encoding mitochondrial protein, mRNA [NM_030579]	80777	GO:0005739|GO:0005792|GO:0016020|GO:0006810|GO:0005743|GO:0005741|GO:0016021|GO:0022900|GO:0008047|GO:0046872|GO:0020037	69500167	chr16	69500108	+	hs|16q22.1	NM_030579	cytochrome b5 type B (outer mitochondrial membrane)	CYB5B	chr16:69500108-69500167	NM_030579	Hs.461131
A_23_P337934	1.88676	-1.88676	-0.915908	down	FALSE	Homo sapiens filamin binding LIM protein 1 (FBLIM1), transcript variant 1, mRNA [NM_017556]	54751	GO:0005737|GO:0030054|GO:0034329|GO:0008360|GO:0008270|GO:0007155|GO:0005856|GO:0005938|GO:0005925|GO:0046872|GO:0043231|GO:0005829	16112744	chr1	16112685	+	hs|1p36.21	NM_017556	filamin binding LIM protein 1	FBLIM1	chr1:16112685-16112744	NM_017556	Hs.530101
A_23_P11214	1.88674	-1.88674	-0.915898	down	FALSE	Homo sapiens NFKB repressing factor (NKRF), transcript variant 2, mRNA [NM_017544]	55922	GO:0005622|GO:0003725|GO:0005737|GO:0005730|GO:0005634|GO:0045892|GO:0003677	118722626	chrX	118722567	-	hs|Xq24	NM_017544	NFKB repressing factor	NKRF	chrX:118722626-118722567	NM_017544	Hs.437084
A_23_P209904	1.88656	-1.88656	-0.915755	down	FALSE	Homo sapiens glypican 1 (GPC1), mRNA [NM_002081]	2817	GO:0005886|GO:0007411|GO:0005887|GO:0005578|GO:0043395|GO:0005576|GO:0031225|GO:0005615	241407177	chr2	241407118	+	hs|2q37.3	NM_002081	glypican 1	GPC1	chr2:241407118-241407177	NM_002081	Hs.328232
A_24_P64100	1.88535	-1.88535	-0.914836	down	FALSE	solute carrier family 25, member 37 [Source:HGNC Symbol;Acc:29786] [ENST00000519973]			23432871	chr8	23432812	+	hs|8p21.2	AF495725			chr8:23432812-23432871		Hs.596025
A_33_P3241204	1.8847	-1.8847	-0.914336	down	FALSE	Homo sapiens calcium homeostasis modulator 3 (CALHM3), mRNA [NM_001129742]	119395	GO:0016020|GO:0016021	105232648	chr10	105232589	-	hs|10q24.33	NM_001129742	calcium homeostasis modulator 3	CALHM3	chr10:105232648-105232589	NM_001129742	Hs.364624
A_23_P216307	1.88379	-1.88379	-0.913637	down	FALSE	Homo sapiens runt-related transcription factor 1; translocated to, 1 (cyclin D-related) (RUNX1T1), transcript variant 1, mRNA [NM_004349]	862	GO:0005515|GO:0006355|GO:0003700|GO:0005634|GO:0006091|GO:0003677|GO:0016363|GO:0042803|GO:0046872|GO:0042802|GO:0051101|GO:0045444|GO:0008270	92972310	chr8	92972251	-	hs|8q21.3	NM_004349	runt-related transcription factor 1; translocated to, 1 (cyclin D-related)	RUNX1T1	chr8:92972310-92972251	NM_004349	Hs.368431
A_24_P29445	1.88353	-1.88353	-0.913443	down	FALSE	Homo sapiens transmembrane protein 14B (TMEM14B), transcript variant 1, mRNA [NM_030969]	81853	GO:0016020|GO:0016021	10755417	chr6	10751451	+	hs|6p24.2	NM_030969	transmembrane protein 14B	TMEM14B	chr6:10751451-10755417	NM_030969	Hs.95600
A_33_P3290179	1.8811	-1.8811	-0.91158	down	FALSE	Homo sapiens degenerative spermatocyte homolog 1, lipid desaturase (Drosophila) (DEGS1), mRNA [NM_003676]	8560	GO:0006665|GO:0006636|GO:0016020|GO:0005887|GO:0005783|GO:0005789|GO:0009055|GO:0005624|GO:0016705	224381140	chr1	224381081	+	hs|1q42.11	NM_003676	degenerative spermatocyte homolog 1, lipid desaturase (Drosophila)	DEGS1	chr1:224381081-224381140	NM_003676	Hs.299878
A_24_P242820	1.87921	-1.87921	-0.910124	down	FALSE	Homo sapiens translin (TSN), mRNA [NM_004622]	7247	GO:0043565|GO:0005737|GO:0006310|GO:0005634|GO:0003729|GO:0003677	122524553	chr2	122524494	+	hs|2q14.3	NM_004622	translin	TSN	chr2:122524494-122524553	NM_004622	Hs.75066
A_23_P113283	1.87841	-1.87841	-0.909513	down	FALSE	Homo sapiens zinc finger, matrin-type 3 (ZMAT3), transcript variant 1, mRNA [NM_022470]	64393	GO:0005622|GO:0003723|GO:0005730|GO:0006915|GO:0008270|GO:0005634|GO:0006917|GO:0015031|GO:0046872|GO:0040008|GO:0006974	178742220	chr3	178742161	-	hs|3q26.32	NM_022470	zinc finger, matrin-type 3	ZMAT3	chr3:178742220-178742161	NM_022470	Hs.371609
A_23_P124122	1.87828	-1.87828	-0.909416	down	FALSE	Homo sapiens peroxisomal membrane protein 2, 22kDa (PXMP2), mRNA [NM_018663]	5827	GO:0005739|GO:0005515|GO:0016020|GO:0016021|GO:0005778|GO:0005777	133281470	chr12	133281412	+	hs|12q24.33	NM_018663	peroxisomal membrane protein 2, 22kDa	PXMP2	chr12:133281412-133281470	NM_018663	Hs.430299
A_24_P365807	1.87498	-1.87498	-0.906876	down	FALSE	Homo sapiens ephrin-B1 (EFNB1), mRNA [NM_004429]	1947	GO:0005515|GO:0001755|GO:0007267|GO:0045202|GO:0005625|GO:0005634|GO:0007275|GO:0030154|GO:0007399|GO:0009880|GO:0005737|GO:0046875|GO:0016020|GO:0005887|GO:0007411|GO:0042102|GO:0045121|GO:0007155	68061892	chrX	68061833	+	hs|Xq13.1	NM_004429	ephrin-B1	EFNB1	chrX:68061833-68061892	NM_004429	Hs.144700
A_24_P286935	1.87386	-1.87386	-0.90601	down	FALSE	Homo sapiens ADP-ribosylation factor-like 3 (ARL3), mRNA [NM_004311]	403	GO:0008017|GO:0005515|GO:0005881|GO:0005813|GO:0005794|GO:0005886|GO:0007264|GO:0005730|GO:0030496|GO:0005634|GO:0072372|GO:0005525|GO:0046872|GO:0005622|GO:0000910|GO:0007049|GO:0005737|GO:0000139|GO:0000166|GO:0032391|GO:0005876|GO:0019003|GO:0005856	104433706	chr10	104433647	-	hs|10q24.32	NM_004311	ADP-ribosylation factor-like 3	ARL3	chr10:104433706-104433647	NM_004311	Hs.182215
A_23_P127140	1.87331	-1.87331	-0.905592	down	FALSE	Homo sapiens RAB11 family interacting protein 2 (class I) (RAB11FIP2), mRNA [NM_014904]	22841	GO:0005515|GO:0019901|GO:0005886|GO:0005730|GO:0030010|GO:0005634|GO:0015031|GO:0055038|GO:0042803|GO:0043231|GO:0005768	119765427	chr10	119765368	-	hs|10q26.11	NM_014904	RAB11 family interacting protein 2 (class I)	RAB11FIP2	chr10:119765427-119765368	NM_014904	Hs.173656
A_23_P426021	1.87214	-1.87214	-0.904685	down	FALSE	Homo sapiens sel-1 suppressor of lin-12-like 3 (C. elegans) (SEL1L3), mRNA [NM_015187]	23231	GO:0016020|GO:0005488|GO:0016021	25749158	chr4	25749099	-	hs|4p15.2	NM_015187	sel-1 suppressor of lin-12-like 3 (C. elegans)	SEL1L3	chr4:25749158-25749099	NM_015187	Hs.479384
A_33_P3408047	1.8707	-1.8707	-0.903576	down	FALSE	PREDICTED: Homo sapiens hypothetical protein LOC100289308 (LOC100289308), mRNA [XM_002344174]			23465297	chr20	23465238	+	hs|20p11.21	XM_002344174			chr20:23465238-23465297		Hs.589889
A_23_P134426	1.86979	-1.86979	-0.902875	down	FALSE	Homo sapiens glycoprotein (transmembrane) nmb (GPNMB), transcript variant 1, mRNA [NM_001005340]	10457	GO:0042470|GO:0008285|GO:0005178|GO:0016020|GO:0005887|GO:0016023|GO:0016021|GO:0007155|GO:0008201	23314555	chr7	23314496	+	hs|7p15.3	NM_001005340	glycoprotein (transmembrane) nmb	GPNMB	chr7:23314496-23314555	NM_001005340	Hs.190495
A_33_P3238997	1.8693	-1.8693	-0.902501	down	FALSE	Homo sapiens ArfGAP with FG repeats 1 (AGFG1), transcript variant 1, mRNA [NM_001135187]	3267	GO:0005515|GO:0005794|GO:0003723|GO:0005634|GO:0007275|GO:0007283|GO:0003677|GO:0046872|GO:0030154|GO:0043231|GO:0008060|GO:0006406|GO:0032312|GO:0005643|GO:0006810|GO:0016023|GO:0008270	228422278	chr2	228422219	+	hs|2q36.3	NM_001135187	ArfGAP with FG repeats 1	AGFG1	chr2:228422219-228422278	NM_001135187	Hs.352962
A_33_P3323722	1.86895	-1.86895	-0.902226	down	FALSE	Homo sapiens ADP-ribosylation factor-like 4C (ARL4C), mRNA [NM_005737]	10123	GO:0005515|GO:0005886|GO:0043014|GO:0007264|GO:0032456|GO:0003924|GO:0005634|GO:0030175|GO:0005525|GO:0005622|GO:0006184|GO:0005737|GO:0000166|GO:0006810	235401768	chr2	235401709	-	hs|2q37.1	NM_005737	ADP-ribosylation factor-like 4C	ARL4C	chr2:235401768-235401709	NM_005737	Hs.730678
A_23_P54055	1.86886	-1.86886	-0.90216	down	FALSE	Homo sapiens jub, ajuba homolog (Xenopus laevis) (JUB), transcript variant 1, mRNA [NM_032876]	84962	GO:0035313|GO:0005886|GO:0030032|GO:0005634|GO:0046872|GO:0005829|GO:0016339|GO:0005737|GO:0051015|GO:0031334|GO:0043406|GO:0005911|GO:0000932|GO:0048041|GO:0043123|GO:0005856|GO:0007155|GO:0030334|GO:0033673|GO:0005667|GO:0033674|GO:0005815|GO:0045294|GO:0003714|GO:0000122|GO:0043087|GO:0030027|GO:0007049|GO:0035195|GO:0003682|GO:0008270|GO:0034613|GO:0031328|GO:0005925|GO:0046474	23441306	chr14	23441247	-	hs|14q11.2	NM_032876	ajuba LIM protein	AJUBA	chr14:23441306-23441247	NM_032876	Hs.655832
A_24_P405002	1.86769	-1.86769	-0.901258	down	FALSE	Homo sapiens PDLIM1 interacting kinase 1 like (PDIK1L), transcript variant 1, mRNA [NM_152835]	149420	GO:0000166|GO:0004674|GO:0005634|GO:0005524	26451746	chr1	26451687	+	hs|1p36.11	NM_152835	PDLIM1 interacting kinase 1 like	PDIK1L	chr1:26451687-26451746	NM_152835	Hs.468801
A_24_P119131	1.86715	-1.86715	-0.900839	down	FALSE	Homo sapiens transmembrane protein 120B (TMEM120B), mRNA [NM_001080825]	144404	GO:0008150|GO:0003674|GO:0016020|GO:0016021|GO:0005575	122219952	chr12	122219893	+	hs|12q24.31	NM_001080825	transmembrane protein 120B	TMEM120B	chr12:122219893-122219952	NM_001080825	Hs.644504
A_23_P154605	1.866	-1.866	-0.899947	down	FALSE	Homo sapiens sulfatase 2 (SULF2), transcript variant 1, mRNA [NM_018837]	55959	GO:0060348|GO:0005794|GO:0016787|GO:0009986|GO:0005795|GO:0005783|GO:0001822|GO:0040037|GO:0005509|GO:0004065|GO:0005615|GO:0030201	46286483	chr20	46286424	-	hs|20q13.12	NM_018837	sulfatase 2	SULF2	chr20:46286483-46286424	NM_018837	Hs.162016
A_23_P502654	1.86592	-1.86592	-0.899885	down	FALSE	Homo sapiens serine hydroxymethyltransferase 1 (soluble) (SHMT1), nuclear gene encoding mitochondrial protein, transcript variant 1, mRNA [NM_004169]	6470	GO:0051262|GO:0006767|GO:0005634|GO:0004372|GO:0008732|GO:0042803|GO:0019264|GO:0005829|GO:0005739|GO:0034641|GO:0005737|GO:0051289|GO:0006766|GO:0045329|GO:0030170|GO:0046655|GO:0009113|GO:0006565|GO:0006730|GO:0016597|GO:0016740	18231585	chr17	18231526	-	hs|17p11.2	NM_004169	serine hydroxymethyltransferase 1 (soluble)	SHMT1	chr17:18231585-18231526	NM_004169	Hs.513987
A_24_P355944	1.86585	-1.86585	-0.899831	down	FALSE	Homo sapiens ephrin-B2 (EFNB2), mRNA [NM_004093]	1948	GO:0048013|GO:0005886|GO:0002042|GO:0007267|GO:0007275|GO:0001525|GO:0009653|GO:0030154|GO:0007399|GO:0046875|GO:0007219|GO:0050920|GO:0005887|GO:0044419|GO:0009887|GO:0007155|GO:0001945	107142795	chr13	107142736	-	hs|13q33.3	NM_004093	ephrin-B2	EFNB2	chr13:107142795-107142736	NM_004093	Hs.149239
A_33_P3231252	1.86536	-1.86536	-0.899456	down	FALSE	Homo sapiens nescient helix loop helix 2 (NHLH2), transcript variant 1, mRNA [NM_005599]	4808	GO:0006355|GO:0007617|GO:0042698|GO:0007275|GO:0005634|GO:0007417|GO:0003677|GO:0030154	116379373	chr1	116379314	-	hs|1p13.1	NM_005599	nescient helix loop helix 2	NHLH2	chr1:116379373-116379314	NM_005599	Hs.46296
A_33_P3350853	1.86474	-1.86474	-0.898972	down	FALSE	Homo sapiens uncharacterized LOC202781 (LOC202781), non-coding RNA [NR_028090]	202781		154797407	chr7	154797348	+	hs|7q36.2	NR_028090	uncharacterized LOC202781	LOC202781	chr7:154797348-154797407	NR_028090
A_33_P3238215	1.86449	-1.86449	-0.89878	down	FALSE	Homo sapiens COBL-like 1 (COBLL1), mRNA [NM_014900]	22837		165541428	chr2	165541369	-	hs|2q24.3	NM_014900	COBL-like 1	COBLL1	chr2:165541428-165541369	NM_014900	Hs.470457
A_23_P207742	1.86438	-1.86438	-0.898693	down	FALSE	Homo sapiens thyroid hormone receptor, alpha (THRA), transcript variant 2, mRNA [NM_003250]	7067	GO:0005515|GO:0034339|GO:0010467|GO:0003700|GO:0044212|GO:0006357|GO:0006366|GO:0019904|GO:0003707|GO:2000143|GO:0005634|GO:0070324|GO:0046872|GO:0005829|GO:0043565|GO:0009755|GO:0017055|GO:0017025|GO:0004872|GO:0005654|GO:0008270|GO:0004887|GO:0045892|GO:0008134	38250067	chr17	38250008	+	hs|17q21.1	NM_003250	thyroid hormone receptor, alpha	THRA	chr17:38250008-38250067	NM_003250	Hs.724
A_23_P128574	1.8618	-1.8618	-0.896702	down	FALSE	Homo sapiens ecto-NOX disulfide-thiol exchanger 1 (ENOX1), transcript variant 1, mRNA [NM_017993]	55068	GO:0005886|GO:0000166|GO:0016491|GO:0006810|GO:0005576|GO:0048511|GO:0022900|GO:0003676|GO:0005615	43787918	chr13	43787859	-	hs|13q14.11	NM_017993	ecto-NOX disulfide-thiol exchanger 1	ENOX1	chr13:43787918-43787859	NM_017993	Hs.128258
A_33_P3411975	1.8613	-1.8613	-0.896313	down	FALSE	Homo sapiens ABI family, member 3 (NESH) binding protein (ABI3BP), mRNA [NM_015429]	25890	GO:0031012|GO:0030198|GO:0010811|GO:0005518|GO:0005576|GO:0005614|GO:0008201|GO:0005615	100585783	chr3	100585724	-	hs|3q12.2	NM_015429	ABI family, member 3 (NESH) binding protein	ABI3BP	chr3:100585783-100585724	NM_015429	Hs.477015
A_32_P515088	1.86102	-1.86102	-0.89609	down	FALSE	Homo sapiens 3-ketodihydrosphingosine reductase (KDSR), mRNA [NM_002035]	2531	GO:0006665|GO:0047560|GO:0006666|GO:0016020|GO:0000166|GO:0005783|GO:0030148|GO:0016491|GO:0005789|GO:0016021|GO:0005615	60995150	chr18	60995091	-	hs|18q21.33	NM_002035	3-ketodihydrosphingosine reductase	KDSR	chr18:60995150-60995091	NM_002035	Hs.74050
A_24_P225616	1.85875	-1.85875	-0.894334	down	FALSE	Homo sapiens ribonucleotide reductase M2 (RRM2), transcript variant 2, mRNA [NM_001034]	6241	GO:0009186|GO:0015949|GO:0046914|GO:0055086|GO:0051290|GO:0051259|GO:0005829|GO:0006260|GO:0000082|GO:0005737|GO:0000083|GO:0009263|GO:0016491|GO:0005654|GO:0004748|GO:0000278	10270546	chr2	10270487	+	hs|2p25.1	NM_001034	ribonucleotide reductase M2	RRM2	chr2:10270487-10270546	NM_001034	Hs.226390
A_33_P3411090	1.85869	-1.85869	-0.894287	down	FALSE	Homo sapiens adenosine deaminase-like (ADAL), transcript variant 2, mRNA [NM_001012969]	161823	GO:0009168|GO:0016787|GO:0004000|GO:0006154|GO:0046103|GO:0043103|GO:0046872|GO:0009117|GO:0005829	43641505	chr15	43641446	+	hs|15q15.3	NM_001012969	adenosine deaminase-like	ADAL	chr15:43641446-43641505	NM_001012969	Hs.533913
A_23_P3911	1.85757	-1.85757	-0.893416	down	FALSE	Homo sapiens plexin domain containing 1 (PLXDC1), mRNA [NM_020405]	57125	GO:0003674|GO:0005737|GO:0030054|GO:0021510|GO:0005886|GO:0043025|GO:0005576|GO:0016021|GO:0005923|GO:0005575|GO:0001525|GO:0030425	37223475	chr17	37223416	-	hs|17q12	NM_020405	plexin domain containing 1	PLXDC1	chr17:37223475-37223416	NM_020405	Hs.125036
A_23_P256956	1.85736	-1.85736	-0.893256	down	FALSE	Homo sapiens kinesin family member 20A (KIF20A), mRNA [NM_005733]	10112	GO:0005215|GO:0005794|GO:0005874|GO:0015031|GO:0003777|GO:0005524|GO:0000910|GO:0005737|GO:0000166|GO:0000087|GO:0005654|GO:0016192|GO:0000278|GO:0005856|GO:0007018	137522804	chr5	137522081	+	hs|5q31.2	NM_005733	kinesin family member 20A	KIF20A	chr5:137522081-137522804	NM_005733	Hs.718626
A_33_P3381751	1.85736	-1.85736	-0.893251	down	FALSE	Homo sapiens T-cell lymphoma invasion and metastasis 1 (TIAM1), mRNA [NM_003253]	7074	GO:0051056|GO:0008624|GO:0048011|GO:0048013|GO:0005886|GO:0007264|GO:0035023|GO:0006915|GO:0005829|GO:0005085|GO:0005543|GO:0046875|GO:0005911|GO:0050772|GO:0005057|GO:0005089	32490889	chr21	32490830	-	hs|21q22.11	NM_003253	T-cell lymphoma invasion and metastasis 1	TIAM1	chr21:32490889-32490830	NM_003253	Hs.517228
A_23_P128174	1.85709	-1.85709	-0.893042	down	FALSE	Homo sapiens RAB3A interacting protein (rabin3) (RAB3IP), transcript variant alpha 2, mRNA [NM_175623]	117177	GO:0005515|GO:0005813|GO:0033365|GO:0030479|GO:0005634|GO:0006893|GO:0015031|GO:0030027|GO:0005829|GO:0005085|GO:0042384|GO:0005737|GO:0005932|GO:0005856	70209363	chr12	70209304	+	hs|12q15	NM_175623	RAB3A interacting protein (rabin3)	RAB3IP	chr12:70209304-70209363	NM_175623	Hs.258209
A_33_P3365524	1.85691	-1.85691	-0.892907	down	FALSE	Homo sapiens SET domain containing 3 (SETD3), transcript variant 2, mRNA [NM_199123]	84193	GO:0010452|GO:0008168|GO:0003713|GO:0046975|GO:0018027|GO:0005634|GO:0045893|GO:0018026|GO:0018023|GO:0016740|GO:0016568	99876202	chr14	99876143	-	hs|14q32.2	NM_199123	SET domain containing 3	SETD3	chr14:99876202-99876143	NM_199123	Hs.510407
A_23_P3956	1.85653	-1.85653	-0.892606	down	FALSE	Homo sapiens C1q and tumor necrosis factor related protein 1 (C1QTNF1), mRNA [NM_198594]	114897	GO:0005581|GO:0051260|GO:0005576|GO:0005615	77045229	chr17	77045170	+	hs|17q25.3	NM_198594	C1q and tumor necrosis factor related protein 1	C1QTNF1	chr17:77045170-77045229	NM_198594	Hs.201398
A_24_P416370	1.85606	-1.85606	-0.892247	down	FALSE	Homo sapiens homeobox B4 (HOXB4), mRNA [NM_024015]	3214	GO:0030097|GO:0048103|GO:0006355|GO:0003700|GO:0002011|GO:0008283|GO:0048704|GO:0005634|GO:0007275|GO:0000122|GO:0048539|GO:0009952|GO:0048536|GO:0043565	46653191	chr17	46653132	-	hs|17q21.32	NM_024015	homeobox B4	HOXB4	chr17:46653191-46653132	NM_024015	Hs.664706
A_33_P3340990	1.85602	-1.85602	-0.892213	down	FALSE	Homo sapiens AKT interacting protein (AKTIP), transcript variant 1, mRNA [NM_001012398]	64400	GO:0005515|GO:0030897|GO:0005886|GO:0008333|GO:0006915|GO:0015031|GO:0045022|GO:0032092|GO:0005737|GO:0019787|GO:0001934|GO:0007032|GO:0007040|GO:0070695	53525616	chr16	53525557	-	hs|16q12.2	NM_001012398	AKT interacting protein	AKTIP	chr16:53525616-53525557	NM_001012398	Hs.380897
A_23_P218858	1.85485	-1.85485	-0.891305	down	FALSE	Homo sapiens ABI family, member 3 (NESH) binding protein (ABI3BP), mRNA [NM_015429]	25890	GO:0031012|GO:0030198|GO:0010811|GO:0005518|GO:0005576|GO:0005614|GO:0008201|GO:0005615	100468645	chr3	100468586	-	hs|3q12.2	NM_015429	ABI family, member 3 (NESH) binding protein	ABI3BP	chr3:100468645-100468586	NM_015429	Hs.477015
A_33_P3225101	1.85353	-1.85353	-0.890272	down	FALSE	BX097452 Soares_NFL_T_GBC_S1 Homo sapiens cDNA clone IMAGp998B194126, mRNA sequence [BX097452]			73130969	chr18	73130910	+	hs|18q23	BX097452			chr18:73130910-73130969		Hs.129564
A_32_P138042	1.85271	-1.85271	-0.889633	down	FALSE	PREDICTED: Homo sapiens hypothetical LOC100652805 (LOC100652805), miscRNA [XR_132684]	100652805		77381418	chrX	77381359	-	hs|Xq21.1	XR_132684	uncharacterized LOC100652805	LOC100652805	chrX:77381418-77381359	XR_132684	Hs.715338
A_23_P129005	1.85237	-1.85237	-0.889373	down	FALSE	Homo sapiens NYN domain and retroviral integrase containing (NYNRIN), mRNA [NM_025081]	57523	GO:0008150|GO:0003674|GO:0016020|GO:0015074|GO:0016021|GO:0005575|GO:0003676	24888315	chr14	24888256	+	hs|14q12	NM_025081	NYN domain and retroviral integrase containing	NYNRIN	chr14:24888256-24888315	NM_025081	Hs.288348
A_23_P115149	1.85044	-1.85044	-0.887869	down	FALSE	Homo sapiens WD repeat domain 77 (WDR77), mRNA [NM_024102]	79084	GO:0060770|GO:0005515|GO:0008284|GO:0005794|GO:0008285|GO:0006357|GO:0016070|GO:0005730|GO:0005634|GO:0034660|GO:0000387|GO:0005829|GO:0005737|GO:0030374|GO:0060528	111983462	chr1	111983403	-	hs|1p13.2	NM_024102	WD repeat domain 77	WDR77	chr1:111983462-111983403	NM_024102	Hs.204773
A_32_P73452	1.8497	-1.8497	-0.887291	down	FALSE	Homo sapiens anoctamin 8 (ANO8), mRNA [NM_020959]	57719	GO:0016020|GO:0034707|GO:0016021|GO:0005254|GO:0005216|GO:0006811	17434100	chr19	17434041	-	hs|19p13.11	NM_020959	anoctamin 8	ANO8	chr19:17434100-17434041	NM_020959	Hs.590990
A_32_P46214	1.84956	-1.84956	-0.887186	down	FALSE	Homo sapiens solute carrier family 9 (sodium/hydrogen exchanger), member 9 (SLC9A9), mRNA [NM_173653]	285195	GO:0015385|GO:0015297|GO:0016020|GO:0015299|GO:0031902|GO:0016021|GO:0055037|GO:0006814|GO:0055085|GO:0006885|GO:0006812|GO:0006811	142984209	chr3	142984150	-	hs|3q24	NM_173653	solute carrier family 9 (sodium/hydrogen exchanger), member 9	SLC9A9	chr3:142984209-142984150	NM_173653	Hs.302257
A_24_P81965	1.84925	-1.84925	-0.886937	down	FALSE	Homo sapiens RAP2A, member of RAS oncogene family (RAP2A), mRNA [NM_021033]	5911	GO:0005515|GO:0030336|GO:0031532|GO:0032486|GO:0007264|GO:0003924|GO:0005525|GO:0045184|GO:0005829|GO:0048814|GO:0046328|GO:0006184|GO:0007165|GO:0000166|GO:0016020|GO:0034613|GO:0055037|GO:0055038|GO:0031954	98119503	chr13	98119444	+	hs|13q32.1	NM_021033	RAP2A, member of RAS oncogene family	RAP2A	chr13:98119444-98119503	NM_021033	Hs.508480
A_24_P944040	1.84919	-1.84919	-0.886895	down	FALSE	Homo sapiens ribosomal RNA processing 1 homolog B (S. cerevisiae) (RRP1B), mRNA [NM_015056]	23076	GO:0010923|GO:0006364|GO:0005730|GO:0005634|GO:0030688|GO:0005829	45115425	chr21	45115366	+	hs|21q22.3	NM_015056	ribosomal RNA processing 1 homolog B (S. cerevisiae)	RRP1B	chr21:45115366-45115425	NM_015056	Hs.565725
A_19_P00811939	1.849	-1.849	-0.886745	down	FALSE	Homo sapiens mitogen-activated protein kinase kinase kinase 13 (MAP3K13), transcript variant 4, non-coding RNA [NR_038322]		GO:0005515|GO:0000287|GO:0019901|GO:0008385|GO:0007254|GO:0005624|GO:0005524|GO:0042803|GO:0042802|GO:0000186|GO:0005737|GO:0051092|GO:0046777|GO:0000166|GO:0016020|GO:0004674|GO:0006468|GO:0004709	185010482	chr3	185010423	+	hs|3q27.2	NR_038322	mitogen-activated protein kinase kinase kinase 13	MAP3K13	chr3:185010423-185010482	NR_038322	Hs.591306
A_24_P551842	1.84861	-1.84861	-0.886438	down	FALSE	mitochondrially encoded cytochrome b [Source:HGNC Symbol;Acc:7427] [ENST00000361789]	4519		15646	chrM	15588	+		HV444967	cytochrome b	CYTB	chrM:000015588-000015646
A_23_P80122	1.84763	-1.84763	-0.885678	down	FALSE	Homo sapiens tryptophan rich basic protein (WRB), transcript variant 1, mRNA [NM_004627]	7485	GO:0016020|GO:0005730|GO:0005634|GO:0016021	40768822	chr21	40765178	+	hs|21q22.2	NM_004627	tryptophan rich basic protein	WRB	chr21:40765178-40768822	NM_004627	Hs.198308
A_19_P00321593	1.84736	-1.84736	-0.885465	down	FALSE	lincRNA:chr4:15669186-15683175 reverse strand			15683022	chr4	15682963	-	hs|4p15.32				chr4:15683022-15682963
A_33_P3359869	1.84706	-1.84706	-0.885228	down	FALSE				62512324	chr20	62512265	+	hs|20q13.33				chr20:062512265-062512324
A_23_P417113	1.84691	-1.84691	-0.885116	down	FALSE	RNA binding motif protein 33 [Source:HGNC Symbol;Acc:27223] [ENST00000287912]	155435	GO:0000166|GO:0003723	155493739	chr7	155493680	+	hs|7q36.3	BC011923	RNA binding motif protein 33	RBM33	chr7:155493680-155493739
A_32_P88310	1.84591	-1.84591	-0.884332	down	FALSE	PREDICTED: Homo sapiens hypothetical LOC730183 (LOC730183), miscRNA [XR_109284]	730183		30709143	chr16	30709084	-	hs|16p11.2	XR_109284	uncharacterized LOC730183	LOC730183	chr16:30709143-30709084	XR_109284	Hs.620916
A_19_P00329731	1.84586	-1.84586	-0.88429	down	FALSE	lincRNA:chr1:33852313-33867538 reverse strand			33854329	chr1	33854270	-	hs|1p35.1				chr1:33854329-33854270
A_19_P00327974	1.84505	-1.84505	-0.883661	down	FALSE	lincRNA:chr12:66166633-66206633 reverse strand			66185835	chr12	66185776	-	hs|12q15				chr12:66185835-66185776
A_23_P88865	1.84498	-1.84498	-0.883604	down	FALSE	Homo sapiens CKLF-like MARVEL transmembrane domain containing 3 (CMTM3), transcript variant 1, mRNA [NM_144601]	123920	GO:0016020|GO:0006935|GO:0016021|GO:0005615|GO:0005125	66647615	chr16	66647556	+	hs|16q21	NM_144601	CKLF-like MARVEL transmembrane domain containing 3	CMTM3	chr16:66647556-66647615	NM_144601	Hs.298198
A_33_P3216292	1.84491	-1.84491	-0.88355	down	FALSE	Homo sapiens TBC1 domain family, member 2 (TBC1D2), mRNA [NM_018421]	55357	GO:0005622|GO:0005737|GO:0045296|GO:0030054|GO:0032851|GO:0016023|GO:0005634|GO:0031410|GO:0005097|GO:0005096	100961388	chr9	100961329	-	hs|9q22.33	NM_018421	TBC1 domain family, member 2	TBC1D2	chr9:100961388-100961329	NM_018421	Hs.371016
A_19_P00803997	1.8445	-1.8445	-0.883228	down	FALSE	BROAD Institute lincRNA (XLOC_014394), lincRNA [TCONS_00029713]			45529685	chr22	45529626	-	hs|22q13.31			XLOC_014394	chr22:45529685-45529626
A_23_P64121	1.84418	-1.84418	-0.882979	down	FALSE	Homo sapiens chromosome 11 open reading frame 41 (C11orf41), mRNA [NM_012194]	25758	GO:0016020|GO:0016021	33695425	chr11	33695366	+	hs|11p13	NM_012194	chromosome 11 open reading frame 41	C11orf41	chr11:33695366-33695425	NM_012194	Hs.502266
A_23_P383986	1.84411	-1.84411	-0.882922	down	FALSE	Homo sapiens carbohydrate (N-acetylgalactosamine 4-sulfate 6-O) sulfotransferase 15 (CHST15), transcript variant 1, mRNA [NM_015892]	51363	GO:0005794|GO:0016020|GO:0000139|GO:0050659|GO:0019319|GO:0016021|GO:0050656|GO:0016740	125767360	chr10	125767301	-	hs|10q26.13	NM_015892	carbohydrate (N-acetylgalactosamine 4-sulfate 6-O) sulfotransferase 15	CHST15	chr10:125767360-125767301	NM_015892	Hs.287537
A_23_P31858	1.84351	-1.84351	-0.882456	down	FALSE	Homo sapiens suppression of tumorigenicity 18 (breast carcinoma) (zinc finger protein) (ST18), mRNA [NM_014682]	9705	GO:0003700|GO:0008270|GO:0005634|GO:0000122|GO:0003677|GO:0046872	53024119	chr8	53024060	-	hs|8q11.23	NM_014682	suppression of tumorigenicity 18 (breast carcinoma) (zinc finger protein)	ST18	chr8:53024119-53024060	NM_014682	Hs.655499
A_23_P123732	1.84316	-1.84316	-0.882181	down	FALSE	Homo sapiens chromosome 9 open reading frame 103 (C9orf103), transcript variant 1, mRNA [NM_001001551]	414328	GO:0008150|GO:0003674|GO:0005737|GO:0046316|GO:0000166|GO:0005975|GO:0004765|GO:0005524|GO:0016740	86259018	chr9	86258959	+	hs|9q21.32	NM_001001551	chromosome 9 open reading frame 103	C9orf103	chr9:86258959-86259018	NM_001001551	Hs.530261
A_19_P00324286	1.84314	-1.84314	-0.882165	down	FALSE	Homo sapiens mitogen-activated protein kinase kinase kinase 13 (MAP3K13), transcript variant 4, non-coding RNA [NR_038322]		GO:0005515|GO:0000287|GO:0019901|GO:0008385|GO:0007254|GO:0005624|GO:0005524|GO:0042803|GO:0042802|GO:0000186|GO:0005737|GO:0051092|GO:0046777|GO:0000166|GO:0016020|GO:0004674|GO:0006468|GO:0004709	185010651	chr3	185010592	+	hs|3q27.2	NR_038322	mitogen-activated protein kinase kinase kinase 13	MAP3K13	chr3:185010592-185010651	NR_038322	Hs.591306
A_24_P265856	1.8431	-1.8431	-0.882132	down	FALSE	Homo sapiens SUMO1/sentrin specific peptidase 7 (SENP7), transcript variant 1, mRNA [NM_020654]	57337	GO:0005622|GO:0006508|GO:0008233|GO:0005634|GO:0008234	101043356	chr3	101043297	-	hs|3q12.3	NM_020654	SUMO1/sentrin specific peptidase 7	SENP7	chr3:101043356-101043297	NM_020654	Hs.529551
A_33_P3296777	1.84236	-1.84236	-0.881559	down	FALSE	Homo sapiens proteasome (prosome, macropain) inhibitor subunit 1 (PI31) (PSMF1), transcript variant 1, mRNA [NM_006814]	9491	GO:0005515|GO:0002474|GO:0006511|GO:0004866|GO:0000216|GO:0031145|GO:0005829|GO:0000084|GO:0034641|GO:0005737|GO:0000082|GO:0016032|GO:0006977|GO:0000209|GO:0000502|GO:0005839|GO:0016070|GO:0016071|GO:0006521|GO:0051437|GO:0006915|GO:0042981|GO:0051436|GO:0051439|GO:0010951|GO:0000075|GO:0005654|GO:0000278	1148426	chr20	1148367	+	hs|20p13	NM_006814	proteasome (prosome, macropain) inhibitor subunit 1 (PI31)	PSMF1	chr20:1148367-1148426	NM_006814	Hs.471917
A_24_P196372	1.84226	-1.84226	-0.881478	down	FALSE	Homo sapiens ATP/GTP binding protein-like 5 (AGBL5), transcript variant 3, mRNA [NM_001035507]	60509	GO:0005737|GO:0015631|GO:0035611|GO:0006508|GO:0008270|GO:0008233|GO:0005634|GO:0035608|GO:0046872|GO:0008237|GO:0005829|GO:0004181	27278782	chr2	27278723	+	hs|2p23.3	NM_001035507	ATP/GTP binding protein-like 5	AGBL5	chr2:27278723-27278782	NM_001035507	Hs.138207
A_23_P312536	1.84143	-1.84143	-0.880825	down	FALSE	Homo sapiens arylsulfatase family, member K (ARSK), mRNA [NM_198150]	153642	GO:0016787|GO:0005576|GO:0004065|GO:0046872	94939954	chr5	94939895	+	hs|5q15	NM_198150	arylsulfatase family, member K	ARSK	chr5:94939895-94939954	NM_198150	Hs.585051
A_33_P3307197	1.83931	-1.83931	-0.879167	down	FALSE	Homo sapiens prostaglandin F2 receptor negative regulator (PTGFRN), mRNA [NM_020440]	5738	GO:0005515|GO:0005794|GO:0016020|GO:0005783|GO:0005789|GO:0016021|GO:0034389	117532882	chr1	117532823	+	hs|1p13.1	NM_020440	prostaglandin F2 receptor negative regulator	PTGFRN	chr1:117532823-117532882	NM_020440	Hs.418093
A_23_P93562	1.8391	-1.8391	-0.878999	down	FALSE	Homo sapiens sestrin 1 (SESN1), transcript variant 1, mRNA [NM_014454]	27244	GO:0008285|GO:0007050|GO:0005634|GO:0006974	109308536	chr6	109308477	-	hs|6q21	NM_014454	sestrin 1	SESN1	chr6:109308536-109308477	NM_014454	Hs.591336
A_33_P3347976	1.83901	-1.83901	-0.878931	down	FALSE	Homo sapiens mindbomb homolog 1 (Drosophila) (MIB1), mRNA [NM_020774]	57534	GO:0031965|GO:0004842|GO:0005813|GO:0001568|GO:0005886|GO:0016874|GO:0001756|GO:0014069|GO:0031410|GO:0001701|GO:0046872|GO:0043231|GO:0001841|GO:0045807|GO:0001947|GO:0007507|GO:0005737|GO:0045665|GO:0007219|GO:0008270	19450723	chr18	19450664	+	hs|18q11.2	NM_020774	mindbomb homolog 1 (Drosophila)	MIB1	chr18:19450664-19450723	NM_020774	Hs.140903
A_24_P370670	1.83895	-1.83895	-0.878886	down	FALSE	Homo sapiens ZMYM6 neighbor (ZMYM6NB), mRNA [NM_001195156]	100506144	GO:0016020|GO:0016021	35449497	chr1	35449438	-	hs|1p34.3	NM_001195156	ZMYM6 neighbor	ZMYM6NB	chr1:35449497-35449438	NM_001195156	Hs.533986
A_23_P350574	1.83879	-1.83879	-0.878757	down	FALSE	Homo sapiens Fc receptor-like B (FCRLB), mRNA [NM_001002901]	127943	GO:0005737|GO:0005783	161697772	chr1	161697713	+	hs|1q23.3	NM_001002901	Fc receptor-like B	FCRLB	chr1:161697713-161697772	NM_001002901	Hs.517422
A_33_P3409159	1.83879	-1.83879	-0.878757	down	FALSE	Homo sapiens solute carrier family 22, member 23 (SLC22A23), transcript variant 1, mRNA [NM_015482]	63027	GO:0016020|GO:0022857|GO:0016021|GO:0006811	3269758	chr6	3269699	-	hs|6p25.2	NM_015482	solute carrier family 22, member 23	SLC22A23	chr6:3269758-3269699	NM_015482	Hs.713588
A_23_P211957	1.83843	-1.83843	-0.878472	down	FALSE	Homo sapiens transforming growth factor, beta receptor II (70/80kDa) (TGFBR2), transcript variant 1, mRNA [NM_001024847]	7048	GO:0005515|GO:0008284|GO:0005886|GO:0046332|GO:0005539|GO:0048701|GO:0046872|GO:0002663|GO:0032147|GO:0007507|GO:0070022|GO:0018105|GO:0004702|GO:0000166|GO:0051138|GO:0042127|GO:0018107|GO:0060021|GO:0005024|GO:0004872|GO:0007179|GO:0043011|GO:0035162|GO:0002651|GO:0050431|GO:0001569|GO:0001568|GO:0042493|GO:0006915|GO:0002053|GO:0005524|GO:0043235|GO:0002666|GO:0034713|GO:0034714|GO:0007420|GO:…	30735222	chr3	30735163	+	hs|3p24.1	NM_001024847	transforming growth factor, beta receptor II (70/80kDa)	TGFBR2	chr3:30735163-30735222	NM_001024847	Hs.82028
A_23_P411612	1.83746	-1.83746	-0.877717	down	FALSE	Homo sapiens SPRY domain containing 4 (SPRYD4), mRNA [NM_207344]	283377	GO:0005739|GO:0008150|GO:0003674|GO:0005634	56864715	chr12	56864656	+	hs|12q13.3	NM_207344	SPRY domain containing 4	SPRYD4	chr12:56864656-56864715	NM_207344	Hs.128676
A_33_P3263867	1.83738	-1.83738	-0.877652	down	FALSE	Homo sapiens purinergic receptor P2X, ligand-gated ion channel, 7 (P2RX7), transcript variant 1, mRNA [NM_002562]	5027	GO:0051899|GO:0005886|GO:0010524|GO:0002218|GO:0045779|GO:0042803|GO:0043409|GO:0005737|GO:0050718|GO:0001614|GO:0033198|GO:0004872|GO:0006811|GO:0035590|GO:0030501|GO:0004931|GO:0005102|GO:0032060|GO:0042981|GO:0005524|GO:0019233|GO:0046931|GO:0001530|GO:0032059|GO:0016020|GO:0045919|GO:0005887|GO:0051495|GO:0045087|GO:0002028|GO:0051709|GO:0005216|GO:0007166	121623533	chr12	121623474	+	hs|12q24.31	NM_002562	purinergic receptor P2X, ligand-gated ion channel, 7	P2RX7	chr12:121623474-121623533	NM_002562	Hs.729169
A_32_P167396	1.83732	-1.83732	-0.877607	down	FALSE	MED14 antisense RNA 1 (non-protein coding) [Source:HGNC Symbol;Acc:40162] [ENST00000456333]			40597835	chrX	40597776	+	hs|Xp11.4	BC039399			chrX:40597776-40597835		Hs.460579
A_24_P664995	1.83637	-1.83637	-0.876853	down	FALSE	Homo sapiens chromobox homolog 5 (CBX5), transcript variant 1, mRNA [NM_001127322]	23468	GO:0005515|GO:0042826|GO:0010369|GO:0005694|GO:0005730|GO:0005634|GO:0035064|GO:0005635|GO:0035097|GO:0005720|GO:0005737|GO:0000118|GO:0007596|GO:0044419|GO:0017053|GO:0016605|GO:0003682|GO:0070491|GO:0000776|GO:0005654|GO:0031618|GO:0030674|GO:0019899|GO:0045892	54624854	chr12	54624795	-	hs|12q13.13	NM_001127322	chromobox homolog 5	CBX5	chr12:54624854-54624795	NM_001127322	Hs.349283
A_33_P3392517	1.83631	-1.83631	-0.876809	down	FALSE	Homo sapiens ladybird homeobox 2 (LBX2), mRNA [NM_001009812]	85474	GO:0043565|GO:0003700|GO:0005634	74724708	chr2	74724649	-	hs|2p13.1	NM_001009812	ladybird homeobox 2	LBX2	chr2:74724708-74724649	NM_001009812	Hs.722114
A_24_P382017	1.83579	-1.83579	-0.876404	down	FALSE	Homo sapiens RRN3 RNA polymerase I transcription factor homolog (S. cerevisiae) (RRN3), mRNA [NM_018427]	54700	GO:0006355|GO:0005730|GO:0006361|GO:0006360|GO:0005654|GO:0005634	15154499	chr16	15154440	-	hs|16p13.11	NM_018427	RRN3 RNA polymerase I transcription factor homolog (S. cerevisiae)	RRN3	chr16:15154499-15154440	NM_018427	Hs.460078
A_23_P349966	1.83562	-1.83562	-0.876267	down	FALSE	Homo sapiens transmembrane protein 130 (TMEM130), transcript variant 2, mRNA [NM_152913]	222865	GO:0005794|GO:0016020|GO:0000139|GO:0016021	98444214	chr7	98444155	-	hs|7q22.1	NM_152913	transmembrane protein 130	TMEM130	chr7:98444214-98444155	NM_152913	Hs.270753
A_23_P145068	1.83542	-1.83542	-0.876112	down	FALSE	Homo sapiens mitochondrial translation optimization 1 homolog (S. cerevisiae) (MTO1), nuclear gene encoding mitochondrial protein, transcript variant 2, mRNA [NM_012123]	25821	GO:0005739|GO:0050660|GO:0008033|GO:0055114	74210435	chr6	74210376	+	hs|6q13	NM_012123	mitochondrial translation optimization 1 homolog (S. cerevisiae)	MTO1	chr6:74210376-74210435	NM_012123	Hs.347614
A_19_P00806917	1.8352	-1.8352	-0.875937	down	FALSE	lincRNA:chrX:45897556-45923781 forward strand			45918783	chrX	45918724	+	hs|Xp11.3				chrX:45918724-45918783
A_23_P38567	1.83449	-1.83449	-0.875378	down	FALSE	Homo sapiens sperm antigen with calponin homology and coiled-coil domains 1 (SPECC1), transcript variant 3, mRNA [NM_152904]	92521	GO:0005634	20140392	chr17	20140333	+	hs|17p11.2	NM_152904	sperm antigen with calponin homology and coiled-coil domains 1	SPECC1	chr17:20140333-20140392	NM_152904	Hs.431045
A_32_P68504	1.83213	-1.83213	-0.873521	down	FALSE	Homo sapiens zinc finger, DBF-type containing 2 (ZDBF2), mRNA [NM_020923]	57683	GO:0008270|GO:0003676|GO:0046872	207178950	chr2	207178891	+	hs|2q33.3	NM_020923	zinc finger, DBF-type containing 2	ZDBF2	chr2:207178891-207178950	NM_020923	Hs.110489
A_23_P43425	1.82986	-1.82986	-0.871734	down	FALSE	Homo sapiens chromosome 9 open reading frame 40 (C9orf40), mRNA [NM_017998]	55071		77562057	chr9	77561998	-	hs|9q21.13	NM_017998	chromosome 9 open reading frame 40	C9orf40	chr9:77562057-77561998	NM_017998	Hs.532296
A_33_P3244669	1.82925	-1.82925	-0.871251	down	FALSE	Homo sapiens transmembrane protein 30A (TMEM30A), transcript variant 1, mRNA [NM_018247]	55754	GO:0005515|GO:0070863|GO:0033365|GO:0016020|GO:0005783|GO:0016021	75963452	chr6	75963393	-	hs|6q14.1	NM_018247	transmembrane protein 30A	TMEM30A	chr6:75963452-75963393	NM_018247	Hs.108530
A_24_P97836	1.82844	-1.82844	-0.870616	down	FALSE	Homo sapiens RAD17 homolog (S. pombe) (RAD17), transcript variant 8, mRNA [NM_002873]	5884	GO:0005515|GO:0017111|GO:0007093|GO:0000781|GO:0005730|GO:0005634|GO:0005524|GO:0006974|GO:0006260|GO:0042325|GO:0007049|GO:0006281|GO:0000166|GO:0000076|GO:0000075|GO:0005654|GO:0008156|GO:0000077	68706354	chr5	68695972	+	hs|5q13.2	NM_002873	RAD17 homolog (S. pombe)	RAD17	chr5:68695972-68706354	NM_002873	Hs.16184
A_24_P944299	1.82747	-1.82747	-0.869846	down	FALSE	Homo sapiens CDC42 binding protein kinase alpha (DMPK-like) (CDC42BPA), transcript variant B, mRNA [NM_003607]	8476	GO:0005515|GO:0000287|GO:0042641|GO:0031532|GO:0031032|GO:0005524|GO:0042802|GO:0035556|GO:0005083|GO:0005737|GO:0000166|GO:0016477|GO:0004674|GO:0005911|GO:0006468|GO:0031252	227178114	chr1	227178055	-	hs|1q42.13	NM_003607	CDC42 binding protein kinase alpha (DMPK-like)	CDC42BPA	chr1:227178114-227178055	NM_003607	Hs.35433
A_24_P217572	1.82709	-1.82709	-0.869546	down	FALSE	Homo sapiens endothelin receptor type A (EDNRA), transcript variant 1, mRNA [NM_001957]	1909	GO:0014070|GO:0051928|GO:0007507|GO:0006939|GO:0014032|GO:0015758|GO:0051482|GO:0032496|GO:0070374|GO:0050678|GO:0031965|GO:0004930|GO:0007568|GO:0060137|GO:0043278|GO:0043084|GO:0001701|GO:0007186|GO:0005887|GO:0090023|GO:0045121|GO:0008284|GO:0090184|GO:0005886|GO:0042482|GO:0008283|GO:0030818|GO:0007266|GO:0007202|GO:0007204|GO:0048144|GO:0007205|GO:0007190|GO:0042310|GO:0004872|GO:0004871|GO:…	148465537	chr4	148465478	+	hs|4q31.22	NM_001957	endothelin receptor type A	EDNRA	chr4:148465478-148465537	NM_001957	Hs.183713
A_19_P00326917	1.82629	-1.82629	-0.868913	down	FALSE	lincRNA:chr4:128758375-128769050 forward strand			128761675	chr4	128761616	+	hs|4q28.1				chr4:128761616-128761675
A_33_P3341499	1.8259	-1.8259	-0.868605	down	FALSE	Homo sapiens wingless-type MMTV integration site family, member 5A (WNT5A), mRNA [NM_003392]	7474	GO:0032755|GO:0014070|GO:0003700|GO:0044212|GO:0045599|GO:0043032|GO:0001756|GO:0005110|GO:0009790|GO:0005115|GO:0005615|GO:0007223|GO:0005109|GO:0001947|GO:0007411|GO:0016055|GO:0032355|GO:0032729|GO:0021891|GO:0003408|GO:0009986|GO:0003401|GO:0019904|GO:0001843|GO:0003323|GO:0007275|GO:0005125|GO:0010595|GO:0042060|GO:0010976|GO:0042733|GO:0045080|GO:0001736|GO:0045732|GO:0005886|GO:0001837|GO:…	55499859	chr3	55499800	-	hs|3p14.3	NM_003392	wingless-type MMTV integration site family, member 5A	WNT5A	chr3:55499859-55499800	NM_003392	Hs.643085
A_23_P213661	1.82469	-1.82469	-0.867654	down	FALSE	Homo sapiens diphosphoinositol pentakisphosphate kinase 2 (PPIP5K2), mRNA [NM_015216]	23262	GO:0033857|GO:0006020|GO:0005737|GO:0000827|GO:0000166|GO:0016301|GO:0003993|GO:0005524|GO:0000832|GO:0016740|GO:0005829	102538858	chr5	102538799	+	hs|5q21.1	NM_015216	diphosphoinositol pentakisphosphate kinase 2	PPIP5K2	chr5:102538799-102538858	NM_015216	Hs.212046
A_24_P927189	1.8246	-1.8246	-0.867578	down	FALSE	Homo sapiens oxidoreductase NAD-binding domain containing 1 (OXNAD1), mRNA [NM_138381]	92106	GO:0005739|GO:0016491	16347444	chr3	16347385	+	hs|3p25.1	NM_138381	oxidoreductase NAD-binding domain containing 1	OXNAD1	chr3:16347385-16347444	NM_138381	Hs.655449
A_33_P3372426	1.82255	-1.82255	-0.865958	down	FALSE	Homo sapiens ADAM metallopeptidase with thrombospondin type 1 motif, 5 (ADAMTS5), mRNA [NM_007038]	11096	GO:0005178|GO:0006508|GO:0005578|GO:0008270|GO:0008233|GO:0005576|GO:0004222|GO:0046872|GO:0008237	28290319	chr21	28290260	-	hs|21q21.3	NM_007038	ADAM metallopeptidase with thrombospondin type 1 motif, 5	ADAMTS5	chr21:28290319-28290260	NM_007038	Hs.58324
A_23_P44674	1.82222	-1.82222	-0.865699	down	FALSE	Homo sapiens cysteine-rich protein 1 (intestinal) (CRIP1), mRNA [NM_001311]	1396	GO:0005737|GO:0003680|GO:0008301|GO:0008283|GO:0008270|GO:0046872	105954841	chr14	105954700	+	hs|14q32.33	NM_001311	cysteine-rich protein 1 (intestinal)	CRIP1	chr14:105954700-105954841	NM_001311	Hs.70327
A_33_P3418394	1.82202	-1.82202	-0.865538	down	FALSE	Homo sapiens ATG12 autophagy related 12 homolog (S. cerevisiae) (ATG12), transcript variant 1, mRNA [NM_004707]	9140	GO:0005515|GO:0034045|GO:0005737|GO:0045087|GO:0006914|GO:0000045|GO:0032480	115165900	chr5	115165841	-	hs|5q22.3	NM_004707	ATG12 autophagy related 12 homolog (S. cerevisiae)	ATG12	chr5:115165900-115165841	NM_004707	Hs.264482
A_23_P421811	1.8215	-1.8215	-0.865127	down	FALSE	Homo sapiens chromosome 20 open reading frame 132 (C20orf132), transcript variant 1, mRNA [NM_152503]	140699		35729704	chr20	35729645	-	hs|20q11.23	NM_152503	chromosome 20 open reading frame 132	C20orf132	chr20:35729704-35729645	NM_152503	Hs.349125
A_33_P3351536	1.82134	-1.82134	-0.865003	down	FALSE	Homo sapiens PTK2B protein tyrosine kinase 2 beta (PTK2B), transcript variant 1, mRNA [NM_173174]	2185	GO:0005515|GO:0042542|GO:0071300|GO:0030307|GO:0045453|GO:0050731|GO:0001556|GO:0042220|GO:0051591|GO:0030154|GO:0007172|GO:0000166|GO:0007173|GO:0000165|GO:0005856|GO:0005938|GO:0030335|GO:0034329|GO:0006950|GO:0010243|GO:0014069|GO:0032863|GO:0051592|GO:0043534|GO:0010976|GO:0045121|GO:2000379|GO:0005925|GO:0030424|GO:0048471|GO:0042976|GO:0008284|GO:0005886|GO:0045471|GO:0043149|GO:0005634|GO:…	27316903	chr8	27316844	+	hs|8p21.2	NM_173174	PTK2B protein tyrosine kinase 2 beta	PTK2B	chr8:27316844-27316903	NM_173174	Hs.491322
A_23_P202501	1.82133	-1.82133	-0.864996	down	FALSE	Homo sapiens renalase, FAD-dependent amine oxidase (RNLS), transcript variant 1, mRNA [NM_001031709]	55328	GO:0016491|GO:0005576	90074354	chr10	90074295	-	hs|10q23.31	NM_001031709	renalase, FAD-dependent amine oxidase	RNLS	chr10:90074354-90074295	NM_001031709	Hs.149849
A_32_P168442	1.82133	-1.82133	-0.864991	down	FALSE	Homo sapiens HOX transcript antisense RNA (non-protein coding) (HOTAIR), antisense RNA [NR_003716]	100124700		54356720	chr12	54356661	-	hs|12q13.13	NR_003716	HOX transcript antisense RNA (non-protein coding)	HOTAIR	chr12:54356720-54356661	NR_003716	Hs.197076
A_33_P3229958	1.82023	-1.82023	-0.86412	down	FALSE				178507837	chr5	178507778	-	hs|5q35.3				chr5:178507837-178507778
A_32_P155631	1.82014	-1.82014	-0.864049	down	FALSE	Homo sapiens succinate dehydrogenase complex, subunit D, integral membrane protein (SDHD), nuclear gene encoding mitochondrial protein, mRNA [NM_003002]	6392	GO:0048039|GO:0006099|GO:0005743|GO:0009055|GO:0005740|GO:0046872|GO:0005739|GO:0022904|GO:0016020|GO:0005749|GO:0006810|GO:0000104|GO:0016021|GO:0020037	111965925	chr11	111965866	+	hs|11q23.1	NM_003002	succinate dehydrogenase complex, subunit D, integral membrane protein	SDHD	chr11:111965866-111965925	NM_003002	Hs.647227
A_33_P3424867	1.81985	-1.81985	-0.86382	down	FALSE				82993073	chr15	82993014	-	hs|15q25.2				chr15:082993073-082993014
A_33_P3315021	1.81979	-1.81979	-0.86377	down	FALSE	Homo sapiens cDNA FLJ30702 fis, clone FCBBF2001001. [AK055264]			114368431	chr2	114368372	-	hs|2q13	AK055264			chr2:114368431-114368372		Hs.720253
A_33_P3280945	1.81975	-1.81975	-0.863743	down	FALSE	Homo sapiens small nucleolar RNA host gene 3 (non-protein coding) (SNHG3), transcript variant 1, non-coding RNA [NR_036473]	8420		28836100	chr1	28836041	+	hs|1p35.3	NR_036473	small nucleolar RNA host gene 3 (non-protein coding)	SNHG3	chr1:28836041-28836100	NR_036473	Hs.469723
A_33_P3369885	1.81931	-1.81931	-0.863394	down	FALSE	Homo sapiens HEAT repeat containing 7A (HEATR7A), transcript variant 2, mRNA [NM_001099280]	727957	GO:0005488	145267963	chr8	145267904	+	hs|8q24.3	NM_001099280	HEAT repeat containing 7A	HEATR7A	chr8:145267904-145267963	NM_001099280	Hs.443139
A_23_P18649	1.81797	-1.81797	-0.86233	down	FALSE	Homo sapiens FAT tumor suppressor homolog 4 (Drosophila) (FAT4), mRNA [NM_024582]	79633	GO:0005886|GO:0005509|GO:0016021|GO:0007155|GO:0007156	126413288	chr4	126413229	+	hs|4q28.1	NM_024582	FAT tumor suppressor homolog 4 (Drosophila)	FAT4	chr4:126413229-126413288	NM_024582	Hs.563205
A_23_P415021	1.81629	-1.81629	-0.860997	down	FALSE	Homo sapiens methyltransferase like 7A (METTL7A), mRNA [NM_014033]	25840	GO:0005811|GO:0016020|GO:0005783|GO:0008168|GO:0008152|GO:0016740	51326160	chr12	51326101	+	hs|12q13.12	NM_014033	methyltransferase like 7A	METTL7A	chr12:51326101-51326160	NM_014033	Hs.728181
A_23_P76823	1.8157	-1.8157	-0.860524	down	FALSE	Homo sapiens adenylosuccinate synthase like 1 (ADSSL1), transcript variant 1, mRNA [NM_199165]	122622	GO:0000287|GO:0009168|GO:0016874|GO:0004019|GO:0055086|GO:0005525|GO:0005829|GO:0005737|GO:0006167|GO:0000166|GO:0006144|GO:0042301|GO:0002376|GO:0006164	105213353	chr14	105213294	+	hs|14q32.33	NM_199165	adenylosuccinate synthase like 1	ADSSL1	chr14:105213294-105213353	NM_199165	Hs.592327
A_23_P76364	1.81543	-1.81543	-0.86031	down	FALSE	Homo sapiens CD9 molecule (CD9), mRNA [NM_001769]	928	GO:0005515|GO:0008285|GO:0030913|GO:0005886|GO:0009986|GO:0030168|GO:0006928|GO:0016324|GO:0005178|GO:0005887|GO:0007342|GO:0007420|GO:0007596|GO:0014003|GO:0002576|GO:0009414|GO:0031092|GO:0007155	6344426	chr12	6342625	+	hs|12p13.31	NM_001769	CD9 molecule	CD9	chr12:6342625-6344426	NM_001769	Hs.114286
A_19_P00805400	1.81539	-1.81539	-0.860277	down	FALSE	lincRNA:chr1:211564402-211589752 reverse strand			211565221	chr1	211565162	-	hs|1q32.3				chr1:211565221-211565162
A_32_P60459	1.81379	-1.81379	-0.859006	down	FALSE	Homo sapiens OTU domain containing 1 (OTUD1), mRNA [NM_001145373]	220213		23730672	chr10	23730613	+	hs|10p12.2	NM_001145373	OTU domain containing 1	OTUD1	chr10:23730613-23730672	NM_001145373	Hs.499042
A_23_P203665	1.81184	-1.81184	-0.857455	down	FALSE	Homo sapiens alkaline ceramidase 3 (ACER3), mRNA [NM_018367]	55331	GO:0070774|GO:0006665|GO:0008284|GO:0005794|GO:0005783|GO:0016811|GO:0006672|GO:0071602|GO:0030176|GO:0030173|GO:0000139|GO:0016020|GO:0016787|GO:0005789|GO:0016021|GO:0046512	76732889	chr11	76732830	+	hs|11q13.5	NM_018367	alkaline ceramidase 3	ACER3	chr11:76732830-76732889	NM_018367	Hs.23862
A_24_P260101	1.81183	-1.81183	-0.857445	down	FALSE	Homo sapiens membrane metallo-endopeptidase (MME), transcript variant 2b, mRNA [NM_007289]	4311	GO:0005515|GO:0044306|GO:0042277|GO:0030424|GO:0005886|GO:0007267|GO:0045202|GO:0005624|GO:0050435|GO:0046872|GO:0030425|GO:0008021|GO:0005887|GO:0006508|GO:0008233|GO:0004222|GO:0008237|GO:0006518	154900809	chr3	154900750	+	hs|3q25.2	NM_007289	membrane metallo-endopeptidase	MME	chr3:154900750-154900809	NM_007289	Hs.307734
A_33_P3372859	1.81154	-1.81154	-0.857217	down	FALSE	Homo sapiens DEAD (Asp-Glu-Ala-Asp) box polypeptide 54 (DDX54), transcript variant 1, mRNA [NM_001111322]	79039	GO:0006396|GO:0006355|GO:0016070|GO:0003714|GO:0003723|GO:0030331|GO:0004386|GO:0005102|GO:0005730|GO:0005634|GO:0016818|GO:0005524|GO:0004004|GO:0000166|GO:0016787|GO:0030520	113595070	chr12	113595011	-	hs|12q24.13	NM_001111322	DEAD (Asp-Glu-Ala-Asp) box polypeptide 54	DDX54	chr12:113595070-113595011	NM_001111322	Hs.506861
A_24_P271363	1.81105	-1.81105	-0.856824	down	FALSE	Homo sapiens CDP-diacylglycerol synthase (phosphatidate cytidylyltransferase) 2 (CDS2), mRNA [NM_003818]	8760	GO:0005739|GO:0016020|GO:0004605|GO:0016779|GO:0005743|GO:0016021|GO:0008654	5171950	chr20	5171891	+	hs|20p12.3	NM_003818	CDP-diacylglycerol synthase (phosphatidate cytidylyltransferase) 2	CDS2	chr20:5171891-5171950	NM_003818	Hs.472027
A_33_P3290729	1.81102	-1.81102	-0.856806	down	FALSE	Homo sapiens POU class 3 homeobox 2 (POU3F2), mRNA [NM_005604]	5454	GO:0005515|GO:0005667|GO:0021985|GO:0001105|GO:0006355|GO:0008284|GO:0003700|GO:0022011|GO:0021869|GO:0021979|GO:0005634|GO:0042802|GO:0043565|GO:0008544|GO:0014002|GO:0030182|GO:0021799|GO:0045595|GO:0040018|GO:0050770	99286609	chr6	99286550	+	hs|6q16.1	NM_005604	POU class 3 homeobox 2	POU3F2	chr6:99286550-99286609	NM_005604	Hs.182505
A_24_P414952	1.81061	-1.81061	-0.856475	down	FALSE	Homo sapiens transmembrane protein 168 (TMEM168), mRNA [NM_022484]	64418	GO:0030133|GO:0016020|GO:0016021	112406317	chr7	112406258	-	hs|7q31.1	NM_022484	transmembrane protein 168	TMEM168	chr7:112406317-112406258	NM_022484	Hs.709689
A_23_P252211	1.8102	-1.8102	-0.856148	down	FALSE	Homo sapiens 5-methyltetrahydrofolate-homocysteine methyltransferase reductase (MTRR), transcript variant 2, mRNA [NM_024010]	4552	GO:0050661|GO:0005506|GO:0010181|GO:0050660|GO:0005730|GO:0008652|GO:0009086|GO:0005634|GO:0005829|GO:0005737|GO:0030586|GO:0016491|GO:0006555|GO:0016723|GO:0045111|GO:0055114	7900549	chr5	7900491	+	hs|5p15.31	NM_024010	5-methyltetrahydrofolate-homocysteine methyltransferase reductase	MTRR	chr5:7900491-7900549	NM_024010	Hs.481551
A_23_P207811	1.80871	-1.80871	-0.854962	down	FALSE	Homo sapiens poly(A) binding protein interacting protein 1 (PAIP1), transcript variant 1, mRNA [NM_006451]	10605	GO:0005515|GO:0005737|GO:0016070|GO:0016071|GO:0003723|GO:0045727|GO:0008494|GO:0048255|GO:0006413|GO:0000289|GO:0005829|GO:0000288	43526482	chr5	43526423	-	hs|5p12	NM_006451	poly(A) binding protein interacting protein 1	PAIP1	chr5:43526482-43526423	NM_006451	Hs.482038
A_23_P253200	1.80847	-1.80847	-0.854773	down	FALSE	Homo sapiens ribosomal protein L15 (RPL15), mRNA [NM_002948]	6138	GO:0010467|GO:0003735|GO:0016070|GO:0016071|GO:0019083|GO:0003723|GO:0019058|GO:0006415|GO:0006412|GO:0005829|GO:0006414|GO:0005622|GO:0031018|GO:0005840|GO:0016032|GO:0022625|GO:0044267	23961741	chr3	23961682	+	hs|3p24.2	NM_002948	ribosomal protein L15	RPL15	chr3:23961682-23961741	NM_002948	Hs.381219
A_24_P234415	1.80785	-1.80785	-0.854272	down	FALSE	Homo sapiens SH3 and cysteine rich domain (STAC), mRNA [NM_003149]	6769	GO:0035556|GO:0034605|GO:0007165|GO:0005737|GO:0005625|GO:0046872	36588838	chr3	36588779	+	hs|3p22.2	NM_003149	SH3 and cysteine rich domain	STAC	chr3:36588779-36588838	NM_003149	Hs.56045
A_23_P132763	1.80754	-1.80754	-0.854027	down	FALSE	Homo sapiens vestigial like 3 (Drosophila) (VGLL3), mRNA [NM_016206]	389136	GO:0006355|GO:0005634	86987218	chr3	86987159	-	hs|3p12.1	NM_016206	vestigial like 3 (Drosophila)	VGLL3	chr3:86987218-86987159	NM_016206	Hs.435013
A_33_P3250133	1.80644	-1.80644	-0.853152	down	FALSE	Homo sapiens V-set and immunoglobulin domain containing 10 (VSIG10), mRNA [NM_019086]	54621	GO:0016020|GO:0016021	118503705	chr12	118503646	-	hs|12q24.23	NM_019086	V-set and immunoglobulin domain containing 10	VSIG10	chr12:118503705-118503646	NM_019086	Hs.187624
A_24_P845072	1.80619	-1.80619	-0.85295	down	FALSE	Homo sapiens family with sequence similarity 91, member A1 (FAM91A1), mRNA [NM_144963]	157769		124825871	chr8	124825812	+	hs|8q24.13	NM_144963	family with sequence similarity 91, member A1	FAM91A1	chr8:124825812-124825871	NM_144963	Hs.459174
A_33_P3347161	1.80556	-1.80556	-0.852447	down	FALSE	Homo sapiens transducin (beta)-like 1X-linked (TBL1X), transcript variant 1, mRNA [NM_005647]	6907	GO:0005515|GO:0044212|GO:0008013|GO:0003714|GO:0007605|GO:0019904|GO:0005634|GO:0000122|GO:0008022|GO:0042393|GO:0000118|GO:0045944|GO:0017053|GO:0006508|GO:0043161|GO:0005654|GO:0005876|GO:0045893|GO:0060070|GO:0044255|GO:0008134	9686864	chrX	9686805	+	hs|Xp22.2	NM_005647	transducin (beta)-like 1X-linked	TBL1X	chrX:9686805-9686864	NM_005647	Hs.495656
A_23_P167276	1.80546	-1.80546	-0.85237	down	FALSE	Homo sapiens progestin and adipoQ receptor family member III (PAQR3), mRNA [NM_001040202]	152559	GO:0005794|GO:0016020|GO:0000139|GO:0004872|GO:0016021	79839565	chr4	79839506	-	hs|4q21.21	NM_001040202	progestin and adipoQ receptor family member III	PAQR3	chr4:79839565-79839506	NM_001040202	Hs.657312
A_23_P69242	1.80542	-1.80542	-0.852332	down	FALSE	Homo sapiens sulfatase modifying factor 1 (SUMF1), transcript variant 1, mRNA [NM_182760]	285362	GO:0005783|GO:0005488|GO:0016491|GO:0005788|GO:0046872|GO:0042803	4403152	chr3	4403094	-	hs|3p26.1	NM_182760	sulfatase modifying factor 1	SUMF1	chr3:4403152-4403094	NM_182760	Hs.350475
A_23_P333640	1.80455	-1.80455	-0.851636	down	FALSE	Homo sapiens papilin, proteoglycan-like sulfated glycoprotein (PAPLN), mRNA [NM_173462]	89932	GO:0004867|GO:0005578|GO:0008270|GO:0005576|GO:0030414|GO:0004222	73741176	chr14	73741117	+	hs|14q24.2	NM_173462	papilin, proteoglycan-like sulfated glycoprotein	PAPLN	chr14:73741117-73741176	NM_173462	Hs.509909
A_23_P29594	1.80406	-1.80406	-0.85125	down	FALSE	Homo sapiens ribosomal protein L39-like (RPL39L), mRNA [NM_052969]	116832	GO:0005622|GO:0003735|GO:0005840|GO:0022625|GO:0007283|GO:0006412	186845840	chr3	186839111	-	hs|3q27.3	NM_052969	ribosomal protein L39-like	RPL39L	chr3:186845840-186839111	NM_052969	Hs.647900
A_23_P98092	1.80242	-1.80242	-0.849939	down	FALSE	Homo sapiens ornithine aminotransferase (OAT), nuclear gene encoding mitochondrial protein, transcript variant 1, mRNA [NM_000274]	4942	GO:0005739|GO:0034641|GO:0005737|GO:0005759|GO:0004587|GO:0030170|GO:0008483|GO:0008652|GO:0007601|GO:0016740	126086316	chr10	126086257	-	hs|10q26.13	NM_000274	ornithine aminotransferase	OAT	chr10:126086316-126086257	NM_000274	Hs.523332
A_24_P261259	1.80174	-1.80174	-0.849392	down	FALSE	Homo sapiens 6-phosphofructo-2-kinase/fructose-2,6-biphosphatase 3 (PFKFB3), transcript variant 1, mRNA [NM_004566]	5209	GO:0005975|GO:0003824|GO:0005524|GO:0006096|GO:0005829|GO:0000166|GO:0016787|GO:0004331|GO:0016301|GO:0006006|GO:0006003|GO:0003873|GO:0016740	6277121	chr10	6277062	+	hs|10p15.1	NM_004566	6-phosphofructo-2-kinase/fructose-2,6-biphosphatase 3	PFKFB3	chr10:6277062-6277121	NM_004566	Hs.195471
A_33_P3224735	1.80128	-1.80128	-0.849019	down	FALSE	Homo sapiens zinc finger CCCH-type containing 12B (ZC3H12B), mRNA [NM_001010888]	340554	GO:0004519|GO:0016787|GO:0008270|GO:0003676|GO:0046872	64727766	chrX	64727707	+	hs|Xq12	NM_001010888	zinc finger CCCH-type containing 12B	ZC3H12B	chrX:64727707-64727766	NM_001010888	Hs.21249
A_23_P152655	1.80047	-1.80047	-0.848372	down	FALSE	Homo sapiens intercellular adhesion molecule 2 (ICAM2), transcript variant 5, mRNA [NM_000873]	3384	GO:0016337|GO:0005178|GO:0005886|GO:0005887|GO:0050776|GO:0001931	62080019	chr17	62079960	-	hs|17q23.3	NM_000873	intercellular adhesion molecule 2	ICAM2	chr17:62080019-62079960	NM_000873	Hs.431460
A_33_P3303121	1.79988	-1.79988	-0.847904	down	FALSE	Homo sapiens RAP2B, member of RAS oncogene family (RAP2B), mRNA [NM_002886]	5912	GO:0030336|GO:0032486|GO:0007264|GO:0061097|GO:0019904|GO:0003924|GO:0005525|GO:0005829|GO:0007165|GO:0000166|GO:0016020|GO:0055038|GO:0031954	152886223	chr3	152886164	+	hs|3q25.2	NM_002886	RAP2B, member of RAS oncogene family	RAP2B	chr3:152886164-152886223	NM_002886	Hs.98643
A_33_P3606465	1.79919	-1.79919	-0.847345	down	FALSE	Homo sapiens chromobox homolog 3 pseudogene 2 (CBX3P2), non-coding RNA [NR_033754]	645158		2652365	chr18	2652306	-	hs|18p11.32	NR_033754	chromobox homolog 3 pseudogene 2	CBX3P2	chr18:2652365-2652306	NR_033754	Hs.712861
A_23_P88731	1.79898	-1.79898	-0.847178	down	FALSE	Homo sapiens RAD51 homolog (S. cerevisiae) (RAD51), transcript variant 1, mRNA [NM_002875]	5888	GO:0005515|GO:0000793|GO:0048471|GO:0005634|GO:0042802|GO:0006302|GO:0005739|GO:0005737|GO:0003690|GO:0003697|GO:0000166|GO:0000724|GO:0005759|GO:0051260|GO:0007131|GO:0008094|GO:0043142|GO:0017111|GO:0000794|GO:0006310|GO:0000800|GO:0006312|GO:0008022|GO:0005524|GO:0003684|GO:0006281|GO:0007126|GO:0016605|GO:0000730|GO:0006268|GO:0005654|GO:0051106	41023666	chr15	41023607	+	hs|15q15.1	NM_002875	RAD51 homolog (S. cerevisiae)	RAD51	chr15:41023607-41023666	NM_002875	Hs.631709
A_23_P256473	1.79888	-1.79888	-0.847096	down	FALSE	Homo sapiens sema domain, immunoglobulin domain (Ig), short basic domain, secreted, (semaphorin) 3C (SEMA3C), mRNA [NM_006379]	10512	GO:0042493|GO:0001756|GO:0001755|GO:0003350|GO:0003215|GO:0005576|GO:0009791|GO:0005615|GO:0003151|GO:0007507|GO:0006955|GO:0016020|GO:0001974|GO:0060666|GO:0021915|GO:0060174|GO:0030215|GO:0004872	80372471	chr7	80372412	-	hs|7q21.11	NM_006379	sema domain, immunoglobulin domain (Ig), short basic domain, secreted, (semaphorin) 3C	SEMA3C	chr7:80372471-80372412	NM_006379	Hs.269109
A_23_P311201	1.79848	-1.79848	-0.846776	down	FALSE	serine/arginine-rich splicing factor 10 [Source:HGNC Symbol;Acc:16713] [ENST00000344989]			24291533	chr1	24291474	-	hs|1p36.11	XM_003119082			chr1:24291533-24291474	XM_003119082	Hs.652334
A_33_P3343250	1.79839	-1.79839	-0.846704	down	FALSE	Homo sapiens G protein-coupled receptor 1 (GPR1), transcript variant 1, mRNA [NM_005279]	2825	GO:0007186|GO:0005886|GO:0005887|GO:0004930|GO:0004872|GO:0004871	207040103	chr2	207040044	-	hs|2q33.3	NM_005279	G protein-coupled receptor 1	GPR1	chr2:207040103-207040044	NM_005279	Hs.184907
A_33_P3415097	1.7977	-1.7977	-0.846153	down	FALSE	Homo sapiens chloride channel 4 (CLCN4), mRNA [NM_001830]	1183	GO:0006821|GO:0005247|GO:0055085|GO:0005254|GO:0005524|GO:0015297|GO:0000166|GO:0016020|GO:0031901|GO:0031902|GO:0006810|GO:0016021|GO:0005216|GO:0005768|GO:0006811	10205594	chrX	10205535	+	hs|Xp22.2	NM_001830	chloride channel 4	CLCN4	chrX:10205535-10205594	NM_001830	Hs.495674
A_19_P00316993	1.79752	-1.79752	-0.846008	down	FALSE	lincRNA:chr19:28266664-28268543 reverse strand			28267018	chr19	28266959	-	hs|19p11				chr19:28267018-28266959
A_33_P3281333	1.79744	-1.79744	-0.845948	down	FALSE	Homo sapiens syntrophin, beta 2 (dystrophin-associated protein A1, 59kDa, basic component 2) (SNTB2), mRNA [NM_006750]	6645	GO:0005515|GO:0005516|GO:0030054|GO:0005874|GO:0005624|GO:0045202|GO:0003779|GO:0031410|GO:0005737|GO:0016010|GO:0016020|GO:0005856|GO:0030658	69342886	chr16	69342827	+	hs|16q22.1	NM_006750	syntrophin, beta 2 (dystrophin-associated protein A1, 59kDa, basic component 2)	SNTB2	chr16:69342827-69342886	NM_006750	Hs.461117
A_23_P218068	1.79695	-1.79695	-0.845552	down	FALSE	Homo sapiens pleckstrin homology domain containing, family A member 5 (PLEKHA5), transcript variant 1, mRNA [NM_019012]	54477	GO:0005515|GO:0008150|GO:0005545|GO:0005575	19529165	chr12	19529106	+	hs|12p12.3	NM_019012	pleckstrin homology domain containing, family A member 5	PLEKHA5	chr12:19529106-19529165	NM_019012	Hs.188614
A_24_P419120	1.79533	-1.79533	-0.844248	down	FALSE	Homo sapiens bicaudal D homolog 2 (Drosophila) (BICD2), transcript variant 2, mRNA [NM_015250]	23299	GO:0005515|GO:0017137|GO:0005737|GO:0005794|GO:0005886|GO:0006810|GO:0072385|GO:0031410|GO:0005856|GO:0072393	95474086	chr9	95474027	-	hs|9q22.31	NM_015250	bicaudal D homolog 2 (Drosophila)	BICD2	chr9:95474086-95474027	NM_015250	Hs.436939
A_19_P00811518	1.79518	-1.79518	-0.844132	down	FALSE	lincRNA:chr3:36919496-36994321 reverse strand			36920863	chr3	36920804	-	hs|3p22.2				chr3:36920863-36920804
A_19_P00317108	1.79492	-1.79492	-0.843916	down	FALSE	Homo sapiens uncharacterized LOC647979 (LOC647979), non-coding RNA [NR_027451]			34634107	chr20	34634048	-	hs|20q11.23	NR_027451	uncharacterized LOC647979	LOC647979	chr20:34634107-34634048	NR_027451
A_32_P59486	1.79484	-1.79484	-0.843855	down	FALSE	Homo sapiens succinate dehydrogenase complex, subunit D, integral membrane protein (SDHD), nuclear gene encoding mitochondrial protein, mRNA [NM_003002]	6392	GO:0048039|GO:0006099|GO:0005743|GO:0009055|GO:0005740|GO:0046872|GO:0005739|GO:0022904|GO:0016020|GO:0005749|GO:0006810|GO:0000104|GO:0016021|GO:0020037	111965817	chr11	111965758	+	hs|11q23.1	NM_003002	succinate dehydrogenase complex, subunit D, integral membrane protein	SDHD	chr11:111965758-111965817	NM_003002	Hs.647227
A_24_P13715	1.79456	-1.79456	-0.843629	down	FALSE	Homo sapiens F-box protein 22 (FBXO22), transcript variant 1, mRNA [NM_147188]	26263	GO:0000209|GO:0006511|GO:2000060|GO:0005737|GO:0004842|GO:0016567|GO:0032436|GO:0010830|GO:0005634|GO:0006464|GO:0009267|GO:0006913	76225910	chr15	76225851	+	hs|15q24.2	NM_147188	F-box protein 22	FBXO22	chr15:76225851-76225910	NM_147188	Hs.591115
A_33_P3371175	1.79361	-1.79361	-0.842869	down	FALSE	Homo sapiens cytochrome P450, family 20, subfamily A, polypeptide 1 (CYP20A1), mRNA [NM_177538]	57404	GO:0004497|GO:0016020|GO:0009055|GO:0016705|GO:0016021|GO:0046872|GO:0020037	204170282	chr2	204170223	+	hs|2q33.2	NM_177538	cytochrome P450, family 20, subfamily A, polypeptide 1	CYP20A1	chr2:204170223-204170282	NM_177538	Hs.446065
A_23_P202881	1.79306	-1.79306	-0.842424	down	FALSE	Homo sapiens fasciculation and elongation protein zeta 1 (zygin I) (FEZ1), transcript variant 1, mRNA [NM_005103]	9638	GO:0005515|GO:0030424|GO:0005813|GO:0043015|GO:0005886|GO:0005874|GO:0042995|GO:0030425|GO:0007399|GO:0005739|GO:0051654|GO:0005737|GO:0071363|GO:0045666|GO:0007411|GO:0005080|GO:0010976|GO:0015630|GO:0006810|GO:0007155	125322241	chr11	125318416	-	hs|11q24.2	NM_005103	fasciculation and elongation protein zeta 1 (zygin I)	FEZ1	chr11:125322241-125318416	NM_005103	Hs.224008
A_24_P933908	1.79241	-1.79241	-0.8419	down	FALSE	Homo sapiens glycoprotein (transmembrane) nmb, mRNA (cDNA clone IMAGE:3345861), complete cds. [BC011595]	10457	GO:0042470|GO:0008285|GO:0005178|GO:0016020|GO:0005887|GO:0016023|GO:0016021|GO:0007155|GO:0008201	23297004	chr7	23296945	+	hs|7p15.3	BC011595	glycoprotein (transmembrane) nmb	GPNMB	chr7:23296945-23297004		Hs.190495
A_33_P3290672	1.79209	-1.79209	-0.841639	down	FALSE	Homo sapiens selenoprotein T (SELT), mRNA [NM_016275]	51714	GO:0008430|GO:0001514|GO:0045454	150348233	chr3	150348174	+	hs|3q25.1	NM_016275	selenoprotein T	SELT	chr3:150348174-150348233	NM_016275	Hs.369052
A_23_P374782	1.79198	-1.79198	-0.841556	down	FALSE	Homo sapiens SH3-domain kinase binding protein 1 (SH3KBP1), transcript variant 2, mRNA [NM_001024666]	30011	GO:0017124|GO:0030054|GO:0005886|GO:0008360|GO:0042059|GO:0005730|GO:0007267|GO:0045202|GO:0006915|GO:0005634|GO:0031410|GO:0005829|GO:0006897|GO:0005737|GO:0016477|GO:0007173|GO:0016301|GO:0007010|GO:0019717|GO:0005856|GO:0005925|GO:0030659	19554143	chrX	19554084	-	hs|Xp22.12	NM_001024666	SH3-domain kinase binding protein 1	SH3KBP1	chrX:19554143-19554084	NM_001024666	Hs.726365
A_23_P125668	1.79132	-1.79132	-0.841024	down	FALSE	Homo sapiens solute carrier family 25, member 43 (SLC25A43), nuclear gene encoding mitochondrial protein, mRNA [NM_145305]	203427	GO:0005739|GO:0016020|GO:0005488|GO:0005743|GO:0016021|GO:0055085	118587873	chrX	118587814	+	hs|Xq24	NM_145305	solute carrier family 25, member 43	SLC25A43	chrX:118587814-118587873	NM_145305	Hs.496658
A_33_P3267305	1.79119	-1.79119	-0.84092	down	FALSE	Homo sapiens ankyrin repeat domain 52 (ANKRD52), mRNA [NM_173595]	283373		56631650	chr12	56631591	-	hs|12q13.3	NM_173595	ankyrin repeat domain 52	ANKRD52	chr12:56631650-56631591	NM_173595	Hs.524506
A_23_P115726	1.79044	-1.79044	-0.840316	down	FALSE	Homo sapiens solute carrier family 16, member 9 (monocarboxylic acid transporter 9) (SLC16A9), mRNA [NM_194298]	220963	GO:0005886|GO:0016021|GO:0046415|GO:0055085|GO:0015293	61411130	chr10	61411071	-	hs|10q21.2	NM_194298	solute carrier family 16, member 9 (monocarboxylic acid transporter 9)	SLC16A9	chr10:61411130-61411071	NM_194298	Hs.499709
A_33_P3260307	1.79035	-1.79035	-0.84024	down	FALSE	Homo sapiens calcium regulated heat stable protein 1, 24kDa (CARHSP1), transcript variant 2, mRNA [NM_001042476]	23589	GO:0043488|GO:0006355|GO:0019902|GO:0003723|GO:0005625|GO:0003677|GO:0005829|GO:0005622|GO:0035556|GO:0005737|GO:0000932|GO:0000177|GO:0003730|GO:0043186	8946862	chr16	8946803	-	hs|16p13.2	NM_001042476	calcium regulated heat stable protein 1, 24kDa	CARHSP1	chr16:8946862-8946803	NM_001042476	Hs.632184
A_24_P184305	1.79031	-1.79031	-0.840206	down	FALSE	Homo sapiens Bardet-Biedl syndrome 1 (BBS1), mRNA [NM_024649]	582	GO:0005515|GO:0042384|GO:0005929|GO:0060170|GO:0034464|GO:0005737|GO:0005886|GO:0001895|GO:0045494|GO:0035058|GO:0050896	66300793	chr11	66300734	+	hs|11q13.2	NM_024649	Bardet-Biedl syndrome 1	BBS1	chr11:66300734-66300793	NM_024649	Hs.502915
A_33_P3608210	1.78973	-1.78973	-0.839744	down	FALSE	Homo sapiens MIR31 host gene (non-protein coding) (MIR31HG), non-coding RNA [NR_027054]	554202		21454775	chr9	21454716	-	hs|9p21.3	NR_027054	MIR31 host gene (non-protein coding)	MIR31HG	chr9:21454775-21454716	NR_027054	Hs.458096
A_33_P3411384	1.78942	-1.78942	-0.839495	down	FALSE
A_23_P104734	1.78856	-1.78856	-0.838798	down	FALSE	Homo sapiens STT3, subunit of the oligosaccharyltransferase complex, homolog A (S. cerevisiae) (STT3A), mRNA [NM_152713]	3703	GO:0016020|GO:0005783|GO:0005789|GO:0004579|GO:0005624|GO:0006486|GO:0016021|GO:0008250|GO:0044267|GO:0016740|GO:0043687|GO:0018279	125490703	chr11	125489999	+	hs|11q24.2	NM_152713	STT3, subunit of the oligosaccharyltransferase complex, homolog A (S. cerevisiae)	STT3A	chr11:125489999-125490703	NM_152713	Hs.504237
A_33_P3250845	1.78844	-1.78844	-0.838698	down	FALSE	Homo sapiens non imprinted in Prader-Willi/Angelman syndrome 2 (NIPA2), transcript variant 5, mRNA [NM_001184889]	81614	GO:0015693|GO:0005886|GO:0016021|GO:0005769|GO:0006811	23005425	chr15	23005366	-	hs|15q11.2	NM_001184889	non imprinted in Prader-Willi/Angelman syndrome 2	NIPA2	chr15:23005425-23005366	NM_001184889	Hs.591003
A_23_P362228	1.788	-1.788	-0.838346	down	FALSE	Homo sapiens chromosome 1 open reading frame 213 (C1orf213), transcript variant 1, non-coding RNA [NR_033690]	148898		23698147	chr1	23698088	+	hs|1p36.12	NR_033690	chromosome 1 open reading frame 213	C1orf213	chr1:23698088-23698147	NR_033690	Hs.61884
A_23_P93629	1.78675	-1.78675	-0.837341	down	FALSE	Homo sapiens tripartite motif containing 24 (TRIM24), transcript variant 1, mRNA [NM_015905]	8805	GO:0005515|GO:0004842|GO:0008285|GO:0016567|GO:0006366|GO:0016874|GO:0005634|GO:0035064|GO:0046872|GO:0055074|GO:0005622|GO:0034056|GO:0002039|GO:0030163|GO:0005737|GO:0046777|GO:0031647|GO:0070577|GO:0016922|GO:0005719|GO:0003713|GO:0005102|GO:0071391|GO:0042981|GO:0070562|GO:0005726|GO:0043565|GO:0004672|GO:0003682|GO:0008270|GO:0045893|GO:0045892	138270283	chr7	138270224	+	hs|7q34	NM_015905	tripartite motif containing 24	TRIM24	chr7:138270224-138270283	NM_015905	Hs.490287
A_33_P3540143	1.78625	-1.78625	-0.836931	down	FALSE	Homo sapiens interleukin 17 receptor A (IL17RA), mRNA [NM_014339]	23765	GO:0030368|GO:0072537|GO:0016020|GO:0005887|GO:0032747|GO:0004872|GO:0007166	17596327	chr22	17596268	+	hs|22q11.1	NM_014339	interleukin 17 receptor A	IL17RA	chr22:17596268-17596327	NM_014339	Hs.48353
A_33_P3345816	1.78603	-1.78603	-0.836754	down	FALSE	Homo sapiens G protein-coupled estrogen receptor 1 (GPER), transcript variant 3, mRNA [NM_001039966]	2852	GO:0005794|GO:0005886|GO:0045742|GO:0004930|GO:0005783|GO:0042562|GO:0030284|GO:0000139|GO:0007186|GO:0005887|GO:0005789|GO:0004872|GO:0070374|GO:0004871|GO:0005496	1133337	chr7	1133278	+	hs|7p22.3	NM_001039966	G protein-coupled estrogen receptor 1	GPER	chr7:1133278-1133337	NM_001039966	Hs.20961
A_23_P65789	1.78554	-1.78554	-0.836363	down	FALSE	Homo sapiens multiple C2 domains, transmembrane 2 (MCTP2), transcript variant 1, mRNA [NM_018349]	55784	GO:0005544|GO:0019722|GO:0016020|GO:0005509|GO:0005624|GO:0016021	95023222	chr15	95023163	+	hs|15q26.2	NM_018349	multiple C2 domains, transmembrane 2	MCTP2	chr15:95023163-95023222	NM_018349	Hs.33368
A_33_P3261246	1.7855	-1.7855	-0.836327	down	FALSE	Homo sapiens ribosomal protein L37 (RPL37), mRNA [NM_000997]	6167	GO:0010467|GO:0003735|GO:0016070|GO:0016071|GO:0019083|GO:0003723|GO:0019058|GO:0019843|GO:0006415|GO:0006412|GO:0046872|GO:0005829|GO:0006414|GO:0005622|GO:0031018|GO:0005840|GO:0016032|GO:0022625|GO:0044267	40831489	chr5	40831430	-	hs|5p13.1	NM_000997	ribosomal protein L37	RPL37	chr5:40831489-40831430	NM_000997	Hs.80545
A_24_P96762	1.78509	-1.78509	-0.835994	down	FALSE	Homo sapiens tRNA selenocysteine 1 associated protein 1 (TRNAU1AP), transcript variant 1, mRNA [NM_017846]	54952	GO:0005737|GO:0000166|GO:0003723|GO:0001514|GO:0005634|GO:0006412	28904966	chr1	28904907	+	hs|1p35.3	NM_017846	tRNA selenocysteine 1 associated protein 1	TRNAU1AP	chr1:28904907-28904966	NM_017846	Hs.533626
A_33_P3408757	1.7847	-1.7847	-0.835678	down	FALSE	forkhead box O6 [Source:HGNC Symbol;Acc:24814] [ENST00000372591]			41849257	chr1	41849198	+	hs|1p34.2				chr1:41849198-41849257
A_19_P00315647	1.78426	-1.78426	-0.835328	down	FALSE	PREDICTED: Homo sapiens hypothetical LOC100507165 (LOC100507165), miscRNA [XR_110530]			121899093	chr11	121899034	-	hs|11q24.1	XR_110530	uncharacterized LOC100507165	LOC100507165	chr11:121899093-121899034	XR_110530
A_23_P350045	1.78412	-1.78412	-0.835213	down	FALSE	Homo sapiens receptor accessory protein 5 (REEP5), mRNA [NM_005669]	7905	GO:0005515|GO:0008150|GO:0003674|GO:0016020|GO:0016021	112212209	chr5	112212150	-	hs|5q22.2	NM_005669	receptor accessory protein 5	REEP5	chr5:112212209-112212150	NM_005669	Hs.429608
A_23_P210330	1.78405	-1.78405	-0.835156	down	FALSE	Homo sapiens lectin, galactoside-binding-like (LGALSL), mRNA [NM_014181]	29094	GO:0005622|GO:0005529	64688378	chr2	64688319	+	hs|2p14	NM_014181	lectin, galactoside-binding-like	LGALSL	chr2:64688319-64688378	NM_014181	Hs.372208
A_19_P00812259	1.78387	-1.78387	-0.835011	down	FALSE	lincRNA:chrX:64209375-64701425 forward strand			64629145	chrX	64629086	+	hs|Xq11.1				chrX:64629086-64629145
A_33_P3237096	1.78385	-1.78385	-0.834995	down	FALSE	Homo sapiens inositol polyphosphate-5-phosphatase F (INPP5F), transcript variant 3, mRNA [NM_001243195]	22876	GO:0042578|GO:0016787	121551685	chr10	121551626	+	hs|10q26.11	NM_001243195	inositol polyphosphate-5-phosphatase F	INPP5F	chr10:121551626-121551685	NM_001243195	Hs.369755
A_23_P86917	1.78329	-1.78329	-0.834545	down	FALSE	Homo sapiens Fas (TNFRSF6)-associated via death domain (FADD), mRNA [NM_003824]	8772	GO:0008625|GO:0005515|GO:0008624|GO:0043005|GO:0031265|GO:0031264|GO:0032813|GO:0032757|GO:0005829|GO:0042802|GO:0051607|GO:0005737|GO:0044419|GO:0045944|GO:0043123|GO:0008633|GO:0005164|GO:0070265|GO:0043065|GO:0032760|GO:0006919|GO:0006915|GO:0005123|GO:0044297|GO:0007165|GO:0045087|GO:0060340|GO:0045121|GO:0071260	70053364	chr11	70053305	+	hs|11q13.3	NM_003824	Fas (TNFRSF6)-associated via death domain	FADD	chr11:70053305-70053364	NM_003824	Hs.86131
A_23_P52610	1.78132	-1.78132	-0.832945	down	FALSE	Homo sapiens damage-specific DNA binding protein 2, 48kDa (DDB2), mRNA [NM_000107]	1643	GO:0000209|GO:0005515|GO:0004842|GO:0005634|GO:0003677|GO:0051865|GO:0003684|GO:0043234|GO:0006281|GO:0006290|GO:0005654|GO:0006289|GO:0000718|GO:0009411	47260682	chr11	47260623	+	hs|11p11.2	NM_000107	damage-specific DNA binding protein 2, 48kDa	DDB2	chr11:47260623-47260682	NM_000107	Hs.700338
A_33_P3270489	1.78124	-1.78124	-0.832882	down	FALSE	Homo sapiens chromosome 6 open reading frame 97 (C6orf97), mRNA [NM_025059]	80129		151942156	chr6	151942097	+	hs|6q25.1	NM_025059	chromosome 6 open reading frame 97	C6orf97	chr6:151942097-151942156	NM_025059	Hs.660044
A_24_P295379	1.78057	-1.78057	-0.832341	down	FALSE	Homo sapiens G protein-coupled receptor 107 (GPR107), transcript variant 3, mRNA [NM_020960]	57720	GO:0016020|GO:0016021	132902215	chr9	132902156	+	hs|9q34.11	NM_020960	G protein-coupled receptor 107	GPR107	chr9:132902156-132902215	NM_020960	Hs.512461
A_19_P00807637	1.77953	-1.77953	-0.831499	down	FALSE	lincRNA:chr11:17364949-17372674 forward strand			17366720	chr11	17366661	+	hs|11p15.1				chr11:17366661-17366720
A_23_P102681	1.77906	-1.77906	-0.831116	down	FALSE	PREDICTED: Homo sapiens hypothetical MGC4294 (MGC4294), miscRNA [XR_109628]	79160		57210700	chr20	57210641	+	hs|20q13.32	XR_109628	uncharacterized MGC4294	MGC4294	chr20:57210641-57210700	XR_109628	Hs.280135
A_32_P74120	1.77786	-1.77786	-0.830145	down	FALSE	Homo sapiens uncharacterized LOC728875 (LOC728875), non-coding RNA [NR_024584]	728875		144480846	chr1	144480787	-	hs|1q21.1	NR_024584	uncharacterized LOC728875	LOC728875	chr1:144480846-144480787	NR_024584	Hs.465405
A_23_P210763	1.77778	-1.77778	-0.830079	down	FALSE	Homo sapiens jagged 1 (JAG1), mRNA [NM_000214]	182	GO:0007220|GO:0005886|GO:0045599|GO:0005112|GO:2000737|GO:0007154|GO:0045639|GO:0007219|GO:0042127|GO:0009887|GO:0045445|GO:0045446|GO:0045747|GO:0030097|GO:0030334|GO:0048839|GO:0042491|GO:0002011|GO:0001709|GO:0005509|GO:0007275|GO:0005576|GO:0001525|GO:0007399|GO:0016020|GO:0005887|GO:0005198|GO:0030216|GO:0032495|GO:0008083	10619120	chr20	10619061	-	hs|20p12.2	NM_000214	jagged 1	JAG1	chr20:10619120-10619061	NM_000214	Hs.728907
A_23_P90659	1.77682	-1.77682	-0.8293	down	FALSE	Homo sapiens lysosomal protein transmembrane 4 alpha (LAPTM4A), mRNA [NM_014713]	9741	GO:0005794|GO:0016020|GO:0006810|GO:0016021|GO:0012505	20232535	chr2	20232476	-	hs|2p24.1	NM_014713	lysosomal protein transmembrane 4 alpha	LAPTM4A	chr2:20232535-20232476	NM_014713	Hs.467807
A_33_P3268174	1.77649	-1.77649	-0.829026	down	FALSE	Homo sapiens kelch repeat and BTB (POZ) domain containing 6 (KBTBD6), mRNA [NM_152903]	89890	GO:0005515|GO:0008150|GO:0003674|GO:0005575	41701940	chr13	41701881	-	hs|13q14.11	NM_152903	kelch repeat and BTB (POZ) domain containing 6	KBTBD6	chr13:41701940-41701881	NM_152903	Hs.534040
A_23_P300056	1.77602	-1.77602	-0.828645	down	FALSE	Homo sapiens cell division cycle 42 (GTP binding protein, 25kDa) (CDC42), transcript variant 2, mRNA [NM_044472]	998	GO:0045859|GO:0005515|GO:0072686|GO:0043497|GO:0046330|GO:0031424|GO:0035088|GO:0042995|GO:0071777|GO:0031069|GO:0005622|GO:0042692|GO:0051489|GO:0007173|GO:0000166|GO:0043552|GO:0007411|GO:0031274|GO:0046847|GO:0005856|GO:0051017|GO:0051647|GO:0060684|GO:0007088|GO:0005815|GO:0045740|GO:0042059|GO:0030496|GO:0031435|GO:0006184|GO:0030742|GO:0051149|GO:0051301|GO:0034332|GO:0030036|GO:0005886|GO:…	22416622	chr1	22416563	+	hs|1p36.12	NM_044472	cell division cycle 42 (GTP binding protein, 25kDa)	CDC42	chr1:22416563-22416622	NM_044472	Hs.467637
A_33_P3283601	1.77594	-1.77594	-0.828581	down	FALSE	Homo sapiens placenta-specific 9 pseudogene (LOC389033), non-coding RNA [NR_026740]	389033	GO:0005576	130680494	chr2	130680435	-	hs|2q21.1	NR_026740	placenta-specific 9 pseudogene	LOC389033	chr2:130680494-130680435	NR_026740
A_33_P3329187	1.7756	-1.7756	-0.828303	down	FALSE	Homo sapiens DNA (cytosine-5-)-methyltransferase 1 (DNMT1), transcript variant 1, mRNA [NM_001130823]	1786	GO:0005515|GO:0090116|GO:0003886|GO:0005657|GO:0016458|GO:0005634|GO:0000122|GO:0003677|GO:0046872|GO:0006306|GO:0010628|GO:0010216|GO:0005721|GO:0071230|GO:0051571|GO:0009008|GO:0051573|GO:0008270|GO:0016740|GO:0016568|GO:0008134	10244082	chr19	10244023	-	hs|19p13.2	NM_001130823	DNA (cytosine-5-)-methyltransferase 1	DNMT1	chr19:10244082-10244023	NM_001130823	Hs.202672
A_33_P3244317	1.77555	-1.77555	-0.828263	down	FALSE	Homo sapiens mesoderm development candidate 2 (MESDC2), mRNA [NM_015154]	23184	GO:0003674|GO:0005886|GO:0006457|GO:0005783|GO:0034394|GO:0007498|GO:0005575|GO:0016055|GO:0050750	81268205	chr15	81268146	-	hs|15q25.1	NM_015154	mesoderm development candidate 2	MESDC2	chr15:81268205-81268146	NM_015154	Hs.578450
A_32_P35220	1.77522	-1.77522	-0.827997	down	FALSE	Homo sapiens COBW domain containing 5 (CBWD5), mRNA [NM_001024916]	220869	GO:0000166|GO:0005524	70486869	chr9	70486810	-	hs|9q21.11	NM_001024916	COBW domain containing 5	CBWD5	chr9:70486869-70486810	NM_001024916	Hs.645337
A_23_P217917	1.77522	-1.77522	-0.827995	down	FALSE	Homo sapiens glutathione S-transferase mu 4 (GSTM4), transcript variant 2, mRNA [NM_147148]	2948	GO:0005737|GO:0006805|GO:0018916|GO:0042178|GO:0008152|GO:0005789|GO:0004364|GO:0016740	110201686	chr1	110201628	+	hs|1p13.3	NM_147148	glutathione S-transferase mu 4	GSTM4	chr1:110201628-110201686	NM_147148	Hs.348387
A_32_P119197	1.77498	-1.77498	-0.827806	down	FALSE	Homo sapiens tropomyosin 3 (TPM3), transcript variant 3, mRNA [NM_001043352]	7170	GO:0003674|GO:0006937|GO:0005862|GO:0005737|GO:0001725|GO:0030049|GO:0006936|GO:0006928|GO:0003779|GO:0015629|GO:0005856|GO:0005829	154128004	chr1	154127945	-	hs|1q21.3	NM_001043352	tropomyosin 3	TPM3	chr1:154128004-154127945	NM_001043352	Hs.644306
A_23_P371787	1.77478	-1.77478	-0.827644	down	FALSE	Homo sapiens KIAA0247 (KIAA0247), mRNA [NM_014734]	9766	GO:0008150|GO:0003674|GO:0016020|GO:0016021|GO:0005575	70181637	chr14	70181578	+	hs|14q24.1	NM_014734	KIAA0247	KIAA0247	chr14:70181578-70181637	NM_014734	Hs.440025
A_24_P417162	1.77459	-1.77459	-0.827483	down	FALSE	Homo sapiens transducin (beta)-like 1X-linked (TBL1X), transcript variant 1, mRNA [NM_005647]	6907	GO:0005515|GO:0044212|GO:0008013|GO:0003714|GO:0007605|GO:0019904|GO:0005634|GO:0000122|GO:0008022|GO:0042393|GO:0000118|GO:0045944|GO:0017053|GO:0006508|GO:0043161|GO:0005654|GO:0005876|GO:0045893|GO:0060070|GO:0044255|GO:0008134	9687531	chrX	9687472	+	hs|Xp22.2	NM_005647	transducin (beta)-like 1X-linked	TBL1X	chrX:9687472-9687531	NM_005647	Hs.495656
A_24_P297539	1.77414	-1.77414	-0.827119	down	FALSE	Homo sapiens ubiquitin-conjugating enzyme E2C (UBE2C), transcript variant 6, mRNA [NM_181803]	11065	GO:0005515|GO:0010994|GO:0006511|GO:0007094|GO:0004842|GO:0016567|GO:0016874|GO:0031145|GO:0005829|GO:0051488|GO:0008054|GO:0000166|GO:0005680|GO:0007051|GO:0010458|GO:0016881|GO:0048015|GO:0051437|GO:0031536|GO:0051436|GO:0005524|GO:0051439|GO:0007067|GO:0007049|GO:0070979|GO:0000075|GO:0005654|GO:0070936|GO:0000278|GO:0051301	44445584	chr20	44445525	+	hs|20q13.12	NM_181803	ubiquitin-conjugating enzyme E2C	UBE2C	chr20:44445525-44445584	NM_181803	Hs.93002
A_33_P3240941	1.77398	-1.77398	-0.826986	down	FALSE	Homo sapiens beta-site APP-cleaving enzyme 1 (BACE1), transcript variant a, mRNA [NM_012104]	23621	GO:0005802|GO:0008798|GO:0030424|GO:0005794|GO:0009986|GO:0005783|GO:0005624|GO:0031410|GO:0050435|GO:0016020|GO:0005887|GO:0006508|GO:0008233|GO:0016021|GO:0004190|GO:0006509|GO:0019899|GO:0030659|GO:0005768	117159804	chr11	117159745	-	hs|11q23.3	NM_012104	beta-site APP-cleaving enzyme 1	BACE1	chr11:117159804-117159745	NM_012104	Hs.504003
A_23_P416314	1.77325	-1.77325	-0.826395	down	FALSE	Homo sapiens HRAS-like suppressor family, member 5 (HRASLS5), transcript variant 1, mRNA [NM_054108]	117245		63229094	chr11	63229035	-	hs|11q12.3	NM_054108	HRAS-like suppressor family, member 5	HRASLS5	chr11:63229094-63229035	NM_054108	Hs.410316
A_23_P217737	1.77249	-1.77249	-0.825775	down	FALSE	Homo sapiens ATPase, Cu++ transporting, alpha polypeptide (ATP7A), mRNA [NM_000052]	538	GO:0005802|GO:0005515|GO:0010468|GO:0008219|GO:0051353|GO:0051216|GO:0031526|GO:0018205|GO:0051542|GO:0010043|GO:0021860|GO:0031069|GO:0010041|GO:0015662|GO:0006754|GO:0034220|GO:0006878|GO:0000166|GO:0030198|GO:0019430|GO:0030199|GO:0043025|GO:0060003|GO:0043526|GO:0048251|GO:0032767|GO:0005794|GO:0048286|GO:0005507|GO:0043085|GO:0001701|GO:0048553|GO:0048554|GO:0006584|GO:0043588|GO:0007005|GO:…	77305657	chrX	77305601	+	hs|Xq21.1	NM_000052	ATPase, Cu++ transporting, alpha polypeptide	ATP7A	chrX:77305601-77305657	NM_000052	Hs.496414
A_23_P362148	1.77114	-1.77114	-0.824682	down	FALSE	Homo sapiens delta/notch-like EGF repeat containing (DNER), mRNA [NM_139072]	92737	GO:0005515|GO:0007220|GO:0005886|GO:0005509|GO:0048741|GO:0005112|GO:0007417|GO:0007416|GO:0030425|GO:0006897|GO:0007219|GO:0030276|GO:0043025|GO:0010001|GO:0004872|GO:0016021|GO:0001764|GO:0005769|GO:0004888	230222968	chr2	230222909	-	hs|2q36.3	NM_139072	delta/notch-like EGF repeat containing	DNER	chr2:230222968-230222909	NM_139072	Hs.234074
A_24_P521994	1.77103	-1.77103	-0.824589	down	FALSE	Homo sapiens kelch-like 24 (Drosophila) (KLHL24), mRNA [NM_017644]	54800	GO:0030424|GO:0005737|GO:0043204|GO:0042995	183402111	chr3	183402052	+	hs|3q27.1	NM_017644	kelch-like 24 (Drosophila)	KLHL24	chr3:183402052-183402111	NM_017644	Hs.407709
A_23_P369899	1.77055	-1.77055	-0.824199	down	FALSE	Homo sapiens transmembrane protein 158 (gene/pseudogene) (TMEM158), mRNA [NM_015444]	25907	GO:0016020|GO:0016021	45266206	chr3	45266147	-	hs|3p21.31	NM_015444	transmembrane protein 158 (gene/pseudogene)	TMEM158	chr3:45266206-45266147	NM_015444	Hs.730634
A_23_P315364	1.77048	-1.77048	-0.824141	down	FALSE	Homo sapiens chemokine (C-X-C motif) ligand 2 (CXCL2), mRNA [NM_002089]	2920	GO:0008009|GO:0006955|GO:0006954|GO:0006935|GO:0002237|GO:0005625|GO:0005576|GO:0005615	74963044	chr4	74962985	-	hs|4q13.3	NM_002089	chemokine (C-X-C motif) ligand 2	CXCL2	chr4:74963044-74962985	NM_002089	Hs.75765
A_33_P3330149	1.77034	-1.77034	-0.824025	down	FALSE	Homo sapiens paired box 6 (PAX6), transcript variant 1, mRNA [NM_000280]	5080	GO:0005515|GO:0004842|GO:0000790|GO:0003700|GO:0016567|GO:0006366|GO:0001654|GO:0000981|GO:0061072|GO:0005634|GO:0030154|GO:0005737|GO:0050768|GO:0009887|GO:0006355|GO:0001568|GO:0006357|GO:0005730|GO:0009611|GO:0070412|GO:0007275|GO:0048663|GO:0003322|GO:0042593|GO:0007417|GO:0003677|GO:0000979|GO:0061303|GO:0043565|GO:0010628|GO:0045893|GO:0007601	31810639	chr11	31810580	-	hs|11p13	NM_000280	paired box 6	PAX6	chr11:31810639-31810580	NM_000280	Hs.270303
A_23_P6786	1.7703	-1.7703	-0.823995	down	FALSE	tRNA nucleotidyl transferase, CCA-adding, 1 [Source:HGNC Symbol;Acc:17341] [ENST00000339437]	51095	GO:0005739|GO:0005622|GO:0006396|GO:0005813|GO:0000049|GO:0000166|GO:0006626|GO:0016779|GO:0004810|GO:0005524|GO:0042780|GO:0016740	3171987	chr3	3171928	+	hs|3p26.2	AK124137	tRNA nucleotidyl transferase, CCA-adding, 1	TRNT1	chr3:3171928-3171987		Hs.567495
A_23_P109034	1.7684	-1.7684	-0.822443	down	FALSE	Homo sapiens syndecan 4 (SDC4), mRNA [NM_002999]	6385	GO:0008092|GO:0001657|GO:0009986|GO:0005576|GO:0051894|GO:0008150|GO:0016020|GO:0005887|GO:0051496|GO:0005080|GO:0045860|GO:0043034|GO:0045121|GO:0001968|GO:0005925|GO:0070053	43954637	chr20	43954578	-	hs|20q13.12	NM_002999	syndecan 4	SDC4	chr20:43954637-43954578	NM_002999	Hs.632267
A_33_P3252785	1.76801	-1.76801	-0.82213	down	FALSE	placenta-specific 9 [Source:HGNC Symbol;Acc:19255] [ENST00000372270]	219348	GO:0005576	81904820	chr10	81904761	+	hs|10q22.3		placenta-specific 9	PLAC9	chr10:81904761-81904820
A_23_P59349	1.7679	-1.7679	-0.822039	down	FALSE	Homo sapiens headcase homolog (Drosophila) (HECA), mRNA [NM_016217]	51696	GO:0003674|GO:0030323|GO:0007275|GO:0005575	139501704	chr6	139501645	+	hs|6q24.1	NM_016217	headcase homolog (Drosophila)	HECA	chr6:139501645-139501704	NM_016217	Hs.197644
A_23_P133279	1.76788	-1.76788	-0.822019	down	FALSE	Homo sapiens family with sequence similarity 173, member B (FAM173B), mRNA [NM_199133]	134145	GO:0016020|GO:0016021	10226717	chr5	10226658	-	hs|5p15.2	NM_199133	family with sequence similarity 173, member B	FAM173B	chr5:10226717-10226658	NM_199133	Hs.481569
A_24_P12401	1.76759	-1.76759	-0.821786	down	FALSE	Homo sapiens vascular endothelial growth factor A (VEGFA), transcript variant 1, mRNA [NM_001025366]	7422	GO:0005515|GO:0043498|GO:0008360|GO:0009409|GO:0005615|GO:0042803|GO:0007610|GO:0043129|GO:0010740|GO:0030335|GO:0009986|GO:0030168|GO:0007275|GO:0005161|GO:0042056|GO:0005125|GO:0001701|GO:0031077|GO:0005604|GO:0002575|GO:0010595|GO:0043536|GO:0043184|GO:0042462|GO:0040007|GO:0005172|GO:0008083|GO:0043183|GO:0030949|GO:0035924|GO:0008284|GO:0035767|GO:0002042|GO:0042088|GO:0045779|GO:0032147|GO:…	43753570	chr6	43753511	+	hs|6p21.1	NM_001025366	vascular endothelial growth factor A	VEGFA	chr6:43753511-43753570	NM_001025366	Hs.73793
A_19_P00803771	1.76718	-1.76718	-0.821452	down	FALSE	Homo sapiens imprinted in Prader-Willi syndrome (non-protein coding) (IPW), non-coding RNA [NR_023915]			25365532	chr15	25365473	+	hs|15q11.2	NR_023915	imprinted in Prader-Willi syndrome (non-protein coding)	IPW	chr15:25365473-25365532	NR_023915
A_23_P398836	1.76685	-1.76685	-0.821176	down	FALSE	Homo sapiens thioredoxin domain containing 16 (TXNDC16), transcript variant 1, mRNA [NM_020784]	57544	GO:0045454|GO:0005576	52897879	chr14	52897820	-	hs|14q22.1	NM_020784	thioredoxin domain containing 16	TXNDC16	chr14:52897879-52897820	NM_020784	Hs.532609
A_33_P3269723	1.76676	-1.76676	-0.82111	down	FALSE	Homo sapiens zinc finger, SWIM-type containing 7 (ZSWIM7), transcript variant 1, mRNA [NM_001042697]	125150	GO:0006281|GO:0008270|GO:0006310|GO:0005634|GO:0046872	15879964	chr17	15879905	-	hs|17p12	NM_001042697	zinc finger, SWIM-type containing 7	ZSWIM7	chr17:15879964-15879905	NM_001042697	Hs.593985
A_33_P3253234	1.76638	-1.76638	-0.820793	down	FALSE	Homo sapiens IQ motif and Sec7 domain 2 (IQSEC2), transcript variant 3, mRNA [NM_001243197]	23096	GO:0005622|GO:0005086|GO:0005737|GO:0032012	53295566	chrX	53295507	-	hs|Xp11.22	NM_001243197	IQ motif and Sec7 domain 2	IQSEC2	chrX:53295566-53295507	NM_001243197	Hs.496138
A_32_P77977	1.76608	-1.76608	-0.820554	down	FALSE	Homo sapiens UTP11-like, U3 small nucleolar ribonucleoprotein, (yeast) (UTP11L), mRNA [NM_016037]	51118	GO:0005515|GO:0048011|GO:0005737|GO:0006364|GO:0032040|GO:0005730|GO:0005634|GO:0006917|GO:0005615|GO:0007399	38490012	chr1	38489953	+	hs|1p34.3	NM_016037	UTP11-like, U3 small nucleolar ribonucleoprotein, (yeast)	UTP11L	chr1:38489953-38490012	NM_016037	Hs.472038
A_23_P27035	1.76596	-1.76596	-0.820454	down	FALSE	Homo sapiens transmembrane protein 98 (TMEM98), transcript variant 1, mRNA [NM_015544]	26022	GO:0016020|GO:0005783|GO:0016021	31268487	chr17	31268428	+	hs|17q11.2	NM_015544	transmembrane protein 98	TMEM98	chr17:31268428-31268487	NM_015544	Hs.3447
A_24_P400507	1.76594	-1.76594	-0.820438	down	FALSE	Homo sapiens chromosome 3 open reading frame 64 (C3orf64), mRNA [NM_173654]	285203	GO:0016757|GO:0005576	69025317	chr3	69025258	-	hs|3p14.1	NM_173654	chromosome 3 open reading frame 64	C3orf64	chr3:69025317-69025258	NM_173654	Hs.518059
A_23_P370162	1.76586	-1.76586	-0.820374	down	FALSE	Homo sapiens X-ray radiation resistance associated 1 (XRRA1), mRNA [NM_182969]	143570	GO:0003674|GO:0005737|GO:0010165|GO:0005634	74552650	chr11	74552591	-	hs|11q13.4	NM_182969	X-ray radiation resistance associated 1	XRRA1	chr11:74552650-74552591	NM_182969	Hs.730797
A_23_P110606	1.76578	-1.76578	-0.820309	down	FALSE	Homo sapiens mastermind-like 1 (Drosophila) (MAML1), mRNA [NM_014757]	9794	GO:0005515|GO:0010467|GO:0006355|GO:0019901|GO:0003713|GO:0005730|GO:0010831|GO:0005634|GO:0043231|GO:0007219|GO:0016607|GO:0045944|GO:0042605|GO:0005654|GO:0006468	179203575	chr5	179203516	+	hs|5q35.3	NM_014757	mastermind-like 1 (Drosophila)	MAML1	chr5:179203516-179203575	NM_014757	Hs.631951
A_23_P103812	1.76571	-1.76571	-0.820246	down	FALSE	Homo sapiens family with sequence similarity 5, member C (FAM5C), mRNA [NM_199051]	339479	GO:0005737|GO:0005576|GO:0045786|GO:0007399	190067299	chr1	190067240	-	hs|1q31.1	NM_199051	family with sequence similarity 5, member C	FAM5C	chr1:190067299-190067240	NM_199051	Hs.65765
A_33_P3277110	1.76469	-1.76469	-0.819412	down	FALSE	Homo sapiens solute carrier family 5 (sodium/myo-inositol cotransporter), member 3 (SLC5A3), mRNA [NM_006933]	6526	GO:0005215|GO:0006020|GO:0005886|GO:0055085|GO:0015798|GO:0043576|GO:0005887|GO:0007422|GO:0006810|GO:0016021|GO:0006814|GO:0005367|GO:0006811|GO:0015293	35478499	chr21	35478440	+	hs|21q22.11	NM_006933	solute carrier family 5 (sodium/myo-inositol cotransporter), member 3	SLC5A3	chr21:35478440-35478499	NM_006933	Hs.302742
A_23_P54144	1.76423	-1.76423	-0.819042	down	FALSE	Homo sapiens bone morphogenetic protein 4 (BMP4), transcript variant 1, mRNA [NM_001202]	652	GO:0033088|GO:0005515|GO:0001657|GO:0014070|GO:0034504|GO:0001658|GO:0033085|GO:0003139|GO:0001759|GO:0009791|GO:0005615|GO:0007281|GO:0007224|GO:0002062|GO:0032355|GO:0010942|GO:0003279|GO:0002320|GO:0030501|GO:0001843|GO:0030509|GO:0000122|GO:0021978|GO:0042056|GO:0005125|GO:0001649|GO:0003130|GO:0010595|GO:0001958|GO:0032967|GO:0040007|GO:0008083|GO:0008285|GO:0021983|GO:0002043|GO:0021537|GO:…	54417377	chr14	54417318	-	hs|14q22.2	NM_001202	bone morphogenetic protein 4	BMP4	chr14:54417377-54417318	NM_001202	Hs.68879
A_23_P109171	1.75998	-1.75998	-0.815562	down	FALSE	Homo sapiens beaded filament structural protein 1, filensin (BFSP1), transcript variant 1, mRNA [NM_001195]	631	GO:0005882|GO:0005739|GO:0008150|GO:0005737|GO:0005212|GO:0005886|GO:0070307|GO:0005200|GO:0048469|GO:0015629	17474629	chr20	17474570	-	hs|20p12.1	NM_001195	beaded filament structural protein 1, filensin	BFSP1	chr20:17474629-17474570	NM_001195	Hs.129702
A_32_P89730	1.75941	-1.75941	-0.815095	down	FALSE	Homo sapiens loss of heterozygosity, 12, chromosomal region 2 (LOH12CR2), non-coding RNA [NR_024061]	503693		12508475	chr12	12508416	-	hs|12p13.2	NR_024061	loss of heterozygosity, 12, chromosomal region 2	LOH12CR2	chr12:12508475-12508416	NR_024061
A_32_P30649	1.75902	-1.75902	-0.814774	down	FALSE	Homo sapiens ets variant 5 (ETV5), mRNA [NM_004454]	2119	GO:0043565|GO:0006355|GO:0003700|GO:0044212|GO:0060762|GO:0005634|GO:0034599|GO:0045893|GO:0003677	185764606	chr3	185764547	-	hs|3q27.2	NM_004454	ets variant 5	ETV5	chr3:185764606-185764547	NM_004454	Hs.43697
A_24_P114255	1.75859	-1.75859	-0.814419	down	FALSE	Homo sapiens membrane bound O-acyltransferase domain containing 2 (MBOAT2), mRNA [NM_138799]	129642	GO:0016747|GO:0016020|GO:0016021|GO:0008654|GO:0003841	8997233	chr2	8997174	-	hs|2p25.1	NM_138799	membrane bound O-acyltransferase domain containing 2	MBOAT2	chr2:8997233-8997174	NM_138799	Hs.467634
A_24_P290163	1.75811	-1.75811	-0.814029	down	FALSE	Homo sapiens mRNA; cDNA DKFZp547E087 (from clone DKFZp547E087). [AL834164]			21484465	chr16	21484406	-	hs|16p12.2	AL834164			chr16:21484465-21484406		Hs.552700
A_32_P118250	1.75753	-1.75753	-0.81355	down	FALSE	Homo sapiens chromosome 14 open reading frame 167 (C14orf167), transcript variant 1, non-coding RNA [NR_023921]	55449		24408397	chr14	24408338	-	hs|14q11.2	NR_023921	chromosome 14 open reading frame 167	C14orf167	chr14:24408397-24408338	NR_023921	Hs.569361
A_24_P928052	1.75752	-1.75752	-0.813539	down	FALSE	Homo sapiens neuropilin 1 (NRP1), transcript variant 1, mRNA [NM_003873]	8829	GO:0048843|GO:0050731|GO:0060301|GO:0030154|GO:0007507|GO:0002116|GO:0007413|GO:0017154|GO:0007411|GO:0043025|GO:0009887|GO:0009986|GO:0007275|GO:0016358|GO:0048485|GO:0010595|GO:0043235|GO:0019955|GO:0021636|GO:0071526|GO:0030424|GO:0035767|GO:0005886|GO:0005883|GO:0007267|GO:0046872|GO:0014911|GO:0005829|GO:0030426|GO:0019838|GO:0035729|GO:0060666|GO:0004872|GO:0005021|GO:0060627|GO:0007155|GO:…	33466995	chr10	33466936	-	hs|10p11.22	NM_003873	neuropilin 1	NRP1	chr10:33466995-33466936	NM_003873	Hs.131704
A_23_P29803	1.75739	-1.75739	-0.813437	down	FALSE	Homo sapiens polymerase (RNA) II (DNA directed) polypeptide H (POLR2H), mRNA [NM_006232]	5437	GO:0008380|GO:0010467|GO:0006368|GO:0006386|GO:0006367|GO:0006385|GO:0006366|GO:0006363|GO:0006362|GO:0006361|GO:0006360|GO:0005634|GO:0006383|GO:0005737|GO:0005665|GO:0016032|GO:0003899|GO:0005730|GO:0006370|GO:0006351|GO:0050434|GO:0006281|GO:0004672|GO:0006283|GO:0000398|GO:0005654|GO:0006468|GO:0008270|GO:0006289	184086303	chr3	184086244	+	hs|3q27.1	NM_006232	polymerase (RNA) II (DNA directed) polypeptide H	POLR2H	chr3:184086244-184086303	NM_006232	Hs.432574
A_24_P131392	1.7566	-1.7566	-0.812785	down	FALSE	Homo sapiens family with sequence similarity 82, member A1 (FAM82A1), transcript variant 1, mRNA [NM_144713]	151393	GO:0005737|GO:0000922|GO:0016020|GO:0005488|GO:0005874|GO:0016021|GO:0005856	38231293	chr2	38231143	+	hs|2p22.2	NM_144713	family with sequence similarity 82, member A1	FAM82A1	chr2:38231143-38231293	NM_144713	Hs.591566
A_33_P3441021	1.7566	-1.7566	-0.812784	down	FALSE	Homo sapiens transmembrane protein 233 (TMEM233), mRNA [NM_001136534]	387890	GO:0009607|GO:0016020|GO:0016021	120078618	chr12	120078559	+	hs|12q24.23	NM_001136534	transmembrane protein 233	TMEM233	chr12:120078559-120078618	NM_001136534	Hs.530965
A_24_P216654	1.7557	-1.7557	-0.812045	down	FALSE	Homo sapiens sterol O-acyltransferase 1 (SOAT1), nuclear gene encoding mitochondrial protein, transcript variant 688113, mRNA [NM_003101]	6646	GO:0042632|GO:0033344|GO:0005792|GO:0010878|GO:0016746|GO:0005783|GO:0010742|GO:0034379|GO:0042986|GO:0034736|GO:0016020|GO:0015485|GO:0004772|GO:0005789|GO:0034435|GO:0016021|GO:0000062|GO:0008202|GO:0008203	179324383	chr1	179324324	+	hs|1q25.2	NM_003101	sterol O-acyltransferase 1	SOAT1	chr1:179324324-179324383	NM_003101	Hs.496383
A_33_P3391316	1.75523	-1.75523	-0.811657	down	FALSE	PREDICTED: Homo sapiens hypothetical LOC441956 (LOC441956), miscRNA [XR_109656]	441956		23634	chrUn_gl000215	23575	-		XR_109656	uncharacterized LOC441956	LOC441956	chrUn_gl000215:23634-23575	XR_109656	Hs.535148
A_33_P3632937	1.75453	-1.75453	-0.811083	down	FALSE	PREDICTED: Homo sapiens hypothetical LOC100131262 (LOC100131262), miscRNA [XR_132952]	100131262		880926	chr11	880867	-	hs|11p15.5	XR_132952	uncharacterized LOC100131262	LOC100131262	chr11:880926-880867	XR_132952	Hs.657010
A_23_P117163	1.75433	-1.75433	-0.810917	down	FALSE	Homo sapiens regulator of chromosome condensation (RCC1) and BTB (POZ) domain containing protein 1 (RCBTB1), mRNA [NM_018191]	55213	GO:0007049|GO:0006355|GO:0005737|GO:0005634|GO:0016568	50106428	chr13	50106369	-	hs|13q14.2	NM_018191	regulator of chromosome condensation (RCC1) and BTB (POZ) domain containing protein 1	RCBTB1	chr13:50106428-50106369	NM_018191	Hs.508021
A_33_P3327108	1.75384	-1.75384	-0.810516	down	FALSE	Homo sapiens nemo-like kinase (NLK), mRNA [NM_016231]	51701	GO:0006355|GO:0000287|GO:0030178|GO:0005634|GO:0005524|GO:0007243|GO:0005737|GO:0046777|GO:0004672|GO:0033136|GO:0000166|GO:0004674|GO:0018107|GO:0006468|GO:0007179|GO:0042169|GO:0031625|GO:0004707|GO:0008134	26523391	chr17	26523332	+	hs|17q11.2	NM_016231	nemo-like kinase	NLK	chr17:26523332-26523391	NM_016231	Hs.208759
A_23_P101407	1.7533	-1.7533	-0.810077	down	FALSE	Homo sapiens complement component 3 (C3), mRNA [NM_000064]	718	GO:0005515|GO:0004866|GO:0005102|GO:0001970|GO:0005576|GO:0010575|GO:0005615|GO:0045766|GO:0006957|GO:0006956|GO:0007165|GO:0050766|GO:0006955|GO:0006954|GO:0007186|GO:0045087|GO:0050776|GO:0006958|GO:0001798	6679434	chr19	6679177	-	hs|19p13.3	NM_000064	complement component 3	C3	chr19:6679434-6679177	NM_000064	Hs.529053
A_33_P3297415	1.75315	-1.75315	-0.809952	down	FALSE	Homo sapiens neuropilin 2 (NRP2), transcript variant 6, mRNA [NM_201264]	8828	GO:0030424|GO:0005886|GO:0001755|GO:0030154|GO:0046872|GO:0007507|GO:0002116|GO:0017154|GO:0019838|GO:0007411|GO:0005021|GO:0004872|GO:0007155|GO:0008201|GO:0048010|GO:0050919|GO:0005624|GO:0007275|GO:0001525|GO:0007399|GO:0010595|GO:0019955|GO:0001938|GO:0071526|GO:0016021	206562444	chr2	206562385	+	hs|2q33.3	NM_201264	neuropilin 2	NRP2	chr2:206562385-206562444	NM_201264	Hs.471200
A_23_P363316	1.75314	-1.75314	-0.809943	down	FALSE	Homo sapiens homeobox B5 (HOXB5), mRNA [NM_002147]	3215	GO:0043565|GO:0003700|GO:0048704|GO:0007275|GO:0005634|GO:0045446|GO:0009952|GO:0009653	46668865	chr17	46668806	-	hs|17q21.32	NM_002147	homeobox B5	HOXB5	chr17:46668865-46668806	NM_002147	Hs.654456
A_24_P254278	1.75278	-1.75278	-0.809646	down	FALSE	Homo sapiens solute carrier family 23 (nucleobase transporters), member 2 (SLC23A2), transcript variant 2, mRNA [NM_203327]	9962	GO:0005215|GO:0005886|GO:0015882|GO:0070890|GO:0006767|GO:0016323|GO:0005737|GO:0016324|GO:0009925|GO:0015205|GO:0006814|GO:0070904|GO:0006979|GO:0015229|GO:0006811|GO:0015293|GO:0015851|GO:0005624|GO:0019852|GO:0008520|GO:0006139|GO:0006766|GO:0005887|GO:0008523|GO:0016021|GO:0015993	4833375	chr20	4833316	-	hs|20p13	NM_203327	solute carrier family 23 (nucleobase transporters), member 2	SLC23A2	chr20:4833375-4833316	NM_203327	Hs.516866
A_23_P147109	1.75255	-1.75255	-0.809457	down	FALSE	Homo sapiens chromosome 9 open reading frame 167 (C9orf167), mRNA [NM_017723]	54863	GO:0017111|GO:0016020|GO:0000166|GO:0051085|GO:0016021|GO:0005524	140176655	chr9	140176596	+	hs|9q34.3	NM_017723	chromosome 9 open reading frame 167	C9orf167	chr9:140176596-140176655	NM_017723	Hs.495541
A_23_P335428	1.7521	-1.7521	-0.809083	down	FALSE	Homo sapiens 3-hydroxyisobutyrate dehydrogenase (HIBADH), mRNA [NM_152740]	11112	GO:0005739|GO:0034641|GO:0004616|GO:0051287|GO:0005759|GO:0016491|GO:0009083|GO:0006573|GO:0008442|GO:0006098	27565813	chr7	27565754	-	hs|7p15.2	NM_152740	3-hydroxyisobutyrate dehydrogenase	HIBADH	chr7:27565813-27565754	NM_152740	Hs.406758
A_23_P48175	1.75165	-1.75165	-0.808717	down	FALSE	Homo sapiens transmembrane protein 106C (TMEM106C), transcript variant 2, mRNA [NM_024056]	79022	GO:0008150|GO:0003674|GO:0016020|GO:0005783|GO:0005789|GO:0016021|GO:0005575	48362621	chr12	48362562	+	hs|12q13.11	NM_024056	transmembrane protein 106C	TMEM106C	chr12:48362562-48362621	NM_024056	Hs.596726
A_23_P142075	1.75159	-1.75159	-0.808666	down	FALSE	Homo sapiens acid phosphatase 5, tartrate resistant (ACP5), transcript variant 4, mRNA [NM_001611]	54	GO:0050830|GO:0045453|GO:0003993|GO:0032691|GO:0032929|GO:0032720|GO:0006767|GO:0005764|GO:0046872|GO:0008198|GO:0005829|GO:0008199|GO:0016787|GO:0045019|GO:0006766|GO:0032695|GO:0060349|GO:0050728|GO:0016311|GO:0032496|GO:0016021|GO:0034097	11685584	chr19	11685525	-	hs|19p13.2	NM_001611	acid phosphatase 5, tartrate resistant	ACP5	chr19:11685584-11685525	NM_001611	Hs.1211
A_23_P77201	1.75119	-1.75119	-0.808333	down	FALSE	Homo sapiens chromosome 15 open reading frame 41 (C15orf41), transcript variant 2, mRNA [NM_032499]	84529		37102117	chr15	37102058	+	hs|15q14	NM_032499	chromosome 15 open reading frame 41	C15orf41	chr15:37102058-37102117	NM_032499	Hs.48348
A_33_P3275350	1.7509	-1.7509	-0.808097	down	FALSE	Homo sapiens neuronal calcium sensor 1 (NCS1), transcript variant 1, mRNA [NM_014286]	23413	GO:0005515|GO:0030424|GO:0048471|GO:0005794|GO:0030054|GO:0051927|GO:0005886|GO:0048015|GO:0005509|GO:0045202|GO:0014069|GO:0031045|GO:0031410|GO:0030425|GO:0043231|GO:0005829|GO:0045921|GO:0005737|GO:0045211|GO:0032580|GO:0010975	132998900	chr9	132998841	+	hs|9q34.11	NM_014286	neuronal calcium sensor 1	NCS1	chr9:132998841-132998900	NM_014286	Hs.642946
A_23_P43157	1.75087	-1.75087	-0.808068	down	FALSE	Homo sapiens v-myb myeloblastosis viral oncogene homolog (avian)-like 1 (MYBL1), transcript variant 1, mRNA [NM_001080416]	4603	GO:0006355|GO:0005730|GO:0005634|GO:0045893|GO:0003677	67474765	chr8	67474706	-	hs|8q13.1	NM_001080416	v-myb myeloblastosis viral oncogene homolog (avian)-like 1	MYBL1	chr8:67474765-67474706	NM_001080416	Hs.445898
A_23_P119196	1.75002	-1.75002	-0.807373	down	FALSE	Homo sapiens Kruppel-like factor 2 (lung) (KLF2), mRNA [NM_016270]	10365	GO:0070301|GO:0003700|GO:0032715|GO:0034101|GO:0005634|GO:0001701|GO:0046872|GO:0005622|GO:0043565|GO:0000902|GO:0043249|GO:0035264|GO:0045944|GO:0034616|GO:0071356|GO:0071347|GO:0008270|GO:0045893	16438305	chr19	16438246	+	hs|19p13.11	NM_016270	Kruppel-like factor 2 (lung)	KLF2	chr19:16438246-16438305	NM_016270	Hs.107740
A_33_P3269069	1.74965	-1.74965	-0.807069	down	FALSE	Homo sapiens heparan sulfate 2-O-sulfotransferase 1 (HS2ST1), transcript variant 2, mRNA [NM_001134492]	9653	GO:0005794|GO:0016020|GO:0000139|GO:0008146|GO:0004394|GO:0016021|GO:0060676|GO:0015014|GO:0030202|GO:0016740	87564102	chr1	87564043	+	hs|1p22.3	NM_001134492	heparan sulfate 2-O-sulfotransferase 1	HS2ST1	chr1:87564043-87564102	NM_001134492	Hs.48823
A_23_P408955	1.74914	-1.74914	-0.806643	down	FALSE	Homo sapiens E2F transcription factor 2 (E2F2), mRNA [NM_004091]	1870	GO:0005515|GO:0005667|GO:0006355|GO:0003700|GO:0006367|GO:0006915|GO:0001047|GO:0005634|GO:0003677|GO:0051726|GO:0005654|GO:0000080|GO:0000278|GO:0008134	23832992	chr1	23832933	-	hs|1p36.12	NM_004091	E2F transcription factor 2	E2F2	chr1:23832992-23832933	NM_004091	Hs.194333
A_24_P344961	1.74908	-1.74908	-0.806599	down	FALSE	Homo sapiens angiomotin (AMOT), transcript variant 2, mRNA [NM_133265]	154796	GO:0005515|GO:0030036|GO:0030054|GO:0005884|GO:0030139|GO:0005737|GO:0042074|GO:0008180|GO:0006935|GO:0040019|GO:0004872|GO:0030334|GO:0001725|GO:0009986|GO:0001726|GO:0001701|GO:0001702|GO:0030027|GO:0045793|GO:0043536|GO:0043532|GO:0051496|GO:0016525|GO:0007043|GO:0005923|GO:0016021|GO:0001570|GO:0009897|GO:0043116	112018573	chrX	112018514	-	hs|Xq23	NM_133265	angiomotin	AMOT	chrX:112018573-112018514	NM_133265	Hs.528051
A_33_P3503937	1.74901	-1.74901	-0.806539	down	FALSE	Homo sapiens cDNA FLJ37107 fis, clone BRACE2020157. [AK094426]	284581	GO:0016020|GO:0016021	205861612	chr1	205861553	+	hs|1q32.1	AK094426	uncharacterized LOC284581	LOC284581	chr1:205861553-205861612
A_23_P87827	1.74867	-1.74867	-0.80626	down	FALSE	Homo sapiens unc-119 homolog B (C. elegans) (UNC119B), mRNA [NM_001080533]	84747		121161190	chr12	121161131	+	hs|12q24.31	NM_001080533	unc-119 homolog B (C. elegans)	UNC119B	chr12:121161131-121161190	NM_001080533	Hs.127610
A_23_P67725	1.7486	-1.7486	-0.806202	down	FALSE	Homo sapiens lamin B2 (LMNB2), mRNA [NM_032737]	84823	GO:0008150|GO:0003674|GO:0016020|GO:0005198|GO:0005652|GO:0005637|GO:0005634|GO:0005638	2428242	chr19	2428183	-	hs|19p13.3	NM_032737	lamin B2	LMNB2	chr19:2428242-2428183	NM_032737	Hs.728836
A_24_P277155	1.74854	-1.74854	-0.806148	down	FALSE	Homo sapiens helicase-like transcription factor (HLTF), transcript variant 1, mRNA [NM_003071]	6596	GO:0005515|GO:0006355|GO:0006357|GO:0016874|GO:0004386|GO:0005730|GO:0005634|GO:0016818|GO:0003677|GO:0005524|GO:0046872|GO:0000166|GO:0016787|GO:0008270|GO:0016887|GO:0016568	148748450	chr3	148748391	-	hs|3q24	NM_003071	helicase-like transcription factor	HLTF	chr3:148748450-148748391	NM_003071	Hs.3068
A_23_P309515	1.74802	-1.74802	-0.805723	down	FALSE	Homo sapiens potassium channel tetramerisation domain containing 18 (KCTD18), mRNA [NM_152387]	130535	GO:0016020|GO:0008076|GO:0005249|GO:0006813	201354529	chr2	201354470	-	hs|2q33.1	NM_152387	potassium channel tetramerisation domain containing 18	KCTD18	chr2:201354529-201354470	NM_152387	Hs.605775
A_24_P354689	1.74646	-1.74646	-0.804434	down	FALSE	Homo sapiens sparc/osteonectin, cwcv and kazal-like domains proteoglycan (testican) 1 (SPOCK1), mRNA [NM_004598]	6695	GO:0031594|GO:0004869|GO:0004867|GO:0005509|GO:0010812|GO:0005578|GO:0021953|GO:0014069|GO:0005576|GO:0001558|GO:0005615|GO:0007399|GO:0010951|GO:0007165|GO:0016528|GO:0005737|GO:0033268|GO:0008191|GO:0010977|GO:0001764|GO:0007155|GO:0022008	136311246	chr5	136311187	-	hs|5q31.2	NM_004598	sparc/osteonectin, cwcv and kazal-like domains proteoglycan (testican) 1	SPOCK1	chr5:136311246-136311187	NM_004598	Hs.596136
A_19_P00317642	1.74623	-1.74623	-0.804245	down	FALSE	lincRNA:chr16:54953047-54954528 forward strand			54953121	chr16	54953062	+	hs|16q13				chr16:54953062-54953121
A_24_P250535	1.74608	-1.74608	-0.804118	down	FALSE	Homo sapiens thioredoxin-related transmembrane protein 4 (TMX4), mRNA [NM_021156]	56255	GO:0016020|GO:0006810|GO:0045454|GO:0016021|GO:0022900	7962219	chr20	7962160	-	hs|20p12.3	NM_021156	thioredoxin-related transmembrane protein 4	TMX4	chr20:7962219-7962160	NM_021156	Hs.169358
A_33_P3640101	1.74573	-1.74573	-0.803833	down	FALSE	Homo sapiens hypothetical gene supported by BC000922, mRNA (cDNA clone IMAGE:3447073), partial cds. [BC000922]	400684		32881016	chr19	32880957	-	hs|19q13.11	BC000922	uncharacterized LOC400684	LOC400684	chr19:32881016-32880957
A_24_P943193	1.74558	-1.74558	-0.803709	down	FALSE	Homo sapiens prolyl endopeptidase-like (PREPL), transcript variant 1, mRNA [NM_006036]	9581	GO:0005737|GO:0004252|GO:0006508|GO:0008233|GO:0005829	44545965	chr2	44545906	-	hs|2p21	NM_006036	prolyl endopeptidase-like	PREPL	chr2:44545965-44545906	NM_006036	Hs.727511
A_23_P379327	1.74548	-1.74548	-0.803621	down	FALSE	Homo sapiens family with sequence similarity 63, member B (FAM63B), transcript variant 1, mRNA [NM_001040450]	54629	GO:0008150|GO:0003674|GO:0005575	59149217	chr15	59149158	+	hs|15q22.1	NM_001040450	family with sequence similarity 63, member B	FAM63B	chr15:59149158-59149217	NM_001040450	Hs.591122
A_33_P3412900	1.74546	-1.74546	-0.803608	down	FALSE	Homo sapiens cerebellin 3 precursor (CBLN3), mRNA [NM_001039771]	643866	GO:0030054|GO:0045202|GO:0005576	24895813	chr14	24895754	-	hs|14q12	NM_001039771	cerebellin 3 precursor	CBLN3	chr14:24895813-24895754	NM_001039771	Hs.207603
A_24_P377225	1.74545	-1.74545	-0.803595	down	FALSE	Homo sapiens ubiquitin specific peptidase 46 (USP46), transcript variant 1, mRNA [NM_022832]	64854	GO:0005515|GO:0006511|GO:0016579|GO:0004843|GO:0032228|GO:0006508|GO:0007610|GO:0008233|GO:0008234|GO:0004221	53462225	chr4	53462166	-	hs|4q12	NM_022832	ubiquitin specific peptidase 46	USP46	chr4:53462225-53462166	NM_022832	Hs.7966
A_23_P42087	1.74531	-1.74531	-0.803487	down	FALSE	Homo sapiens biphenyl hydrolase-like (serine hydrolase) (BPHL), transcript variant 1, mRNA [NM_004332]	670	GO:0005739|GO:0006520|GO:0016787|GO:0009636	3152907	chr6	3152848	+	hs|6p25.2	NM_004332	biphenyl hydrolase-like (serine hydrolase)	BPHL	chr6:3152848-3152907	NM_004332	Hs.10136
A_32_P135336	1.7447	-1.7447	-0.802982	down	FALSE	Homo sapiens coiled-coil domain containing 101 pseudogene (LOC388242), non-coding RNA [NR_002556]	388242		29476353	chr16	29476294	-	hs|16p11.2	NR_002556	coiled-coil domain containing 101 pseudogene	LOC388242	chr16:29476353-29476294	NR_002556
A_33_P3232047	1.7446	-1.7446	-0.802892	down	FALSE	Homo sapiens transmembrane protein 14B (TMEM14B), transcript variant 1, mRNA [NM_030969]	81853	GO:0016020|GO:0016021	10757091	chr6	10757032	+	hs|6p24.2	NM_030969	transmembrane protein 14B	TMEM14B	chr6:10757032-10757091	NM_030969	Hs.95600
A_24_P100517	1.74436	-1.74436	-0.802702	down	FALSE	Homo sapiens chromosome 9 open reading frame 140 (C9orf140), mRNA [NM_178448]	89958	GO:0005737|GO:0005730|GO:0005634	139957282	chr9	139957223	-	hs|9q34.3	NM_178448	chromosome 9 open reading frame 140	C9orf140	chr9:139957282-139957223	NM_178448	Hs.19322
A_23_P397543	1.74426	-1.74426	-0.802611	down	FALSE	Homo sapiens long intergenic non-protein coding RNA 174 (LINC00174), non-coding RNA [NR_026873]	285908		65841248	chr7	65841189	-	hs|7q11.21	NR_026873	long intergenic non-protein coding RNA 174	LINC00174	chr7:65841248-65841189	NR_026873	Hs.50755
A_23_P48835	1.74419	-1.74419	-0.802555	down	FALSE	Homo sapiens kinesin family member 23 (KIF23), transcript variant 1, mRNA [NM_138555]	9493	GO:0005515|GO:0008017|GO:0051256|GO:0072686|GO:0005634|GO:0071777|GO:0005829|GO:0000910|GO:0005737|GO:0000166|GO:0000087|GO:0005856|GO:0007018|GO:0005871|GO:0033205|GO:0000022|GO:0005874|GO:0005819|GO:0030496|GO:0003777|GO:0005524|GO:0007067|GO:0007596|GO:0005654|GO:0000278	69740583	chr15	69740524	+	hs|15q23	NM_138555	kinesin family member 23	KIF23	chr15:69740524-69740583	NM_138555	Hs.270845
A_23_P76749	1.74338	-1.74338	-0.801889	down	FALSE	Homo sapiens UDP-N-acetyl-alpha-D-galactosamine:polypeptide N-acetylgalactosaminyltransferase-like 1 (GALNTL1), transcript variant 2, mRNA [NM_020692]	57452	GO:0004653|GO:0005794|GO:0016020|GO:0000139|GO:0016757|GO:0005529|GO:0016021	69821130	chr14	69821071	+	hs|14q24.1	NM_020692	UDP-N-acetyl-alpha-D-galactosamine:polypeptide N-acetylgalactosaminyltransferase-like 1	GALNTL1	chr14:69821071-69821130	NM_020692	Hs.21035
A_23_P211212	1.74306	-1.74306	-0.801621	down	FALSE	Homo sapiens collagen, type XVIII, alpha 1 (COL18A1), transcript variant 1, mRNA [NM_030582]	80781	GO:0031012|GO:0005515|GO:0005581|GO:0008285|GO:0005198|GO:0009887|GO:0005576|GO:0007155|GO:0007601|GO:0005615|GO:0046872	46933617	chr21	46933558	+	hs|21q22.3	NM_030582	collagen, type XVIII, alpha 1	COL18A1	chr21:46933558-46933617	NM_030582	Hs.517356
A_23_P14774	1.74285	-1.74285	-0.801452	down	FALSE	Homo sapiens cathepsin H (CTSH), mRNA [NM_004390]	1512	GO:0031648|GO:0005515|GO:0004197|GO:0030984|GO:0006508|GO:0060448|GO:0008233|GO:0032526|GO:0008234|GO:0010634|GO:0005764	79214268	chr15	79214209	-	hs|15q25.1	NM_004390	cathepsin H	CTSH	chr15:79214268-79214209	NM_004390	Hs.148641
A_23_P34946	1.74198	-1.74198	-0.800725	down	FALSE	Homo sapiens digestive organ expansion factor homolog (zebrafish) (DIEXF), mRNA [NM_014388]	27042	GO:0007275|GO:0005634	210030646	chr1	210030587	+	hs|1q32.2	NM_014388	digestive organ expansion factor homolog (zebrafish)	DIEXF	chr1:210030587-210030646	NM_014388	Hs.194754
A_23_P212119	1.74138	-1.74138	-0.800232	down	FALSE	Homo sapiens UDP-N-acetyl-alpha-D-galactosamine:polypeptide N-acetylgalactosaminyltransferase-like 2 (GALNTL2), mRNA [NM_054110]	117248	GO:0030133|GO:0004653|GO:0005794|GO:0016020|GO:0000139|GO:0016757|GO:0005529|GO:0016021	16269863	chr3	16269804	+	hs|3p25.1	NM_054110	UDP-N-acetyl-alpha-D-galactosamine:polypeptide N-acetylgalactosaminyltransferase-like 2	GALNTL2	chr3:16269804-16269863	NM_054110	Hs.411308
A_23_P215296	1.74128	-1.74128	-0.800148	down	FALSE	Homo sapiens cyclin-dependent kinase 13 (CDK13), transcript variant 1, mRNA [NM_003718]	8621	GO:0070816|GO:0030097|GO:0008380|GO:0005515|GO:0006397|GO:0007088|GO:0008284|GO:0019908|GO:0030332|GO:0005634|GO:0007275|GO:0005524|GO:0008353|GO:0004672|GO:0016607|GO:0000166|GO:0044419|GO:0000380|GO:0006468|GO:0004693	40134609	chr7	40134550	+	hs|7p14.1	NM_003718	cyclin-dependent kinase 13	CDK13	chr7:40134550-40134609	NM_003718	Hs.233552
A_33_P3432961	1.74122	-1.74122	-0.800095	down	FALSE	Homo sapiens uncharacterized LOC401320 (LOC401320), non-coding RNA [NR_038889]	401320		30588083	chr7	30588024	-	hs|7p14.3	NR_038889	uncharacterized LOC401320	LOC401320	chr7:30588083-30588024	NR_038889	Hs.561708
A_23_P205098	1.74055	-1.74055	-0.799543	down	FALSE	Homo sapiens PDS5, regulator of cohesion maintenance, homolog B (S. cerevisiae) (PDS5B), mRNA [NM_015032]	23047	GO:0005515|GO:0008285|GO:0008283|GO:0005730|GO:0005634|GO:0003677|GO:0005524|GO:0007049|GO:0007067|GO:0042127|GO:0000785|GO:0007064|GO:0051301	33351584	chr13	33351525	+	hs|13q13.1	NM_015032	PDS5, regulator of cohesion maintenance, homolog B (S. cerevisiae)	PDS5B	chr13:33351525-33351584	NM_015032	Hs.646051
A_23_P155989	1.74019	-1.74019	-0.799242	down	FALSE	Homo sapiens centromere protein K (CENPK), mRNA [NM_022145]	64105	GO:0034080|GO:0000236|GO:0005694|GO:0000087|GO:0006334|GO:0000777|GO:0005654|GO:0005634|GO:0000278|GO:0005829	64813872	chr5	64813813	-	hs|5q12.3	NM_022145	centromere protein K	CENPK	chr5:64813872-64813813	NM_022145	Hs.529778
A_24_P37441	1.73975	-1.73975	-0.798883	down	FALSE	Homo sapiens pyruvate dehydrogenase kinase, isozyme 1 (PDK1), nuclear gene encoding mitochondrial protein, mRNA [NM_002610]	5163	GO:0004740|GO:0010510|GO:0046982|GO:0005975|GO:0007264|GO:0032403|GO:0000155|GO:0005524|GO:0042803|GO:0005739|GO:0004672|GO:0000166|GO:0006090|GO:0005759|GO:0018106|GO:0006006|GO:0006468|GO:0045254|GO:0016740|GO:0007166	173463332	chr2	173463273	+	hs|2q31.1	NM_002610	pyruvate dehydrogenase kinase, isozyme 1	PDK1	chr2:173463273-173463332	NM_002610	Hs.470633
A_33_P3551349	1.73927	-1.73927	-0.798485	down	FALSE	Homo sapiens cDNA FLJ45542 fis, clone BRTHA2033320. [AK127450]	439911		43950095	chr10	43950036	+	hs|10q11.21	AK127450	uncharacterized LOC439911	LOC439911	chr10:43950036-43950095
A_24_P228875	1.73904	-1.73904	-0.798293	down	FALSE	Homo sapiens Rac/Cdc42 guanine nucleotide exchange factor (GEF) 6 (ARHGEF6), mRNA [NM_004840]	9459	GO:0005515|GO:0051056|GO:0008624|GO:0048011|GO:0007264|GO:0035023|GO:0034329|GO:0007254|GO:0006915|GO:0005829|GO:0043547|GO:0005085|GO:0005622|GO:0005737|GO:0005089|GO:0005096	135748769	chrX	135748710	-	hs|Xq26.3	NM_004840	Rac/Cdc42 guanine nucleotide exchange factor (GEF) 6	ARHGEF6	chrX:135748769-135748710	NM_004840	Hs.522795
A_23_P147025	1.73849	-1.73849	-0.797837	down	FALSE	Homo sapiens RAB33A, member RAS oncogene family (RAB33A), mRNA [NM_004794]	9363	GO:0006184|GO:0005515|GO:0005886|GO:0000166|GO:0007264|GO:0003924|GO:0015031|GO:0005525	129318817	chrX	129318758	+	hs|Xq26.1	NM_004794	RAB33A, member RAS oncogene family	RAB33A	chrX:129318758-129318817	NM_004794	Hs.654356
A_32_P186474	1.73749	-1.73749	-0.797002	down	FALSE	Homo sapiens Rac GTPase activating protein 1 (RACGAP1), transcript variant 1, mRNA [NM_013277]	29127	GO:0051256|GO:0005515|GO:0008017|GO:0072686|GO:0007264|GO:0005634|GO:0007283|GO:0009790|GO:0071777|GO:0007108|GO:0032154|GO:0046872|GO:0030154|GO:0005829|GO:0007405|GO:0000910|GO:0005737|GO:0005856|GO:0000915|GO:0007018|GO:0006811|GO:0051056|GO:0033205|GO:0043015|GO:0001669|GO:0051988|GO:0043014|GO:0005874|GO:0048487|GO:0030496|GO:0031410|GO:0043547|GO:0007049|GO:0007596|GO:0008272|GO:0005096	50383073	chr12	50383014	-	hs|12q13.12	NM_013277	Rac GTPase activating protein 1	RACGAP1	chr12:50383073-50383014	NM_013277	Hs.505469
A_33_P3318966	1.73739	-1.73739	-0.796924	down	FALSE	Homo sapiens methyltransferase like 20 (METTL20), transcript variant 1, mRNA [NM_173802]	254013	GO:0005737|GO:0008276|GO:0016740	31821863	chr12	31821804	+	hs|12p11.21	NM_173802	methyltransferase like 20	METTL20	chr12:31821804-31821863	NM_173802	Hs.585084
A_23_P29836	1.73725	-1.73725	-0.796802	down	FALSE	Homo sapiens transmembrane protein 42 (TMEM42), mRNA [NM_144638]	131616	GO:0016020|GO:0016021	44907104	chr3	44907045	+	hs|3p21.31	NM_144638	transmembrane protein 42	TMEM42	chr3:44907045-44907104	NM_144638	Hs.646856
A_23_P413285	1.73707	-1.73707	-0.796656	down	FALSE	Homo sapiens coiled-coil and C2 domain containing 2A (CC2D2A), transcript variant 1, mRNA [NM_001080522]	57545	GO:0005929|GO:0005737|GO:0060271|GO:0030030|GO:0005932|GO:0005856	15601301	chr4	15601242	+	hs|4p15.32	NM_001080522	coiled-coil and C2 domain containing 2A	CC2D2A	chr4:15601242-15601301	NM_001080522	Hs.590928
A_33_P3416762	1.73672	-1.73672	-0.796365	down	FALSE	Homo sapiens lysophospholipase I (LYPLA1), mRNA [NM_006330]	10434	GO:0006629|GO:0005739|GO:0005737|GO:0016787|GO:0008474|GO:0004622|GO:0050999|GO:0006631|GO:0046209|GO:0005829	54959263	chr8	54959204	-	hs|8q11.23	NM_006330	lysophospholipase I	LYPLA1	chr8:54959263-54959204	NM_006330	Hs.730675
A_23_P7325	1.73669	-1.73669	-0.796344	down	FALSE	Homo sapiens bone marrow stromal cell antigen 1 (BST1), mRNA [NM_004334]	683	GO:0003953|GO:0016787|GO:0005886|GO:0000166|GO:0006959|GO:0007275|GO:0031225|GO:0019898	15720608	chr4	15720549	+	hs|4p15.32	NM_004334	bone marrow stromal cell antigen 1	BST1	chr4:15720549-15720608	NM_004334	Hs.720344
A_33_P3329652	1.73661	-1.73661	-0.796271	down	FALSE	Homo sapiens zinc finger protein 90 homolog (mouse) (ZFP90), mRNA [NM_133458]	146198	GO:0005622|GO:0001078|GO:0008270|GO:0005634|GO:0045893|GO:0046872|GO:0043392	68601030	chr16	68600971	+	hs|16q22.1	NM_133458	zinc finger protein 90 homolog (mouse)	ZFP90	chr16:68600971-68601030	NM_133458	Hs.461074
A_33_P3227904	1.73654	-1.73654	-0.796216	down	FALSE	Homo sapiens solute carrier family 25, member 34 (SLC25A34), mRNA [NM_207348]	284723	GO:0005739|GO:0016020|GO:0006810|GO:0005743|GO:0016021	16067883	chr1	16067824	+	hs|1p36.21	NM_207348	solute carrier family 25, member 34	SLC25A34	chr1:16067824-16067883	NM_207348	Hs.631867
A_19_P00317449	1.73642	-1.73642	-0.796115	down	FALSE	Homo sapiens zinc finger protein 678 (ZNF678), transcript variant 1, mRNA [NM_178549]		GO:0005622|GO:0006355|GO:0008270|GO:0005634|GO:0003677|GO:0046872	227850102	chr1	227850043	+	hs|1q42.13	NM_178549		ZNF678	chr1:227850043-227850102	NM_178549	Hs.30323
A_33_P3405904	1.73584	-1.73584	-0.795638	down	FALSE				43551785	chr17	43551726	-	hs|17q21.31				chr17:043551785-043551726
A_24_P175460	1.73507	-1.73507	-0.794996	down	FALSE	Homo sapiens calmodulin regulated spectrin-associated protein 1 (CAMSAP1), mRNA [NM_015447]	157922	GO:0005737|GO:0022604|GO:0007010|GO:0005874|GO:0005856	138700936	chr9	138700877	-	hs|9q34.3	NM_015447	calmodulin regulated spectrin-associated protein 1	CAMSAP1	chr9:138700936-138700877	NM_015447	Hs.522493
A_23_P358662	1.73496	-1.73496	-0.794899	down	FALSE	Homo sapiens centrosomal protein 44kDa (CEP44), transcript variant 1, mRNA [NM_001040157]	80817	GO:0005813|GO:0005737|GO:0000922|GO:0030496|GO:0005856	175241085	chr4	175241026	+	hs|4q34.1	NM_001040157	centrosomal protein 44kDa	CEP44	chr4:175241026-175241085	NM_001040157	Hs.555989
A_23_P23924	1.73495	-1.73495	-0.794891	down	FALSE	Homo sapiens calpain 2, (m/II) large subunit (CAPN2), transcript variant 1, mRNA [NM_001748]	824	GO:0008092|GO:0005515|GO:0001666|GO:0046982|GO:0005886|GO:0001824|GO:0005509|GO:0007520|GO:0005625|GO:0005634|GO:0005626|GO:0005622|GO:0005737|GO:0004198|GO:0006508|GO:0008233|GO:0008234|GO:0000785	223963459	chr1	223963400	+	hs|1q41	NM_001748	calpain 2, (m/II) large subunit	CAPN2	chr1:223963400-223963459	NM_001748	Hs.350899
A_33_P3424297	1.73479	-1.73479	-0.794764	down	FALSE	Homo sapiens selenoprotein T (SELT), mRNA [NM_016275]	51714	GO:0008430|GO:0001514|GO:0045454	150344885	chr3	150344826	+	hs|3q25.1	NM_016275	selenoprotein T	SELT	chr3:150344826-150344885	NM_016275	Hs.369052
A_33_P3214849	1.73424	-1.73424	-0.794301	down	FALSE	Homo sapiens KDEL (Lys-Asp-Glu-Leu) containing 2 (KDELC2), mRNA [NM_153705]	143888	GO:0008150|GO:0003674|GO:0005783|GO:0005788|GO:0005575	108343124	chr11	108343065	-	hs|11q22.3	NM_153705	KDEL (Lys-Asp-Glu-Leu) containing 2	KDELC2	chr11:108343124-108343065	NM_153705	Hs.83286
A_24_P920125	1.73412	-1.73412	-0.794208	down	FALSE	Homo sapiens peptidylprolyl isomerase A (cyclophilin A) (PPIA), mRNA [NM_021130]	5478	GO:0005515|GO:0042277|GO:0019061|GO:0030260|GO:0003755|GO:0046790|GO:0045069|GO:0030168|GO:0005576|GO:0005634|GO:0019059|GO:0050900|GO:0005829|GO:0005737|GO:0006457|GO:0007596|GO:0019047|GO:0044419|GO:0002576|GO:0016032|GO:0051082|GO:0016853|GO:0006278	44842180	chr7	44842121	+	hs|7p13	NM_021130	peptidylprolyl isomerase A (cyclophilin A)	PPIA	chr7:44842121-44842180	NM_021130	Hs.356331
A_24_P371628	1.7338	-1.7338	-0.793936	down	FALSE	Homo sapiens ankylosis, progressive homolog (mouse) (ANKH), mRNA [NM_054027]	56172	GO:0030500|GO:0001501|GO:0005886|GO:0005887|GO:0019867|GO:0006810|GO:0007626|GO:0005315|GO:0016021|GO:0030504|GO:0030505	14709858	chr5	14709799	-	hs|5p15.2	NM_054027	ankylosis, progressive homolog (mouse)	ANKH	chr5:14709858-14709799	NM_054027	Hs.156727
A_33_P3510322	1.73346	-1.73346	-0.793656	down	FALSE				46702509	chr9	46702450	-	hs|9p11.2	AK126080			chr9:46702509-46702450		Hs.650155
A_33_P3396089	1.7332	-1.7332	-0.793438	down	FALSE	Homo sapiens solute carrier family 38, member 6 (SLC38A6), transcript variant 2, mRNA [NM_153811]	145389	GO:0016020|GO:0006865|GO:0016021|GO:0006814|GO:0006811	61519176	chr14	61519117	+	hs|14q23.1	NM_153811	solute carrier family 38, member 6	SLC38A6	chr14:61519117-61519176	NM_153811	Hs.200738
A_24_P171873	1.73279	-1.73279	-0.793094	down	FALSE	Homo sapiens F-box protein 4 (FBXO4), transcript variant 1, mRNA [NM_012176]	26272	GO:0005515|GO:0000209|GO:0006511|GO:0005737|GO:0004842|GO:0016567|GO:0000723|GO:0031398|GO:0000151|GO:0031146|GO:0042803|GO:0019005	41934396	chr5	41934337	+	hs|5p13.1	NM_012176	F-box protein 4	FBXO4	chr5:41934337-41934396	NM_012176	Hs.165575
A_33_P3613516	1.73276	-1.73276	-0.793075	down	FALSE	Homo sapiens cDNA: FLJ21000 fis, clone CAE03359. [AK024653]	254057		128219205	chr3	128219146	+	hs|3q21.3	AK024653	uncharacterized LOC254057	LOC254057	chr3:128219146-128219205		Hs.586109
A_19_P00324814	1.73258	-1.73258	-0.792921	down	FALSE	Q8WY88_HUMAN (Q8WY88) PP3564, partial (15%) [THC2769613]			73231964	chrX	73231905	+	hs|Xq13.2			Q8WY88	chrX:073231905-073231964
A_19_P00811456	1.7324	-1.7324	-0.792771	down	FALSE	lincRNA:chrX:64042150-64093950 reverse strand			64071284	chrX	64071225	-	hs|Xq11.1				chrX:64071284-64071225
A_32_P189781	1.73239	-1.73239	-0.792762	down	FALSE	Homo sapiens chromosome 14 open reading frame 34 (C14orf34), transcript variant 1, non-coding RNA [NR_026796]	645687		56247937	chr14	56247878	-	hs|14q22.3	NR_026796	chromosome 14 open reading frame 34	C14orf34	chr14:56247937-56247878	NR_026796
A_24_P313186	1.73188	-1.73188	-0.792342	down	FALSE	Homo sapiens calmodulin 1 (phosphorylase kinase, delta) (CALM1), transcript variant 1, mRNA [NM_006888]	801		90874018	chr14	90873959	+	hs|14q32.11	NM_006888	calmodulin 1 (phosphorylase kinase, delta)	CALM1	chr14:90873959-90874018	NM_006888	Hs.282410
A_33_P3343605	1.73153	-1.73153	-0.792051	down	FALSE				21668494	chr13	21668435	-	hs|13q12.11				chr13:021668494-021668435
A_33_P3423440	1.73136	-1.73136	-0.791905	down	FALSE	Homo sapiens zinc finger protein 720 (ZNF720), mRNA [NM_001130913]	124411	GO:0005622|GO:0006355|GO:0003676	31772864	chr16	31772805	+	hs|16p11.2	NM_001130913	zinc finger protein 720	ZNF720	chr16:31772805-31772864	NM_001130913	Hs.528826
A_19_P00316601	1.73105	-1.73105	-0.791648	down	FALSE	lincRNA:chrX:73425071-73428011 reverse strand			73425252	chrX	73425193	-	hs|Xq13.2				chrX:73425252-73425193
A_24_P353794	1.73092	-1.73092	-0.791541	down	FALSE	Homo sapiens UDP-N-acetyl-alpha-D-galactosamine:polypeptide N-acetylgalactosaminyltransferase 2 (GalNAc-T2) (GALNT2), mRNA [NM_004481]	2590	GO:0048471|GO:0005794|GO:0030145|GO:0005795|GO:0016757|GO:0005529|GO:0005576|GO:0002378|GO:0004653|GO:0030173|GO:0016020|GO:0018242|GO:0032580|GO:0018243|GO:0016021	230417321	chr1	230417262	+	hs|1q42.13	NM_004481	UDP-N-acetyl-alpha-D-galactosamine:polypeptide N-acetylgalactosaminyltransferase 2 (GalNAc-T2)	GALNT2	chr1:230417262-230417321	NM_004481	Hs.654649
A_24_P372625	1.73055	-1.73055	-0.791231	down	FALSE	Homo sapiens ring finger protein 141 (RNF141), mRNA [NM_016422]	50862	GO:0008270|GO:0046872	10533573	chr11	10533514	-	hs|11p15.4	NM_016422	ring finger protein 141	RNF141	chr11:10533573-10533514	NM_016422	Hs.44685
A_24_P236091	1.72999	-1.72999	-0.790764	down	FALSE	Homo sapiens enolase 2 (gamma, neuronal) (ENO2), mRNA [NM_001975]	2026	GO:0014070|GO:0000287|GO:0046982|GO:0005886|GO:0005975|GO:0042493|GO:0006094|GO:0005625|GO:0005626|GO:0042803|GO:0016829|GO:0006096|GO:0004634|GO:0005829|GO:0005622|GO:0001917|GO:0005737|GO:0043204|GO:0006006|GO:0000015|GO:0019717|GO:0032355	7032541	chr12	7032482	+	hs|12p13.31	NM_001975	enolase 2 (gamma, neuronal)	ENO2	chr12:7032482-7032541	NM_001975	Hs.511915
A_33_P3258013	1.72978	-1.72978	-0.790587	down	FALSE	ubiquitin protein ligase E3B [Source:HGNC Symbol;Acc:13478] [ENST00000340074]	89910	GO:0005622|GO:0004842|GO:0042787|GO:0016881|GO:0016874|GO:0006464	109928399	chr12	109928340	+	hs|12q24.11	BC040155	ubiquitin protein ligase E3B	UBE3B	chr12:109928340-109928399		Hs.374067
A_33_P3410935	1.72931	-1.72931	-0.790195	down	FALSE	Homo sapiens chromosome 17 open reading frame 89 (C17orf89), mRNA [NM_001086521]	284184	GO:0005739	79215067	chr17	79215007	+	hs|17q25.3	NM_001086521	chromosome 17 open reading frame 89	C17orf89	chr17:79215007-79215067	NM_001086521	Hs.356545
A_23_P106463	1.72895	-1.72895	-0.789893	down	FALSE	Homo sapiens ornithine decarboxylase antizyme 2 (OAZ2), mRNA [NM_002537]	4947	GO:0034641|GO:0008073|GO:0006521|GO:0006595|GO:0005634|GO:0005829	64980123	chr15	64980064	-	hs|15q22.31	NM_002537	ornithine decarboxylase antizyme 2	OAZ2	chr15:64980123-64980064	NM_002537	Hs.74563
A_33_P3511265	1.7287	-1.7287	-0.789686	down	FALSE	Homo sapiens periostin, osteoblast specific factor (POSTN), transcript variant 1, mRNA [NM_006475]	10631	GO:0031012|GO:0001501|GO:0030198|GO:0009888|GO:0005578|GO:0005576|GO:0007155|GO:0008201|GO:0008593	38137425	chr13	38137366	-	hs|13q13.3	NM_006475	periostin, osteoblast specific factor	POSTN	chr13:38137425-38137366	NM_006475	Hs.136348
A_33_P3376454	1.72837	-1.72837	-0.789409	down	FALSE	PREDICTED: Homo sapiens GALI1870 (LOC100133299), miscRNA [XR_108564]	100133299		14342857	chr5	14342798	+	hs|5p15.2	XR_108564	GALI1870	LOC100133299	chr5:14342798-14342857	XR_108564	Hs.679984
A_33_P3371509	1.72754	-1.72754	-0.788721	down	FALSE	Homo sapiens, clone IMAGE:5180210, mRNA. [BC037972]			47857107	chr22	47857048	-	hs|22q13.31	BC037972			chr22:47857107-47857048		Hs.589927
A_24_P313334	1.72744	-1.72744	-0.788638	down	FALSE	Homo sapiens small EDRK-rich factor 2 (SERF2), transcript variant 4, mRNA [NM_001199877]	10169	GO:0008150|GO:0003674|GO:0005634|GO:0005829	44088011	chr15	44087952	+	hs|15q15.3	NM_001199877	small EDRK-rich factor 2	SERF2	chr15:44087952-44088011	NM_001199877	Hs.424126
A_24_P396231	1.72551	-1.72551	-0.787024	down	FALSE	Homo sapiens lysosomal-associated membrane protein 2 (LAMP2), transcript variant A, mRNA [NM_002294]	3920	GO:0031088|GO:0005886|GO:0005770|GO:0005624|GO:0030168|GO:0005765|GO:0005764|GO:0016020|GO:0007596|GO:0002576|GO:0016021|GO:0010008|GO:0005768	119560132	chrX	119560073	-	hs|Xq24	NM_002294	lysosomal-associated membrane protein 2	LAMP2	chrX:119560132-119560073	NM_002294	Hs.496684
A_32_P164246	1.7251	-1.7251	-0.786683	down	FALSE	Homo sapiens forkhead box Q1 (FOXQ1), mRNA [NM_033260]	94234	GO:0005667|GO:0007389|GO:0008301|GO:0003705|GO:0030331|GO:0005634|GO:0009790|GO:0031069|GO:0043565|GO:0043280|GO:0051090|GO:0003690|GO:0006309|GO:0045944|GO:0008134|GO:0031624|GO:0043028	1314688	chr6	1314629	+	hs|6p25.3	NM_033260	forkhead box Q1	FOXQ1	chr6:1314629-1314688	NM_033260	Hs.591352
A_24_P261417	1.72499	-1.72499	-0.786591	down	FALSE	Homo sapiens dickkopf homolog 3 (Xenopus laevis) (DKK3), transcript variant 1, mRNA [NM_015881]	27122	GO:0030325|GO:2000065|GO:0007275|GO:0005576|GO:0090090|GO:0045892|GO:0009653|GO:0005615|GO:0032348	11984974	chr11	11984915	-	hs|11p15.3	NM_015881	dickkopf 3 homolog (Xenopus laevis)	DKK3	chr11:11984974-11984915	NM_015881	Hs.292156
A_23_P89941	1.72497	-1.72497	-0.786574	down	FALSE	Homo sapiens cyclin-dependent kinase inhibitor 2D (p19, inhibits CDK4) (CDKN2D), transcript variant 1, mRNA [NM_001800]	1032	GO:0048102|GO:0030308|GO:0008285|GO:0019901|GO:0033280|GO:0005634|GO:0006916|GO:0000079|GO:0005829|GO:0042326|GO:0000082|GO:0005737|GO:0000731|GO:0004861|GO:0007050|GO:0032526|GO:0043154|GO:0000080|GO:0000278|GO:0009411	10677285	chr19	10677226	-	hs|19p13.2	NM_001800	cyclin-dependent kinase inhibitor 2D (p19, inhibits CDK4)	CDKN2D	chr19:10677285-10677226	NM_001800	Hs.435051
A_33_P3441639	1.72485	-1.72485	-0.786469	down	FALSE	PREDICTED: Homo sapiens hypothetical LOC145694 (LOC145694), miscRNA [XR_109210]	145694		69689302	chr15	69689243	-	hs|15q23	XR_109210	uncharacterized LOC145694	LOC145694	chr15:69689302-69689243	XR_109210	Hs.147229
A_24_P237389	1.7243	-1.7243	-0.786012	down	FALSE	Homo sapiens eukaryotic translation initiation factor 1A, X-linked (EIF1AX), mRNA [NM_001412]	1964	GO:0010467|GO:0005737|GO:0003743|GO:0044267|GO:0006412|GO:0008135|GO:0006413|GO:0005829	20143018	chrX	20142959	-	hs|Xp22.12	NM_001412	eukaryotic translation initiation factor 1A, X-linked	EIF1AX	chrX:20143018-20142959	NM_001412	Hs.522590
A_23_P161399	1.72404	-1.72404	-0.785791	down	FALSE	Homo sapiens MAX interactor 1 (MXI1), transcript variant 2, mRNA [NM_130439]	4601	GO:0006355|GO:0008285|GO:0003714|GO:0042994|GO:0005634|GO:0003677	112046001	chr10	112045945	+	hs|10q25.2	NM_130439	MAX interactor 1	MXI1	chr10:112045945-112046001	NM_130439	Hs.501023
A_33_P3231297	1.72401	-1.72401	-0.785767	down	FALSE	Homo sapiens cellular repressor of E1A-stimulated genes 1 (CREG1), mRNA [NM_003851]	8804	GO:0005667|GO:0006357|GO:0008283|GO:0010181|GO:0003714|GO:0016491|GO:0007275|GO:0005576|GO:0040008|GO:0008134	167510382	chr1	167510323	-	hs|1q24.2	NM_003851	cellular repressor of E1A-stimulated genes 1	CREG1	chr1:167510382-167510323	NM_003851	Hs.5710
A_24_P408424	1.7235	-1.7235	-0.785341	down	FALSE	Homo sapiens myosin, heavy chain 9, non-muscle (MYH9), mRNA [NM_002473]	4627	GO:0005515|GO:0005516|GO:0031594|GO:0008360|GO:0050900|GO:0015031|GO:0042803|GO:0000910|GO:0016337|GO:0051015|GO:0000166|GO:0007411|GO:0006509|GO:0005938|GO:0007132|GO:0008305|GO:0031532|GO:0005819|GO:0007520|GO:0001701|GO:0043234|GO:0043534|GO:0043531|GO:0007229|GO:0043495|GO:0005826|GO:0005886|GO:0006200|GO:0005634|GO:0016459|GO:0015629|GO:0030898|GO:0032154|GO:0000212|GO:0005829|GO:0005737|GO:…	36677646	chr22	36677587	-	hs|22q12.3	NM_002473	myosin, heavy chain 9, non-muscle	MYH9	chr22:36677646-36677587	NM_002473	Hs.474751
A_23_P318904	1.72289	-1.72289	-0.784828	down	FALSE	Homo sapiens SERTA domain containing 4 (SERTAD4), mRNA [NM_019605]	56256		210416093	chr1	210416034	+	hs|1q32.2	NM_019605	SERTA domain containing 4	SERTAD4	chr1:210416034-210416093	NM_019605	Hs.600545
A_32_P63848	1.72244	-1.72244	-0.784451	down	FALSE	Homo sapiens 3-oxoacid CoA transferase 1 (OXCT1), nuclear gene encoding mitochondrial protein, mRNA [NM_000436]	5019	GO:0014823|GO:0007584|GO:0045471|GO:0042493|GO:0042803|GO:0005739|GO:0007507|GO:0042594|GO:0046952|GO:0007420|GO:0005759|GO:0046950|GO:0008152|GO:0071229|GO:0032024|GO:0008260|GO:0009725|GO:0071333|GO:0060612|GO:0044255|GO:0016740	41730530	chr5	41730471	-	hs|5p13.1	NM_000436	3-oxoacid CoA transferase 1	OXCT1	chr5:41730530-41730471	NM_000436	Hs.278277
A_23_P389118	1.72224	-1.72224	-0.784286	down	FALSE	Homo sapiens anoctamin 6 (ANO6), transcript variant 1, mRNA [NM_001025356]	196527	GO:0005886|GO:0034707|GO:0002543|GO:0016021|GO:0005254|GO:0005216|GO:0097045|GO:0006811	45825978	chr12	45825919	+	hs|12q12	NM_001025356	anoctamin 6	ANO6	chr12:45825919-45825978	NM_001025356	Hs.505339
A_23_P16976	1.72154	-1.72154	-0.783703	down	FALSE	Homo sapiens annexin A4 (ANXA4), mRNA [NM_001153]	307	GO:0005544|GO:0007165|GO:0050819|GO:0005737|GO:0004859|GO:0005509|GO:0006916	70052808	chr2	70052749	+	hs|2p13.3	NM_001153	annexin A4	ANXA4	chr2:70052749-70052808	NM_001153	Hs.422986
A_24_P39101	1.72124	-1.72124	-0.783447	down	FALSE	Homo sapiens potassium channel tetramerisation domain containing 10 (KCTD10), mRNA [NM_031954]	83892	GO:0005737|GO:0004842|GO:0016567|GO:0016020|GO:0008076|GO:0005249|GO:0031463|GO:0005730|GO:0043161|GO:0005634|GO:0006813	109887019	chr12	109886960	-	hs|12q24.11	NM_031954	potassium channel tetramerisation domain containing 10	KCTD10	chr12:109887019-109886960	NM_031954	Hs.524731
A_32_P19840	1.72076	-1.72076	-0.783048	down	FALSE	PREDICTED: Homo sapiens hypothetical LOC100507507 (LOC100507507), miscRNA [XR_108783]	100507507		143076846	chr7	143076787	-	hs|7q34	XR_108783	uncharacterized LOC100507507	LOC100507507	chr7:143076846-143076787	XR_108783	Hs.626125
A_33_P3286492	1.72033	-1.72033	-0.782685	down	FALSE	hepatocyte nuclear factor 4, gamma [Source:HGNC Symbol;Acc:5026] [ENST00000396419]	3174	GO:0010467|GO:0034339|GO:0003700|GO:0006357|GO:0003707|GO:0005634|GO:0046872|GO:0043565|GO:0031018|GO:0004872|GO:0005654|GO:0008270|GO:0045893	76402434	chr8	76402375	+	hs|8q21.11	BC054009	hepatocyte nuclear factor 4, gamma	HNF4G	chr8:76402375-76402434		Hs.241529
A_32_P42964	1.71971	-1.71971	-0.782162	down	FALSE	Homo sapiens uncharacterized LOC389493 (LOC389493), mRNA [NM_001145712]	389493		56182570	chr7	56182511	-	hs|7p11.2	NM_001145712	uncharacterized LOC389493	LOC389493	chr7:56182570-56182511	NM_001145712	Hs.177948
A_24_P309594	1.71942	-1.71942	-0.781923	down	FALSE	Homo sapiens solute carrier family 48 (heme transporter), member 1 (SLC48A1), mRNA [NM_017842]	55652	GO:0016020|GO:0006810|GO:0016021|GO:0005765|GO:0010008|GO:0005768	48176527	chr12	48176468	+	hs|12q13.11	NM_017842	solute carrier family 48 (heme transporter), member 1	SLC48A1	chr12:48176468-48176527	NM_017842	Hs.438867
A_23_P75430	1.71906	-1.71906	-0.781622	down	FALSE	Homo sapiens chromosome 11 open reading frame 75 (C11orf75), mRNA [NM_020179]	56935	GO:0008150|GO:0003674|GO:0016020|GO:0016021|GO:0005575	93211791	chr11	93211732	-	hs|11q21	NM_020179	chromosome 11 open reading frame 75	C11orf75	chr11:93211791-93211732	NM_020179	Hs.438064
A_33_P3247644	1.71874	-1.71874	-0.781349	down	FALSE	Homo sapiens chromosome 7 open reading frame 41 (C7orf41), mRNA [NM_152793]	222166		30197566	chr7	30197507	+	hs|7p14.3	NM_152793	chromosome 7 open reading frame 41	C7orf41	chr7:30197507-30197566	NM_152793	Hs.200100
A_19_P00329806	1.71862	-1.71862	-0.781247	down	FALSE	Homo sapiens HOX transcript antisense RNA (non-protein coding) (HOTAIR), antisense RNA [NR_003716]			54356155	chr12	54356096	-	hs|12q13.13	NR_003716		HOTAIR	chr12:54356155-54356096	NR_003716	Hs.197076
A_23_P24433	1.71846	-1.71846	-0.781118	down	FALSE	Homo sapiens cathepsin F (CTSF), mRNA [NM_003793]	8722	GO:0004197|GO:0006508|GO:0008233|GO:0005764	66331002	chr11	66330943	-	hs|11q13.2	NM_003793	cathepsin F	CTSF	chr11:66331002-66330943	NM_003793	Hs.11590
A_24_P348861	1.7164	-1.7164	-0.779386	down	FALSE	Homo sapiens testis-specific transcript, Y-linked 15 (non-protein coding) (TTTY15), non-coding RNA [NR_001545]	64595		14804038	chrY	14803979	+	hs|Yq11.21	NR_001545	testis-specific transcript, Y-linked 15 (non-protein coding)	TTTY15	chrY:14803979-14804038	NR_001545	Hs.433656
A_33_P3311755	1.71556	-1.71556	-0.778676	down	FALSE	Homo sapiens kinesin family member 23 (KIF23), transcript variant 1, mRNA [NM_138555]	9493	GO:0005515|GO:0008017|GO:0051256|GO:0072686|GO:0005634|GO:0071777|GO:0005829|GO:0000910|GO:0005737|GO:0000166|GO:0000087|GO:0005856|GO:0007018|GO:0005871|GO:0033205|GO:0000022|GO:0005874|GO:0005819|GO:0030496|GO:0003777|GO:0005524|GO:0007067|GO:0007596|GO:0005654|GO:0000278	69738429	chr15	69738370	+	hs|15q23	NM_138555	kinesin family member 23	KIF23	chr15:69738370-69738429	NM_138555	Hs.270845
A_24_P945000	1.71549	-1.71549	-0.778617	down	FALSE	Homo sapiens spindle and kinetochore associated complex subunit 2 (SKA2), transcript variant 1, mRNA [NM_182620]	348235	GO:0008017|GO:0005515|GO:0000236|GO:0031110|GO:0005694|GO:0005829|GO:0000940|GO:0005737|GO:0007067|GO:0007059|GO:0000087|GO:0005876|GO:0000278|GO:0005856|GO:0000090|GO:0051301	57187821	chr17	57187762	-	hs|17q22	NM_182620	spindle and kinetochore associated complex subunit 2	SKA2	chr17:57187821-57187762	NM_182620	Hs.463607
A_19_P00319720	1.71498	-1.71498	-0.77819	down	FALSE	lincRNA:chrX:73464315-73465078 reverse strand			73464659	chrX	73464600	-	hs|Xq13.2				chrX:73464659-73464600
A_33_P3351101	1.71482	-1.71482	-0.778054	down	FALSE	Homo sapiens trypsin domain containing 1 (TYSND1), transcript variant 1, mRNA [NM_173555]	219743	GO:0004252|GO:0006508|GO:0008233|GO:0005777	71898108	chr10	71898049	-	hs|10q22.1	NM_173555	trypsin domain containing 1	TYSND1	chr10:71898108-71898049	NM_173555	Hs.533655
A_23_P5742	1.71482	-1.71482	-0.778053	down	FALSE	Homo sapiens coiled-coil domain containing 121 (CCDC121), transcript variant 3, mRNA [NM_024584]	79635		27848758	chr2	27848699	-	hs|2p23.3	NM_024584	coiled-coil domain containing 121	CCDC121	chr2:27848758-27848699	NM_024584	Hs.21081
A_33_P3220530	1.71451	-1.71451	-0.777793	down	FALSE	Homo sapiens serine/arginine-rich splicing factor 6 (SRSF6), transcript variant 1, mRNA [NM_006275]	6431	GO:0008380|GO:0006369|GO:0010467|GO:0048025|GO:0006366|GO:0003723|GO:0006376|GO:0005730|GO:0031124|GO:0005634|GO:0006406|GO:0000166|GO:0000398|GO:0005654	42092241	chr20	42092182	+	hs|20q13.11	NM_006275	serine/arginine-rich splicing factor 6	SRSF6	chr20:42092182-42092241	NM_006275	Hs.6891
A_23_P340722	1.71417	-1.71417	-0.777511	down	FALSE	Homo sapiens exportin, tRNA (nuclear export receptor for tRNAs) (XPOT), mRNA [NM_007235]	11260	GO:0005737|GO:0000049|GO:0006409|GO:0005643|GO:0005488|GO:0008565|GO:0006810|GO:0005654|GO:0005634|GO:0006886	64829429	chr12	64828653	+	hs|12q14.2	NM_007235	exportin, tRNA (nuclear export receptor for tRNAs)	XPOT	chr12:64828653-64829429	NM_007235	Hs.85951
A_24_P100830	1.71394	-1.71394	-0.777317	down	FALSE	Homo sapiens antagonist of mitotic exit network 1 homolog (S. cerevisiae) (AMN1), transcript variant 1, mRNA [NM_001113402]	196394		31824730	chr12	31824671	-	hs|12p11.21	NM_001113402	antagonist of mitotic exit network 1 homolog (S. cerevisiae)	AMN1	chr12:31824730-31824671	NM_001113402	Hs.591146
A_33_P3214466	1.71351	-1.71351	-0.776956	down	FALSE	Homo sapiens mesoderm posterior 1 homolog (mouse) (MESP1), mRNA [NM_018670]	55897	GO:0090082|GO:0007369|GO:0003700|GO:0003259|GO:0044212|GO:0003236|GO:0003139|GO:0042662|GO:0005634|GO:0060913|GO:0042664|GO:0003143|GO:0001947|GO:0008078|GO:0060975|GO:0045944|GO:0051155|GO:0035481|GO:0045446|GO:0055007|GO:0003241|GO:0022008|GO:0045747|GO:0023019|GO:0007275|GO:0060921|GO:0003677|GO:0035326|GO:0070368|GO:0048368|GO:0003210|GO:0060947|GO:0003211|GO:0045893|GO:0045892	90293166	chr15	90293107	-	hs|15q26.1	NM_018670	mesoderm posterior 1 homolog (mouse)	MESP1	chr15:90293166-90293107	NM_018670	Hs.447531
A_23_P144816	1.71311	-1.71311	-0.776614	down	FALSE	Homo sapiens voltage-dependent anion channel 1 (VDAC1), nuclear gene encoding mitochondrial protein, transcript variant 1, mRNA [NM_003374]	7416	GO:0042645|GO:0005515|GO:0006820|GO:0005886|GO:0005743|GO:0006915|GO:0005741|GO:0055085|GO:0007270|GO:0005739|GO:0046930|GO:0044070|GO:0016020|GO:0044419|GO:0001662|GO:0015288|GO:0007612|GO:0008308	133307961	chr5	133307902	-	hs|5q31.1	NM_003374	voltage-dependent anion channel 1	VDAC1	chr5:133307961-133307902	NM_003374	Hs.519320
A_19_P00326104	1.71306	-1.71306	-0.776579	down	FALSE	lincRNA:chr20:3850525-3857695 reverse strand			3850616	chr20	3850557	-	hs|20p13				chr20:3850616-3850557
A_33_P3388948	1.71285	-1.71285	-0.776397	down	FALSE	Homo sapiens sorting nexin family member 30 (SNX30), mRNA [NM_001012994]	401548	GO:0005737|GO:0007154|GO:0035091|GO:0015031	115637117	chr9	115637058	+	hs|9q32	NM_001012994	sorting nexin family member 30	SNX30	chr9:115637058-115637117	NM_001012994	Hs.522350
A_24_P273253	1.71251	-1.71251	-0.776113	down	FALSE	Homo sapiens AHNAK nucleoprotein 2 (AHNAK2), mRNA [NM_138420]	113146	GO:0005634	105404612	chr14	105404553	-	hs|14q32.33	NM_138420	AHNAK nucleoprotein 2	AHNAK2	chr14:105404612-105404553	NM_138420	Hs.441783
A_23_P96658	1.71229	-1.71229	-0.77593	down	FALSE	Homo sapiens taxilin gamma 2, pseudogene (TXLNG2P), transcript variant 1, non-coding RNA [NR_045128]	246126		21767217	chrY	21767158	+	hs|Yq11.222	NR_045128	taxilin gamma 2, pseudogene	TXLNG2P	chrY:21767158-21767217	NR_045128	Hs.592254
A_24_P401830	1.71229	-1.71229	-0.775926	down	FALSE	Homo sapiens uncharacterized LOC100129196 (LOC100129196), non-coding RNA [NR_034182]	100129196		31199586	chr1	31199527	+	hs|1p35.2	NR_034182	uncharacterized LOC100129196	LOC100129196	chr1:31199527-31199586	NR_034182	Hs.659751
A_33_P3357678	1.71194	-1.71194	-0.775629	down	FALSE	Homo sapiens lactase-like (LCTL), mRNA [NM_207338]	197021	GO:0016020|GO:0043169|GO:0005975|GO:0005783|GO:0005789|GO:0016021|GO:0003824|GO:0004553	66840775	chr15	66840716	-	hs|15q22.31	NM_207338	lactase-like	LCTL	chr15:66840775-66840716	NM_207338	Hs.680983
A_23_P140876	1.71147	-1.71147	-0.775238	down	FALSE	Homo sapiens ATP-binding cassette, sub-family A (ABC1), member 3 (ABCA3), mRNA [NM_001089]	21	GO:0005215|GO:0005886|GO:0000166|GO:0042599|GO:0042493|GO:0006810|GO:0042626|GO:0005624|GO:0016021|GO:0016887|GO:0005524	2326322	chr16	2326263	-	hs|16p13.3	NM_001089	ATP-binding cassette, sub-family A (ABC1), member 3	ABCA3	chr16:2326322-2326263	NM_001089	Hs.26630
A_23_P398770	1.71141	-1.71141	-0.775186	down	FALSE	Homo sapiens PWWP domain containing 2A (PWWP2A), transcript variant 2, mRNA [NM_001130864]	114825		159518862	chr5	159518803	-	hs|5q33.3	NM_001130864	PWWP domain containing 2A	PWWP2A	chr5:159518862-159518803	NM_001130864	Hs.728994
A_33_P3254380	1.71122	-1.71122	-0.775022	down	FALSE	Homo sapiens solute carrier family 9 (sodium/hydrogen exchanger), member 7 pseudogene 1 (SLC9A7P1), non-coding RNA [NR_033801]	121456		98848490	chr12	98848431	-	hs|12q23.1	NR_033801	solute carrier family 9 (sodium/hydrogen exchanger), member 7 pseudogene 1	SLC9A7P1	chr12:98848490-98848431	NR_033801	Hs.620643
A_33_P3370890	1.7111	-1.7111	-0.774928	down	FALSE	Homo sapiens chromosome 6 open reading frame 225 (C6orf225), mRNA [NM_001033564]	619208		112423973	chr6	112423914	+	hs|6q21	NM_001033564	chromosome 6 open reading frame 225	C6orf225	chr6:112423914-112423973	NM_001033564	Hs.591340
A_33_P3227944	1.71058	-1.71058	-0.774484	down	FALSE	Homo sapiens chromosome 17 open reading frame 69 (C17orf69), transcript variant 2, non-coding RNA [NR_026906]	147081	GO:0005576	43723593	chr17	43723534	+	hs|17q21.31	NR_026906	chromosome 17 open reading frame 69	C17orf69	chr17:43723534-43723593	NR_026906	Hs.128813
A_23_P73780	1.71049	-1.71049	-0.774412	down	FALSE	Homo sapiens interleukin-1 receptor-associated kinase 1 (IRAK1), transcript variant 1, mRNA [NM_001569]	3654	GO:0005515|GO:0004842|GO:0002218|GO:0051403|GO:0051259|GO:0042803|GO:0002756|GO:0004704|GO:0046777|GO:0000166|GO:0016301|GO:0002755|GO:0032496|GO:0007178|GO:0043123|GO:0031663|GO:0034130|GO:0046982|GO:0034134|GO:0002224|GO:0001959|GO:0045087|GO:0045893|GO:0045892|GO:0010008|GO:0016567|GO:0034142|GO:0005886|GO:0070423|GO:0005634|GO:0005829|GO:0000187|GO:0045323|GO:0005737|GO:0051092|GO:0043507|GO:…	153276900	chrX	153276841	-	hs|Xq28	NM_001569	interleukin-1 receptor-associated kinase 1	IRAK1	chrX:153276900-153276841	NM_001569	Hs.522819
A_23_P16562	1.71048	-1.71048	-0.774398	down	FALSE	Homo sapiens SURP and G patch domain containing 2 (SUGP2), transcript variant 1, mRNA [NM_001017392]	10147	GO:0008380|GO:0006397|GO:0005622|GO:0003723|GO:0005634	19103619	chr19	19103560	-	hs|19p13.11	NM_001017392	SURP and G patch domain containing 2	SUGP2	chr19:19103619-19103560	NM_001017392	Hs.515271
A_33_P3376095	1.70922	-1.70922	-0.773337	down	FALSE	Homo sapiens synaptophysin-like 2 (SYPL2), mRNA [NM_001040709]	284612	GO:0005215|GO:0016020|GO:0006874|GO:0016021|GO:0008021	110024737	chr1	110024678	+	hs|1p13.3	NM_001040709	synaptophysin-like 2	SYPL2	chr1:110024678-110024737	NM_001040709	Hs.528366
A_23_P97123	1.70885	-1.70885	-0.773026	down	FALSE	Homo sapiens ankyrin repeat domain 36B pseudogene 1 (ANKRD36BP1), non-coding RNA [NR_026844]	84832		168215109	chr1	168215050	-	hs|1q24.2	NR_026844	ankyrin repeat domain 36B pseudogene 1	ANKRD36BP1	chr1:168215109-168215050	NR_026844	Hs.537067
A_23_P32913	1.70825	-1.70825	-0.772521	down	FALSE	Homo sapiens armadillo repeat containing 10 (ARMC10), transcript variant A, mRNA [NM_031905]	83787	GO:0005739|GO:0016020|GO:0005783|GO:0005488|GO:0005789|GO:0016021|GO:0040008	102739126	chr7	102739067	+	hs|7q22.1	NM_031905	armadillo repeat containing 10	ARMC10	chr7:102739067-102739126	NM_031905	Hs.287412
A_33_P3287631	1.70806	-1.70806	-0.772357	down	FALSE	Homo sapiens cathepsin B (CTSB), transcript variant 2, mRNA [NM_147780]	1508	GO:0005515|GO:0014070|GO:0030984|GO:0048471|GO:0045471|GO:0043434|GO:0014075|GO:0005764|GO:0005615|GO:0005739|GO:0005622|GO:0005737|GO:0016324|GO:0070670|GO:0060548|GO:0006508|GO:0042277|GO:0042470|GO:0006914|GO:0009611|GO:0042981|GO:0005625|GO:0005576|GO:0009612|GO:0009749|GO:0004197|GO:0042383|GO:0050790|GO:0007519|GO:0005901|GO:0008233|GO:0009897	11700092	chr8	11700033	-	hs|8p23.1	NM_147780	cathepsin B	CTSB	chr8:11700092-11700033	NM_147780	Hs.520898
A_23_P166616	1.70785	-1.70785	-0.772179	down	FALSE	Homo sapiens angiotensin II receptor, type 1 (AGTR1), transcript variant 4, mRNA [NM_031850]	185	GO:0005515|GO:0004945|GO:0019722|GO:0005886|GO:0010873|GO:0007200|GO:0007266|GO:0001558|GO:0007204|GO:0032430|GO:0019229|GO:0042312|GO:0003081|GO:0002018|GO:0051482|GO:0042127|GO:0004872|GO:0004871|GO:0033864|GO:0031711|GO:0046982|GO:0004930|GO:0001822|GO:0010744|GO:0050727|GO:0002034|GO:0032270|GO:0010698|GO:0034374|GO:0007186|GO:0060326|GO:0005887|GO:0050729|GO:0035813|GO:0016021|GO:2000379|GO:…	148460126	chr3	148460067	+	hs|3q24	NM_031850	angiotensin II receptor, type 1	AGTR1	chr3:148460067-148460126	NM_031850	Hs.728754
A_23_P384635	1.70735	-1.70735	-0.771759	down	FALSE	Homo sapiens DAZ interacting protein 1-like (DZIP1L), transcript variant 1, mRNA [NM_173543]	199221	GO:0005622|GO:0008270|GO:0046872	137780951	chr3	137780892	-	hs|3q22.3	NM_173543	DAZ interacting protein 1-like	DZIP1L	chr3:137780951-137780892	NM_173543	Hs.351403
A_32_P226149	1.70684	-1.70684	-0.771326	down	FALSE	Homo sapiens tyrosine 3-monooxygenase/tryptophan 5-monooxygenase activation protein, zeta polypeptide (YWHAZ), transcript variant 2, mRNA [NM_145690]	7534	GO:0005515|GO:0042470|GO:0048471|GO:0016070|GO:0016071|GO:0042493|GO:0019904|GO:0006626|GO:0030168|GO:0014069|GO:0005625|GO:0005634|GO:0006916|GO:0005829|GO:0005739|GO:0043234|GO:0007165|GO:0005737|GO:0002553|GO:0007596|GO:0005654|GO:0031252|GO:0008134	101931167	chr8	101931108	-	hs|8q22.3	NM_145690	tyrosine 3-monooxygenase/tryptophan 5-monooxygenase activation protein, zeta polypeptide	YWHAZ	chr8:101931167-101931108	NM_145690	Hs.492407
A_23_P8416	1.7066	-1.7066	-0.771123	down	FALSE	Homo sapiens UDP-N-acetyl-alpha-D-galactosamine:polypeptide N-acetylgalactosaminyltransferase 11 (GalNAc-T11) (GALNT11), mRNA [NM_022087]	63917	GO:0004653|GO:0005794|GO:0016020|GO:0000139|GO:0016757|GO:0005529|GO:0016021	151817986	chr7	151817927	+	hs|7q36.1	NM_022087	UDP-N-acetyl-alpha-D-galactosamine:polypeptide N-acetylgalactosaminyltransferase 11 (GalNAc-T11)	GALNT11	chr7:151817927-151817986	NM_022087	Hs.647109
A_24_P393372	1.70645	-1.70645	-0.770997	down	FALSE	Homo sapiens phosphofurin acidic cluster sorting protein 2 (PACS2), transcript variant 1, mRNA [NM_001100913]	23241	GO:0005739|GO:0005783|GO:0044419|GO:0006915|GO:0005788	105864431	chr14	105864372	+	hs|14q32.33	NM_001100913	phosphofurin acidic cluster sorting protein 2	PACS2	chr14:105864372-105864431	NM_001100913	Hs.525626
A_33_P3349334	1.70586	-1.70586	-0.7705	down	FALSE	Homo sapiens suppressor of cytokine signaling 4 (SOCS4), transcript variant 1, mRNA [NM_199421]	122809	GO:0035556|GO:0007175|GO:0009968|GO:0040008	55516105	chr14	55516046	+	hs|14q22.3	NM_199421	suppressor of cytokine signaling 4	SOCS4	chr14:55516046-55516105	NM_199421	Hs.727735
A_23_P30294	1.70565	-1.70565	-0.770324	down	FALSE	Homo sapiens cysteine dioxygenase, type I (CDO1), mRNA [NM_001801]	1036	GO:0005886|GO:0045471|GO:0006534|GO:0010243|GO:0051384|GO:0051591|GO:0046872|GO:0008198|GO:0005829|GO:0006954|GO:0000097|GO:0007595|GO:0033762|GO:0016491|GO:0017172|GO:0042412|GO:0043200|GO:0019448|GO:0055114	115140611	chr5	115140552	-	hs|5q22.3	NM_001801	cysteine dioxygenase, type I	CDO1	chr5:115140611-115140552	NM_001801	Hs.442378
A_33_P3503537	1.70491	-1.70491	-0.769699	down	FALSE	Homo sapiens cDNA FLJ34252 fis, clone FCBBF5000061. [AK091571]	285178		217081404	chr2	217081345	+	hs|2q35	AK091571	uncharacterized LOC285178	LOC285178	chr2:217081345-217081404		Hs.586683
A_23_P166306	1.70487	-1.70487	-0.769663	down	FALSE	Homo sapiens cystathionine-beta-synthase (CBS), transcript variant 1, mRNA [NM_000071]	875	GO:0005515|GO:0019343|GO:0070814|GO:0019346|GO:0006801|GO:0006535|GO:0005634|GO:0050667|GO:0046872|GO:0042803|GO:0043231|GO:0005829|GO:0005737|GO:0050880|GO:0060351|GO:0031667|GO:0043506|GO:0004122|GO:0031625|GO:0060135|GO:0005730|GO:0008652|GO:0021587|GO:0005625|GO:0016829|GO:0051593|GO:0001958|GO:0043418|GO:0001974|GO:0030170|GO:0006563|GO:0019899|GO:0006565|GO:0019448|GO:0020037|GO:0030823	44473378	chr21	44473319	-	hs|21q22.3	NM_000071	cystathionine-beta-synthase	CBS	chr21:44473378-44473319	NM_000071	Hs.533013
A_33_P3258712	1.70471	-1.70471	-0.769523	down	FALSE	PREDICTED: Homo sapiens hypothetical LOC100506676, transcript variant 2 (LOC100506676), miscRNA [XR_109353]	100506676		5017677	chr17	5017618	+	hs|17p13.2	XR_109353	uncharacterized LOC100506676	LOC100506676	chr17:5017618-5017677	XR_109353	Hs.660048
A_33_P3358740	1.70386	-1.70386	-0.768804	down	FALSE	Homo sapiens oxysterol binding protein-like 7 (OSBPL7), transcript variant 1, mRNA [NM_145798]	114881	GO:0006869|GO:0006810|GO:0008289	45884793	chr17	45884734	-	hs|17q21.32	NM_145798	oxysterol binding protein-like 7	OSBPL7	chr17:45884793-45884734	NM_145798	Hs.463320
A_24_P303080	1.70306	-1.70306	-0.768133	down	FALSE	Homo sapiens major facilitator superfamily domain containing 8 (MFSD8), mRNA [NM_152778]	256471	GO:0008219|GO:0016020|GO:0005730|GO:0005634|GO:0016021|GO:0005765|GO:0055085|GO:0043231	128839701	chr4	128839642	-	hs|4q28.2	NM_152778	major facilitator superfamily domain containing 8	MFSD8	chr4:128839701-128839642	NM_152778	Hs.480701
A_33_P3411632	1.70237	-1.70237	-0.767545	down	FALSE	Homo sapiens transmembrane protein 121 (TMEM121), mRNA [NM_025268]	80757	GO:0008150|GO:0003674|GO:0016020|GO:0016021|GO:0005575	105996537	chr14	105996478	+	hs|14q32.33	NM_025268	transmembrane protein 121	TMEM121	chr14:105996478-105996537	NM_025268	Hs.157527
A_19_P00811660	1.70233	-1.70233	-0.767511	down	FALSE	lincRNA:chr8:103953859-103990104 forward strand			103989938	chr8	103989879	+	hs|8q22.3				chr8:103989879-103989938
A_24_P91852	1.70232	-1.70232	-0.7675	down	FALSE	Homo sapiens dynein, light chain, Tctex-type 3 (DYNLT3), mRNA [NM_006520]	6990	GO:0005886|GO:0005694|GO:0005874|GO:0005634|GO:0042802|GO:0007346|GO:0003774|GO:0005737|GO:0007049|GO:0007067|GO:0000777|GO:0006810|GO:0000776|GO:0005868|GO:0005856|GO:0051301	37698509	chrX	37698450	-	hs|Xp11.4	NM_006520	dynein, light chain, Tctex-type 3	DYNLT3	chrX:37698509-37698450	NM_006520	Hs.446392
A_24_P110062	1.70168	-1.70168	-0.766962	down	FALSE	Homo sapiens protein tyrosine phosphatase, mitochondrial 1 (PTPMT1), nuclear gene encoding mitochondrial protein, transcript variant 1, mRNA [NM_175732]	114971	GO:0005739|GO:0004439|GO:0006470|GO:0016787|GO:0016020|GO:0046855|GO:0005743|GO:0008138|GO:0004725	47594885	chr11	47594826	+	hs|11p11.2	NM_175732	protein tyrosine phosphatase, mitochondrial 1	PTPMT1	chr11:47594826-47594885	NM_175732	Hs.728160
A_24_P128524	1.70129	-1.70129	-0.766632	down	FALSE	Homo sapiens isoprenylcysteine carboxyl methyltransferase (ICMT), mRNA [NM_012405]	23463	GO:0008284|GO:0005783|GO:0008168|GO:0005624|GO:0046578|GO:0001701|GO:0001889|GO:0004671|GO:0008140|GO:0008104|GO:0035264|GO:0016020|GO:0006481|GO:0006612|GO:0003880|GO:0005789|GO:0046498|GO:0016021|GO:0046499|GO:0016740|GO:0006464	6281375	chr1	6281316	-	hs|1p36.31	NM_012405	isoprenylcysteine carboxyl methyltransferase	ICMT	chr1:6281375-6281316	NM_012405	Hs.515688
A_33_P3339311	1.7012	-1.7012	-0.766553	down	FALSE	XM_322591 predicted protein {Neurospora crassa} (exp=-1; wgp=0; cg=0), partial (9%) [THC2496490]			229576105	chr1	229576046	-	hs|1q42.13				chr1:229576105-229576046
A_33_P3270192	1.70109	-1.70109	-0.766463	down	FALSE	DIS3 mitotic control homolog (S. cerevisiae)-like 2 [Source:HGNC Symbol;Acc:28648] [ENST00000409401]	129563	GO:0004527|GO:0016787|GO:0003723|GO:0004540	232996573	chr2	232996514	+	hs|2q37.1		DIS3 mitotic control homolog (S. cerevisiae)-like 2	DIS3L2	chr2:232996514-232996573
A_23_P252155	1.70042	-1.70042	-0.765889	down	FALSE	Homo sapiens spermatid perinuclear RNA binding protein (STRBP), transcript variant 1, mRNA [NM_018387]	55342	GO:0003725|GO:0003727|GO:0007286|GO:0006928|GO:0005634|GO:0007275|GO:0007283|GO:0003677|GO:0030154|GO:0005622|GO:0005737|GO:0015630|GO:0007638	125887911	chr9	125887852	-	hs|9q33.3	NM_018387	spermatid perinuclear RNA binding protein	STRBP	chr9:125887911-125887852	NM_018387	Hs.694157
A_33_P3308232	1.70018	-1.70018	-0.76569	down	FALSE	Homo sapiens long intergenic non-protein coding RNA 230A (LINC00230A), non-coding RNA [NR_002161]	401630		20492688	chrY	20492629	+	hs|Yq11.222	NR_002161	long intergenic non-protein coding RNA 230A	LINC00230A	chrY:20492629-20492688	NR_002161
A_23_P379746	1.69852	-1.69852	-0.764282	down	FALSE	Homo sapiens DENN/MADD domain containing 5B (DENND5B), mRNA [NM_144973]	160518	GO:0016020|GO:0016021	31605000	chr12	31604941	-	hs|12p11.21	NM_144973	DENN/MADD domain containing 5B	DENND5B	chr12:31605000-31604941	NM_144973	Hs.118166
A_33_P3255409	1.69815	-1.69815	-0.763963	down	FALSE	Homo sapiens PIH1 domain containing 1 (PIH1D1), mRNA [NM_017916]	55011	GO:0070761|GO:0000492	49949615	chr19	49949556	-	hs|19q13.33	NM_017916	PIH1 domain containing 1	PIH1D1	chr19:49949615-49949556	NM_017916	Hs.5245
A_33_P3368750	1.69811	-1.69811	-0.763934	down	FALSE	Homo sapiens progestin and adipoQ receptor family member V (PAQR5), transcript variant 1, mRNA [NM_001104554]	54852	GO:0048477|GO:0016020|GO:0007275|GO:0004872|GO:0016021|GO:0005496|GO:0030154	69699954	chr15	69699895	+	hs|15q23	NM_001104554	progestin and adipoQ receptor family member V	PAQR5	chr15:69699895-69699954	NM_001104554	Hs.591096
A_19_P00330814	1.69713	-1.69713	-0.763099	down	FALSE	Homo sapiens HOX transcript antisense RNA (non-protein coding) (HOTAIR), antisense RNA [NR_003716]			54356679	chr12	54356620	-	hs|12q13.13	NR_003716		HOTAIR	chr12:54356679-54356620	NR_003716	Hs.197076
A_19_P00319537	1.69648	-1.69648	-0.762542	down	FALSE	Homo sapiens uncharacterized LOC285419 (LOC285419), transcript variant 1, non-coding RNA [NR_027105]			124851518	chr4	124851459	+	hs|4q28.1	NR_027105	uncharacterized LOC285419	LOC285419	chr4:124851459-124851518	NR_027105
A_33_P3862375	1.69627	-1.69627	-0.762366	down	FALSE	Homo sapiens ubiquitin specific peptidase 45 (USP45), mRNA [NM_001080481]	85015	GO:0006511|GO:0006508|GO:0008270|GO:0008233|GO:0008234|GO:0004221|GO:0046872	99880709	chr6	99880650	-	hs|6q16.2	NM_001080481	ubiquitin specific peptidase 45	USP45	chr6:99880709-99880650	NM_001080481	Hs.143410
A_33_P3357620	1.69618	-1.69618	-0.762293	down	FALSE	Homo sapiens chromosome 16 open reading frame 53 (C16orf53), mRNA [NM_024516]	79447	GO:0005515	29833808	chr16	29833749	+	hs|16p11.2	NM_024516	chromosome 16 open reading frame 53	C16orf53	chr16:29833749-29833808	NM_024516	Hs.702841
A_23_P359904	1.69526	-1.69526	-0.761506	down	FALSE	Homo sapiens Parkinson disease 7 domain containing 1 (PDDC1), mRNA [NM_182612]	347862	GO:0005576	767293	chr11	767234	-	hs|11p15.5	NM_182612	Parkinson disease 7 domain containing 1	PDDC1	chr11:767293-767234	NM_182612	Hs.218362
A_33_P3360917	1.69524	-1.69524	-0.761491	down	FALSE	Homo sapiens importin 9 (IPO9), mRNA [NM_018085]	55705	GO:0005515|GO:0042393|GO:0005737|GO:0008565|GO:0005634|GO:0015031|GO:0006606|GO:0006886	201853397	chr1	201853338	+	hs|1q32.1	NM_018085	importin 9	IPO9	chr1:201853338-201853397	NM_018085	Hs.596014
A_23_P66682	1.69508	-1.69508	-0.761358	down	FALSE	Homo sapiens homeobox B6 (HOXB6), mRNA [NM_018952]	3216	GO:0043565|GO:0006355|GO:0003700|GO:0048706|GO:0034101|GO:0007275|GO:0005634|GO:0009952|GO:0008595	46673252	chr17	46673193	-	hs|17q21.32	NM_018952	homeobox B6	HOXB6	chr17:46673252-46673193	NM_018952	Hs.98428
A_32_P70158	1.69489	-1.69489	-0.761193	down	FALSE	Homo sapiens leukocyte immunoglobulin-like receptor, subfamily B (with TM and ITIM domains), member 3 (LILRB3), transcript variant 2, mRNA [NM_006864]	11025	GO:0005515|GO:0016020|GO:0005887|GO:0045671|GO:0006952|GO:0004872|GO:0007166|GO:0004888	54720832	chr19	54720773	-	hs|19q13.42	NM_006864	leukocyte immunoglobulin-like receptor, subfamily B (with TM and ITIM domains), member 3	LILRB3	chr19:54720832-54720773	NM_006864	Hs.631592
A_33_P3261505	1.69463	-1.69463	-0.760972	down	FALSE	Homo sapiens ectopic P-granules autophagy protein 5 homolog (C. elegans) (EPG5), mRNA [NM_020964]	57724	GO:0006914	43427781	chr18	43427722	-	hs|18q12.3	NM_020964	ectopic P-granules autophagy protein 5 homolog (C. elegans)	EPG5	chr18:43427781-43427722	NM_020964	Hs.514843
A_24_P93703	1.69307	-1.69307	-0.759644	down	FALSE	Homo sapiens 1110012D08Rik pseudogene (LOC440104), transcript variant 1, non-coding RNA [NR_036476]	440104		56229883	chr12	56229824	+	hs|12q13.2	NR_036476	1110012D08Rik pseudogene	LOC440104	chr12:56229824-56229883	NR_036476	Hs.616500
A_23_P89780	1.69263	-1.69263	-0.759268	down	FALSE	Homo sapiens laminin, alpha 3 (LAMA3), transcript variant 1, mRNA [NM_198129]	3909	GO:0045995|GO:0030334|GO:0005610|GO:0008544|GO:0005198|GO:0034329|GO:0031581|GO:0005102|GO:0005606|GO:0005576|GO:0030155|GO:0005604	21534794	chr18	21534735	+	hs|18q11.2	NM_198129	laminin, alpha 3	LAMA3	chr18:21534735-21534794	NM_198129	Hs.436367
A_33_P3298024	1.69232	-1.69232	-0.759007	down	FALSE	Homo sapiens ATP-binding cassette, sub-family C (CFTR/MRP), member 3 (ABCC3), transcript variant 2, mRNA [NM_001144070]	8714	GO:0005215|GO:0005886|GO:0005624|GO:0042626|GO:0055085|GO:0005524|GO:0000166|GO:0005887|GO:0015721|GO:0006810|GO:0015711|GO:0008206|GO:0008514|GO:0016887	48745279	chr17	48745220	+	hs|17q21.33	NM_001144070	ATP-binding cassette, sub-family C (CFTR/MRP), member 3	ABCC3	chr17:48745220-48745279	NM_001144070	Hs.463421
A_33_P3402500	1.69208	-1.69208	-0.758799	down	FALSE	Homo sapiens transmembrane protein 14C (TMEM14C), transcript variant 1, mRNA [NM_001165258]	51522	GO:0005739|GO:0031966|GO:0016020|GO:0016021|GO:0006783	10725269	chr6	10725210	+	hs|6p24.2	NM_001165258	transmembrane protein 14C	TMEM14C	chr6:10725210-10725269	NM_001165258	Hs.519557
A_23_P71513	1.69194	-1.69194	-0.758676	down	FALSE	Homo sapiens EFR3 homolog A (S. cerevisiae) (EFR3A), mRNA [NM_015137]	23167	GO:0005622|GO:0005886|GO:0005488	133025216	chr8	133025157	+	hs|8q24.22	NM_015137	EFR3 homolog A (S. cerevisiae)	EFR3A	chr8:133025157-133025216	NM_015137	Hs.204564
A_24_P218006	1.69142	-1.69142	-0.758238	down	FALSE	Homo sapiens DnaJ (Hsp40) homolog, subfamily C, member 30 (DNAJC30), mRNA [NM_032317]	84277	GO:0005739|GO:0006457|GO:0031072|GO:0051082	73095367	chr7	73095308	-	hs|7q11.23	NM_032317	DnaJ (Hsp40) homolog, subfamily C, member 30	DNAJC30	chr7:73095367-73095308	NM_032317	Hs.647046
A_32_P197489	1.69128	-1.69128	-0.758119	down	FALSE	Homo sapiens Kruppel-like factor 13 (KLF13), mRNA [NM_015995]	51621	GO:0005622|GO:0005515|GO:0008285|GO:0006366|GO:0045944|GO:0045646|GO:0008270|GO:0005634|GO:0003677|GO:0046872	31669967	chr15	31669908	+	hs|15q13.3	NM_015995	Kruppel-like factor 13	KLF13	chr15:31669908-31669967	NM_015995	Hs.525752
A_24_P215804	1.69091	-1.69091	-0.757796	down	FALSE	Homo sapiens chemokine-like factor (CKLF), transcript variant 1, mRNA [NM_016951]	51192	GO:0008009|GO:0016020|GO:0006935|GO:0008283|GO:0030593|GO:0048247|GO:0005576|GO:0048246|GO:0016021|GO:0032940|GO:0005615	66599959	chr16	66599900	+	hs|16q21	NM_016951	chemokine-like factor	CKLF	chr16:66599900-66599959	NM_016951	Hs.15159
A_24_P835500	1.69025	-1.69025	-0.75724	down	FALSE	Homo sapiens inositol 1,4,5-trisphosphate receptor interacting protein-like 2 (ITPRIPL2), transcript variant 1, mRNA [NM_001034841]	162073	GO:0016020|GO:0016021	19132903	chr16	19132844	+	hs|16p12.3	NM_001034841	inositol 1,4,5-trisphosphate receptor interacting protein-like 2	ITPRIPL2	chr16:19132844-19132903	NM_001034841	Hs.530899
A_19_P00320436	1.69021	-1.69021	-0.757205	down	FALSE	lincRNA:chr5:71870020-71876804 forward strand			71870266	chr5	71870207	+	hs|5q13.2				chr5:71870207-71870266
A_23_P384044	1.68951	-1.68951	-0.756604	down	FALSE	Homo sapiens cornichon homolog 3 (Drosophila) (CNIH3), mRNA [NM_152495]	149111	GO:0035556|GO:0030054|GO:0005886|GO:0043198|GO:0045211|GO:0032281|GO:2000311|GO:0045202|GO:0016021	224928223	chr1	224928164	+	hs|1q42.12	NM_152495	cornichon homolog 3 (Drosophila)	CNIH3	chr1:224928164-224928223	NM_152495	Hs.28659
A_23_P12896	1.68945	-1.68945	-0.756552	down	FALSE	Homo sapiens Fanconi anemia, complementation group F (FANCF), mRNA [NM_022725]	2188	GO:0005515|GO:0008150|GO:0003674|GO:0006281|GO:0005654|GO:0005634|GO:0043240	22644792	chr11	22644733	-	hs|11p14.3	NM_022725	Fanconi anemia, complementation group F	FANCF	chr11:22644792-22644733	NM_022725	Hs.713574
A_33_P3314161	1.68906	-1.68906	-0.75622	down	FALSE	Homo sapiens YY1 associated factor 2 (YAF2), transcript variant 1, mRNA [NM_001190979]	10138	GO:0005622|GO:0005515|GO:0005737|GO:0003714|GO:0003713|GO:0005730|GO:0008270|GO:0005634|GO:0045893|GO:0045892|GO:0046872	42550965	chr12	42550906	-	hs|12q12	NM_001190979	YY1 associated factor 2	YAF2	chr12:42550965-42550906	NM_001190979	Hs.708084
A_33_P3239587	1.68865	-1.68865	-0.755872	down	FALSE	Homo sapiens matrix-remodelling associated 7 (MXRA7), transcript variant 2, mRNA [NM_001008529]	439921	GO:0016020|GO:0016021	74675712	chr17	74675653	-	hs|17q25.1	NM_001008529	matrix-remodelling associated 7	MXRA7	chr17:74675712-74675653	NM_001008529	Hs.250723
A_24_P481824	1.68863	-1.68863	-0.755851	down	FALSE	Homo sapiens dpy-19-like 4 (C. elegans) (DPY19L4), mRNA [NM_181787]	286148	GO:0016020|GO:0016021	95806038	chr8	95805979	+	hs|8q22.1	NM_181787	dpy-19-like 4 (C. elegans)	DPY19L4	chr8:95805979-95806038	NM_181787	Hs.567828
A_33_P3263841	1.68795	-1.68795	-0.755269	down	FALSE	Homo sapiens ring finger and CHY zinc finger domain containing 1 (RCHY1), transcript variant 1, mRNA [NM_015436]	25898	GO:0005515|GO:0004842|GO:0016567|GO:0016874|GO:0032436|GO:0005102|GO:0005730|GO:0000151|GO:0009055|GO:0005634|GO:0046872|GO:0042803|GO:0051865|GO:0002039|GO:0005737|GO:0042787|GO:0016607|GO:0031398|GO:0008270	76404624	chr4	76404565	-	hs|4q21.1	NM_015436	ring finger and CHY zinc finger domain containing 1	RCHY1	chr4:76404624-76404565	NM_015436	Hs.48297
A_33_P3396527	1.68792	-1.68792	-0.755243	down	FALSE	Homo sapiens polymerase (RNA) III (DNA directed) polypeptide G (32kD) (POLR3G), mRNA [NM_006467]	10622	GO:0032728|GO:0045089|GO:0003899|GO:0006359|GO:0005666|GO:0005634|GO:0009615|GO:0006351	89810177	chr5	89810118	+	hs|5q14.3	NM_006467	polymerase (RNA) III (DNA directed) polypeptide G (32kD)	POLR3G	chr5:89810118-89810177	NM_006467	Hs.282387
A_23_P57667	1.68746	-1.68746	-0.754857	down	FALSE	Homo sapiens plexin A1 (PLXNA1), mRNA [NM_032242]	5361	GO:0005622|GO:0002116|GO:0007165|GO:0017154|GO:0005886|GO:0007411|GO:0060666|GO:0071526|GO:0005624|GO:0007275|GO:0004872|GO:0016021	126756201	chr3	126756142	+	hs|3q21.3	NM_032242	plexin A1	PLXNA1	chr3:126756142-126756201	NM_032242	Hs.432329
A_23_P145114	1.68671	-1.68671	-0.754212	down	FALSE	Homo sapiens glutamate-cysteine ligase, catalytic subunit (GCLC), transcript variant 1, mRNA [NM_001498]	2729	GO:0050662|GO:0046685|GO:0006805|GO:0009408|GO:0006534|GO:0016874|GO:0032436|GO:0051409|GO:0005829|GO:0005737|GO:0043524|GO:0051900|GO:0050880|GO:0000166|GO:0004357|GO:0006750|GO:0009725|GO:0031397|GO:0009410|GO:0006979|GO:0000287|GO:0046982|GO:0006536|GO:0006916|GO:0005524|GO:0019852|GO:0043531|GO:0017109|GO:0045454|GO:0016595|GO:0045892	53362256	chr6	53362197	-	hs|6p12.1	NM_001498	glutamate-cysteine ligase, catalytic subunit	GCLC	chr6:53362256-53362197	NM_001498	Hs.654465
A_23_P66487	1.68599	-1.68599	-0.753594	down	FALSE	Homo sapiens SWI/SNF related, matrix associated, actin dependent regulator of chromatin, subfamily d, member 2 (SMARCD2), mRNA [NM_001098426]	6603	GO:0006357|GO:0016514|GO:0003713|GO:0006338|GO:0005634|GO:0006337	61910173	chr17	61910114	-	hs|17q23.3	NM_001098426	SWI/SNF related, matrix associated, actin dependent regulator of chromatin, subfamily d, member 2	SMARCD2	chr17:61910173-61910114	NM_001098426	Hs.250581
A_23_P423331	1.68538	-1.68538	-0.753071	down	FALSE	Homo sapiens netrin G2 (NTNG2), mRNA [NM_032536]	84628	GO:0003674|GO:0005886|GO:0007275|GO:0007409|GO:0046658|GO:0030154|GO:0007399	135118165	chr9	135118106	+	hs|9q34.13	NM_032536	netrin G2	NTNG2	chr9:135118106-135118165	NM_032536	Hs.163642
A_33_P3326225	1.68298	-1.68298	-0.751014	down	FALSE	Homo sapiens sterile alpha motif domain containing 12 (SAMD12), transcript variant 1, mRNA [NM_001101676]	401474		119201758	chr8	119201699	-	hs|8q24.12	NM_001101676	sterile alpha motif domain containing 12	SAMD12	chr8:119201758-119201699	NM_001101676	Hs.359393
A_33_P3337485	1.68297	-1.68297	-0.751012	down	FALSE	Homo sapiens CD248 molecule, endosialin (CD248), mRNA [NM_020404]	57124	GO:0008150|GO:0003674|GO:0005737|GO:0016020|GO:0005488|GO:0005509|GO:0005578|GO:0005529|GO:0016021	66082335	chr11	66082276	-	hs|11q13.2	NM_020404	CD248 molecule, endosialin	CD248	chr11:66082335-66082276	NM_020404	Hs.195727
A_33_P3249872	1.68255	-1.68255	-0.750648	down	FALSE	Homo sapiens fibulin 1 (FBLN1), transcript variant C, mRNA [NM_001996]	2192	GO:0031012|GO:0016504|GO:0030198|GO:0007566|GO:0044419|GO:0005509|GO:0005578|GO:0005625|GO:0005576|GO:0005615|GO:0005604|GO:0005201	45959232	chr22	45959173	+	hs|22q13.31	NM_001996	fibulin 1	FBLN1	chr22:45959173-45959232	NM_001996	Hs.24601
A_23_P361419	1.68235	-1.68235	-0.750478	down	FALSE	Homo sapiens DEP domain containing 1B (DEPDC1B), transcript variant 1, mRNA [NM_018369]	55789	GO:0051056|GO:0007264|GO:0005829|GO:0005096	59893300	chr5	59893241	-	hs|5q12.1	NM_018369	DEP domain containing 1B	DEPDC1B	chr5:59893300-59893241	NM_018369	Hs.482233
A_19_P00317109	1.68228	-1.68228	-0.750415	down	FALSE	Homo sapiens uncharacterized LOC647979 (LOC647979), non-coding RNA [NR_027451]			34633603	chr20	34633544	-	hs|20q11.23	NR_027451	uncharacterized LOC647979	LOC647979	chr20:34633603-34633544	NR_027451	Hs.730667
A_23_P110167	1.68217	-1.68217	-0.750323	down	FALSE	Homo sapiens microsomal glutathione S-transferase 2 (MGST2), transcript variant 1, mRNA [NM_002413]	4258	GO:0019370|GO:0005792|GO:0031965|GO:0006805|GO:0005886|GO:0005783|GO:0010243|GO:0005624|GO:0004364|GO:0004464|GO:0004602|GO:0005737|GO:0002540|GO:0006750|GO:0032496|GO:0005789|GO:0016021|GO:0008047|GO:0016740	140625315	chr4	140625256	+	hs|4q31.1	NM_002413	microsomal glutathione S-transferase 2	MGST2	chr4:140625256-140625315	NM_002413	Hs.81874
A_33_P3320762	1.68214	-1.68214	-0.750302	down	FALSE	Homo sapiens ataxin 3 (ATXN3), transcript variant reference, mRNA [NM_004993]	4287	GO:0005515|GO:0008219|GO:0006355|GO:0007268|GO:0005634|GO:0016363|GO:0007399|GO:0005737|GO:0006508|GO:0005654|GO:0008233|GO:0006289|GO:0008234|GO:0008242	92525010	chr14	92524951	-	hs|14q32.12	NM_004993	ataxin 3	ATXN3	chr14:92525010-92524951	NM_004993	Hs.532632
A_23_P1782	1.68181	-1.68181	-0.750011	down	FALSE	Homo sapiens CD82 molecule (CD82), transcript variant 1, mRNA [NM_002231]	3732	GO:0005515|GO:0005886|GO:0005887	44640955	chr11	44640896	+	hs|11p11.2	NM_002231	CD82 molecule	CD82	chr11:44640896-44640955	NM_002231	Hs.527778
A_23_P60259	1.68115	-1.68115	-0.749453	down	FALSE	Homo sapiens transmembrane protein 38B (TMEM38B), mRNA [NM_018112]	55151	GO:0031965|GO:0016020|GO:0005783|GO:0033017|GO:0005267|GO:0016021|GO:0006813|GO:0071805|GO:0006811	108537255	chr9	108537196	+	hs|9q31.2	NM_018112	transmembrane protein 38B	TMEM38B	chr9:108537196-108537255	NM_018112	Hs.411925
A_32_P27706	1.68099	-1.68099	-0.749307	down	FALSE	Homo sapiens alkylglycerone phosphate synthase (AGPS), mRNA [NM_003659]	8540	GO:0006629|GO:0008610|GO:0008762|GO:0005782|GO:0008611|GO:0050660|GO:0005730|GO:0016614|GO:0042221|GO:0043231|GO:0005739|GO:0016020|GO:0008609|GO:0044255|GO:0005778|GO:0016740|GO:0005777	178408449	chr2	178408390	+	hs|2q31.2	NM_003659	alkylglycerone phosphate synthase	AGPS	chr2:178408390-178408449	NM_003659	Hs.516543
A_33_P3212555	1.68027	-1.68027	-0.748691	down	FALSE	Homo sapiens protein S (alpha) (PROS1), mRNA [NM_000313]	5627	GO:0004866|GO:0005796|GO:0005509|GO:0030168|GO:0005576|GO:0050900|GO:0010951|GO:0017187|GO:0000139|GO:0007596|GO:0002576|GO:0005789|GO:0006508|GO:0031093|GO:0044267|GO:0043687	90251481	chr3	90251422	-	hs|3p11.1	NM_000313	protein S (alpha)	PROS1	chr3:090251481-090251422	NM_000313	Hs.64016
A_19_P00319082	1.67963	-1.67963	-0.748141	down	FALSE	lincRNA:chrX:73470227-73470871 reverse strand			73470520	chrX	73470461	-	hs|Xq13.2				chrX:73470520-73470461
A_33_P3739260	1.67886	-1.67886	-0.747484	down	FALSE	Homo sapiens CAP, adenylate cyclase-associated protein, 2 (yeast) (CAP2), mRNA [NM_006366]	10486	GO:0007190|GO:0007165|GO:0000902|GO:0007163|GO:0005886|GO:0007411|GO:0005488|GO:0007010|GO:0003779	17557285	chr6	17557226	+	hs|6p22.3	NM_006366	CAP, adenylate cyclase-associated protein, 2 (yeast)	CAP2	chr6:17557226-17557285	NM_006366	Hs.132902
A_33_P3241753	1.67873	-1.67873	-0.747371	down	FALSE	Homo sapiens NADH dehydrogenase (ubiquinone) 1 alpha subcomplex, 12 (NDUFA12), nuclear gene encoding mitochondrial protein, mRNA [NM_018838]	55967	GO:0007585|GO:0070469|GO:0005743|GO:0009055|GO:0003954|GO:0005739|GO:0022904|GO:0005737|GO:0005747|GO:0016020|GO:0006810|GO:0008137|GO:0006979	95365169	chr12	95365110	-	hs|12q22	NM_018838	NADH dehydrogenase (ubiquinone) 1 alpha subcomplex, 12	NDUFA12	chr12:95365169-95365110	NM_018838	Hs.506374
A_33_P3412087	1.67845	-1.67845	-0.747133	down	FALSE	Homo sapiens chromosome 6 open reading frame 97 (C6orf97), mRNA [NM_025059]	80129		151939860	chr6	151939801	+	hs|6q25.1	NM_025059	chromosome 6 open reading frame 97	C6orf97	chr6:151939801-151939860	NM_025059	Hs.660044
A_32_P85999	1.67774	-1.67774	-0.746521	down	FALSE	Homo sapiens cadherin 13, H-cadherin (heart) (CDH13), transcript variant 1, mRNA [NM_001257]	1012	GO:0043005|GO:0048471|GO:0008285|GO:0005886|GO:0030032|GO:0002040|GO:0007266|GO:0031225|GO:0005615|GO:0001558|GO:0042803|GO:0050927|GO:0050850|GO:0016339|GO:0005737|GO:0030100|GO:0051668|GO:0007156|GO:0045885|GO:0071813|GO:0045296|GO:0010033|GO:0030335|GO:0034329|GO:0055100|GO:0005509|GO:0030169|GO:0048661|GO:0043616|GO:0045216|GO:0042058|GO:0007162|GO:0016601|GO:0055096|GO:0001938|GO:0016020|GO:…	83830086	chr16	83830027	+	hs|16q23.3	NM_001257	cadherin 13, H-cadherin (heart)	CDH13	chr16:83830027-83830086	NM_001257	Hs.654386
A_33_P3645465	1.6765	-1.6765	-0.745449	down	FALSE	Homo sapiens uncharacterized LOC282997 (LOC282997), non-coding RNA [NR_026932]	282997		112629567	chr10	112629508	-	hs|10q25.2	NR_026932	uncharacterized LOC282997	LOC282997	chr10:112629567-112629508	NR_026932	Hs.599931
A_33_P3264528	1.67647	-1.67647	-0.745429	down	FALSE	Homo sapiens homeobox A11 (HOXA11), mRNA [NM_005523]	3207	GO:0005667|GO:0001658|GO:0003700|GO:0010720|GO:0005730|GO:0005634|GO:0007275|GO:0009953|GO:0030326|GO:0009653|GO:0043565|GO:0043234|GO:0001501|GO:0005737|GO:0007501|GO:0048589|GO:0032993|GO:0060351|GO:0032332|GO:0045893	27220835	chr7	27220776	-	hs|7p15.2	NM_005523	homeobox A11	HOXA11	chr7:27220835-27220776	NM_005523	Hs.249171
A_23_P118065	1.67628	-1.67628	-0.74526	down	FALSE	Homo sapiens hydroxysteroid (17-beta) dehydrogenase 2 (HSD17B2), mRNA [NM_002153]	3294	GO:0005792|GO:0004303|GO:0006702|GO:0006703|GO:0050327|GO:0047006|GO:0060348|GO:0071248|GO:0000166|GO:0016020|GO:0005789|GO:0016491|GO:0016021|GO:0032526	82131956	chr16	82131897	+	hs|16q23.3	NM_002153	hydroxysteroid (17-beta) dehydrogenase 2	HSD17B2	chr16:82131897-82131956	NM_002153	Hs.162795
A_33_P3368049	1.67603	-1.67603	-0.745049	down	FALSE	Homo sapiens uncharacterized LOC643988 (LOC643988), mRNA [NM_001242659]	643988		1533447	chr1	1533388	-	hs|1p36.33	NM_001242659	uncharacterized LOC643988	LOC643988	chr1:1533447-1533388	NM_001242659
A_23_P34375	1.67564	-1.67564	-0.744714	down	FALSE	Homo sapiens transcription elongation factor A (SII), 3 (TCEA3), mRNA [NM_003196]	6920	GO:0006357|GO:0032784|GO:0008270|GO:0005634|GO:0003746|GO:0003677|GO:0046872	23724296	chr1	23724047	-	hs|1p36.12	NM_003196	transcription elongation factor A (SII), 3	TCEA3	chr1:23724296-23724047	NM_003196	Hs.446354
A_19_P00315717	1.67563	-1.67563	-0.744704	down	FALSE	Homo sapiens family with sequence similarity 200, member B (FAM200B), mRNA [NM_001145191]		GO:0003676	15688121	chr4	15688062	+	hs|4p15.32	NM_001145191		FAM200B	chr4:15688062-15688121	NM_001145191	Hs.399980
A_19_P00812924	1.6753	-1.6753	-0.744421	down	FALSE	PREDICTED: Homo sapiens hypothetical LOC100507165 (LOC100507165), miscRNA [XR_110530]			121899153	chr11	121899094	-	hs|11q24.1	XR_110530		LOC100507165	chr11:121899153-121899094	XR_110530
A_33_P3399064	1.67499	-1.67499	-0.744152	down	FALSE	Homo sapiens RNA, 5.8S ribosomal 1 (RN5-8S1), ribosomal RNA [NR_003285]	100008587		156109	chrUn_gl000220	156050	+		NR_003285	RNA, 5.8S ribosomal 1	RN5-8S1	chrUn_gl000220:156050-156109	NR_003285	Hs.631413
A_24_P218970	1.6748	-1.6748	-0.743986	down	FALSE	Homo sapiens eukaryotic translation initiation factor 4B (EIF4B), mRNA [NM_001417]	1975	GO:0008286|GO:0010467|GO:0016281|GO:0016070|GO:0016071|GO:0003723|GO:0003743|GO:0006412|GO:0006413|GO:0005829|GO:0000166|GO:0006446|GO:0044267|GO:0000289|GO:0000288	53435355	chr12	53435296	+	hs|12q13.13	NM_001417	eukaryotic translation initiation factor 4B	EIF4B	chr12:53435296-53435355	NM_001417	Hs.648394
A_24_P123720	1.67435	-1.67435	-0.743605	down	FALSE	Homo sapiens SEC63 homolog (S. cerevisiae) (SEC63), mRNA [NM_007214]	11231	GO:0016020|GO:0006457|GO:0005783|GO:0031072|GO:0006612|GO:0005789|GO:0004872|GO:0051082|GO:0016021|GO:0015031	108189385	chr6	108189326	-	hs|6q21	NM_007214	SEC63 homolog (S. cerevisiae)	SEC63	chr6:108189385-108189326	NM_007214	Hs.26904
A_33_P3405334	1.67421	-1.67421	-0.743478	down	FALSE	Homo sapiens GM2 ganglioside activator (GM2A), transcript variant 1, mRNA [NM_000405]	2760	GO:0004563|GO:0006629|GO:0009313|GO:0019915|GO:0006689|GO:0030149|GO:0005730|GO:0019377|GO:0005764|GO:0030290|GO:0043231|GO:0005739|GO:0005737|GO:0050885|GO:0007611|GO:0050877	150648807	chr5	150648748	+	hs|5q33.1	NM_000405	GM2 ganglioside activator	GM2A	chr5:150648748-150648807	NM_000405	Hs.483873
A_33_P3413815	1.67356	-1.67356	-0.742924	down	FALSE	Homo sapiens laminin, beta 2 pseudogene 1 (LAMB2P1), non-coding RNA [NR_004405]	22973		49190351	chr3	49190292	-	hs|3p21.31	NR_004405	laminin, beta 2 pseudogene 1	LAMB2P1	chr3:49190351-49190292	NR_004405
A_23_P318581	1.67346	-1.67346	-0.74283	down	FALSE	Homo sapiens KIAA1430 (KIAA1430), mRNA [NM_020827]	57587		186081462	chr4	186081403	-	hs|4q35.1	NM_020827	KIAA1430	KIAA1430	chr4:186081462-186081403	NM_020827	Hs.535734
A_32_P95914	1.67345	-1.67345	-0.742827	down	FALSE	Homo sapiens MMS22-like, DNA repair protein (MMS22L), mRNA [NM_198468]	253714	GO:0005515|GO:0042555|GO:0035101|GO:0006281|GO:0000724|GO:0031297|GO:0005634|GO:0043596	97590265	chr6	97590206	-	hs|6q16.1	NM_198468	MMS22-like, DNA repair protein	MMS22L	chr6:97590265-97590206	NM_198468	Hs.444292
A_33_P3384825	1.67329	-1.67329	-0.742687	down	FALSE	Homo sapiens CTD nuclear envelope phosphatase 1 (CTDNEP1), transcript variant 1, mRNA [NM_015343]	23399	GO:0031965|GO:0006470|GO:0016787|GO:0016020|GO:0005783|GO:0005789|GO:0006998|GO:0005634|GO:0016021|GO:0005635|GO:0004722	7147064	chr17	7147005	-	hs|17p13.1	NM_015343	CTD nuclear envelope phosphatase 1	CTDNEP1	chr17:7147064-7147005	NM_015343	Hs.513913
A_23_P363399	1.673	-1.673	-0.742436	down	FALSE	Homo sapiens solute carrier family 38, member 1 (SLC38A1), transcript variant 1, mRNA [NM_030674]	81539	GO:0005886|GO:0005283|GO:0006865|GO:0007268|GO:0055085|GO:0015804|GO:0034641|GO:0001504|GO:0015175|GO:0016021|GO:0006814|GO:0006811|GO:0015293	46582066	chr12	46582007	-	hs|12q13.11	NM_030674	solute carrier family 38, member 1	SLC38A1	chr12:46582066-46582007	NM_030674	Hs.533770
A_23_P254733	1.67281	-1.67281	-0.742273	down	FALSE	Homo sapiens MLF1 interacting protein (MLF1IP), mRNA [NM_024629]	79682	GO:0000236|GO:0005813|GO:0006355|GO:0005694|GO:0006334|GO:0005634|GO:0005829|GO:0034080|GO:0005737|GO:0044419|GO:0000087|GO:0000777|GO:0005654|GO:0000278	185616396	chr4	185616337	-	hs|4q35.1	NM_024629	MLF1 interacting protein	MLF1IP	chr4:185616396-185616337	NM_024629	Hs.575032
A_33_P3214056	1.67276	-1.67276	-0.742227	down	FALSE	Homo sapiens uncharacterized LOC728875 (LOC728875), non-coding RNA [NR_024584]	728875		144480832	chr1	144480774	-	hs|1q21.1	NR_024584	uncharacterized LOC728875	LOC728875	chr1:144480832-144480774	NR_024584	Hs.551637
A_33_P3256793	1.67236	-1.67236	-0.741886	down	FALSE	Homo sapiens KIAA1324 (KIAA1324), mRNA [NM_020775]	57535	GO:0005802|GO:0003674|GO:0016020|GO:0005887|GO:0005770|GO:0016236|GO:2000786|GO:0042981|GO:0044090|GO:0005764	109745851	chr1	109745792	+	hs|1p13.3	NM_020775	KIAA1324	KIAA1324	chr1:109745792-109745851	NM_020775	Hs.708190
A_24_P16214	1.67108	-1.67108	-0.740777	down	FALSE	Homo sapiens cDNA FLJ33508 fis, clone BRAMY2005094. [AK090827]	100506930		36806544	chr19	36806485	-	hs|19q13.12	AK090827	uncharacterized LOC100506930	LOC100506930	chr19:36806544-36806485		Hs.595153
A_23_P164047	1.67073	-1.67073	-0.740482	down	FALSE	Homo sapiens monocyte to macrophage differentiation-associated (MMD), mRNA [NM_012329]	23531	GO:0016020|GO:0005887|GO:0031902|GO:0019835|GO:0005624|GO:0004872|GO:0005765|GO:0005768	53470223	chr17	53470164	-	hs|17q22	NM_012329	monocyte to macrophage differentiation-associated	MMD	chr17:53470223-53470164	NM_012329	Hs.463483
A_23_P141100	1.67069	-1.67069	-0.740442	down	FALSE	Homo sapiens adenosine deaminase, tRNA-specific 1 (ADAT1), transcript variant 1, mRNA [NM_012091]	23536	GO:0006396|GO:0016787|GO:0003723|GO:0008251|GO:0046872|GO:0008033	75633770	chr16	75633711	-	hs|16q23.1	NM_012091	adenosine deaminase, tRNA-specific 1	ADAT1	chr16:75633770-75633711	NM_012091	Hs.729312
A_24_P417596	1.67031	-1.67031	-0.740114	down	FALSE	Homo sapiens FLYWCH family member 2 (FLYWCH2), transcript variant 1, mRNA [NM_138439]	114984	GO:0008150|GO:0003674|GO:0005575	2949346	chr16	2949287	+	hs|16p13.3	NM_138439	FLYWCH family member 2	FLYWCH2	chr16:2949287-2949346	NM_138439	Hs.534525
A_33_P3389634	1.66984	-1.66984	-0.739712	down	FALSE	Homo sapiens capping protein (actin filament), gelsolin-like (CAPG), mRNA [NM_001747]	822	GO:0042470|GO:0051016|GO:0031965|GO:0005737|GO:0006461|GO:0030031|GO:0005730|GO:0008290|GO:0005634|GO:0003779	85622075	chr2	85622016	-	hs|2p11.2	NM_001747	capping protein (actin filament), gelsolin-like	CAPG	chr2:85622075-85622016	NM_001747	Hs.516155
A_19_P00805563	1.66954	-1.66954	-0.739455	down	FALSE	lincRNA:chr6:5047814-5048418 forward strand			5048361	chr6	5048302	+	hs|6p25.1				chr6:5048302-5048361
A_19_P00803439	1.66928	-1.66928	-0.739222	down	FALSE	lincRNA:chr16:3662649-3668149 forward strand			3666222	chr16	3666163	+	hs|16p13.3				chr16:3666163-3666222
A_23_P24716	1.66895	-1.66895	-0.738939	down	FALSE	Homo sapiens transmembrane protein 132A (TMEM132A), transcript variant 1, mRNA [NM_017870]	54972	GO:0008150|GO:0003674|GO:0005794|GO:0016020|GO:0000139|GO:0005783|GO:0005789|GO:0016021|GO:0005575	60704611	chr11	60704552	+	hs|11q12.2	NM_017870	transmembrane protein 132A	TMEM132A	chr11:60704552-60704611	NM_017870	Hs.118552
A_23_P121795	1.66891	-1.66891	-0.738903	down	FALSE	Homo sapiens sorbin and SH3 domain containing 2 (SORBS2), transcript variant 2, mRNA [NM_021069]	8470	GO:0005622|GO:0008150|GO:0048471|GO:0030018|GO:0005737|GO:0005200|GO:0008270|GO:0005634|GO:0015629|GO:0008307|GO:0008093	186515040	chr4	186510881	-	hs|4q35.1	NM_021069	sorbin and SH3 domain containing 2	SORBS2	chr4:186515040-186510881	NM_021069	Hs.655143
A_32_P183609	1.66889	-1.66889	-0.738885	down	FALSE	Homo sapiens ankyrin repeat and SOCS box containing 1 (ASB1), mRNA [NM_001040445]	51665	GO:0042036|GO:0035556|GO:0005622|GO:0030539|GO:0003674|GO:0007275	239360476	chr2	239360417	+	hs|2q37.3	NM_001040445	ankyrin repeat and SOCS box containing 1	ASB1	chr2:239360417-239360476	NM_001040445	Hs.516788
A_23_P9603	1.66872	-1.66872	-0.738743	down	FALSE	Homo sapiens protein kinase, DNA-activated, catalytic polypeptide (PRKDC), transcript variant 1, mRNA [NM_006904]	5591	GO:0005515|GO:0004677|GO:0001756|GO:0005634|GO:0006303|GO:0035234|GO:0006302|GO:0031648|GO:0007507|GO:0018105|GO:0000723|GO:0000166|GO:0045944|GO:0030098|GO:0002360|GO:0002328|GO:0005958|GO:0002326|GO:0010332|GO:0005667|GO:0033077|GO:0032869|GO:0043065|GO:0033152|GO:0033153|GO:0006310|GO:0005524|GO:0003677|GO:0070419|GO:0004672|GO:0006281|GO:0004674|GO:0007420|GO:0005654|GO:0006468|GO:0019899|GO:…	48686360	chr8	48686301	-	hs|8q11.21	NM_006904	protein kinase, DNA-activated, catalytic polypeptide	PRKDC	chr8:48686360-48686301	NM_006904	Hs.491682
A_24_P129341	1.66594	-1.66594	-0.736335	down	FALSE	Homo sapiens aldo-keto reductase family 1, member B10 (aldose reductase) (AKR1B10), mRNA [NM_020299]	57016	GO:0005515|GO:0005737|GO:0004033|GO:0007586|GO:0016491|GO:0006081|GO:0005575|GO:0008202	134225858	chr7	134225799	+	hs|7q33	NM_020299	aldo-keto reductase family 1, member B10 (aldose reductase)	AKR1B10	chr7:134225799-134225858	NM_020299	Hs.116724
A_23_P149050	1.6659	-1.6659	-0.736298	down	FALSE	Homo sapiens long intergenic non-protein coding RNA 115 (LINC00115), non-coding RNA [NR_024321]	79854		183635	chr8	183576	+	hs|8p23.3	NR_024321	long intergenic non-protein coding RNA 115	LINC00115	chr8:183576-183635	NR_024321	Hs.351445
A_19_P00804817	1.66515	-1.66515	-0.735653	down	FALSE	Homo sapiens SMAD family member 4 (SMAD4), mRNA [NM_005359]		GO:0000987|GO:0005515|GO:0000988|GO:0030308|GO:0003700|GO:0044212|GO:0005518|GO:0046332|GO:0042803|GO:0042802|GO:0005622|GO:0048589|GO:0060548|GO:0007179|GO:0017015|GO:0072134|GO:0072133|GO:0005813|GO:0071141|GO:0030509|GO:0060391|GO:0001701|GO:0001702|GO:0007183|GO:0005654|GO:0045893|GO:0045892|GO:0030616|GO:0008285|GO:0010718|GO:0005634|GO:0009952|GO:0060395|GO:0005829|GO:0005737|GO:0032525|GO:…	48611389	chr18	48611330	+	hs|18q21.2	NM_005359	SMAD family member 4	SMAD4	chr18:48611330-48611389	NM_005359	Hs.75862
A_33_P3331856	1.66509	-1.66509	-0.735601	down	FALSE	phosphodiesterase 1C, calmodulin-dependent 70kDa [Source:HGNC Symbol;Acc:8776] [ENST00000396184]	5137	GO:0007165|GO:0005516|GO:0048011|GO:0008081|GO:0016787|GO:0004117|GO:0007202|GO:0046872|GO:0005829	31823215	chr7	31823156	-	hs|7p14.3	AK126467	phosphodiesterase 1C, calmodulin-dependent 70kDa	PDE1C	chr7:31823215-31823156		Hs.290550
A_33_P3321293	1.66505	-1.66505	-0.735565	down	FALSE	Homo sapiens IQ motif containing GTPase activating protein 3 (IQGAP3), mRNA [NM_178229]	128239	GO:0051056|GO:0005516|GO:0008361|GO:0071310|GO:0007265|GO:0016328|GO:0005099|GO:0005622|GO:0010628|GO:0000187|GO:0007165|GO:0000082|GO:0005737|GO:0005911|GO:0010629|GO:0001934|GO:0017048|GO:0070371|GO:0033601	156495257	chr1	156495198	-	hs|1q22	NM_178229	IQ motif containing GTPase activating protein 3	IQGAP3	chr1:156495257-156495198	NM_178229	Hs.591495
A_23_P302060	1.66486	-1.66486	-0.735398	down	FALSE	Homo sapiens interferon, epsilon (IFNE), mRNA [NM_176891]	338376	GO:0006952|GO:0005576|GO:0009615|GO:0005615|GO:0005125|GO:0005126	21481161	chr9	21481102	-	hs|9p21.3	NM_176891	interferon, epsilon	IFNE	chr9:21481161-21481102	NM_176891	Hs.682604
A_33_P3347168	1.66478	-1.66478	-0.735331	down	FALSE	Homo sapiens transducin (beta)-like 1X-linked (TBL1X), transcript variant 1, mRNA [NM_005647]	6907	GO:0005515|GO:0044212|GO:0008013|GO:0003714|GO:0007605|GO:0019904|GO:0005634|GO:0000122|GO:0008022|GO:0042393|GO:0000118|GO:0045944|GO:0017053|GO:0006508|GO:0043161|GO:0005654|GO:0005876|GO:0045893|GO:0060070|GO:0044255|GO:0008134	9679815	chrX	9679756	+	hs|Xp22.2	NM_005647	transducin (beta)-like 1X-linked	TBL1X	chrX:9679756-9679815	NM_005647	Hs.495656
A_33_P3216337	1.66441	-1.66441	-0.735011	down	FALSE	Homo sapiens FtsJ homolog 1 (E. coli) (FTSJ1), transcript variant 3, mRNA [NM_177439]	24140	GO:0001510|GO:0006364|GO:0008168|GO:0003676|GO:0016740	48344678	chrX	48344619	+	hs|Xp11.23	NM_177439	FtsJ homolog 1 (E. coli)	FTSJ1	chrX:48344619-48344678	NM_177439	Hs.23170
A_33_P3422812	1.66358	-1.66358	-0.73429	down	FALSE	Homo sapiens chromosome 7 open reading frame 73 (C7orf73), nuclear gene encoding mitochondrial protein, mRNA [NM_001130929]	647087	GO:0005576	135361093	chr7	135361034	+	hs|7q33	NM_001130929	chromosome 7 open reading frame 73	C7orf73	chr7:135361034-135361093	NM_001130929	Hs.200022
A_33_P3309929	1.66351	-1.66351	-0.734234	down	FALSE	Homo sapiens histone deacetylase 3 (HDAC3), mRNA [NM_003883]	8841	GO:0005515|GO:0042826|GO:0046970|GO:0005634|GO:0010832|GO:0005737|GO:0046329|GO:0017053|GO:0040014|GO:0005876|GO:0004407|GO:0046969|GO:0006476|GO:0000785|GO:0044255|GO:0032041|GO:0048011|GO:0016575|GO:0042493|GO:0003714|GO:0006916|GO:0000122|GO:0045786|GO:0051225|GO:0003677|GO:0032922|GO:0033558|GO:0007346|GO:0000118|GO:0016787|GO:0003682|GO:0005654|GO:0034739|GO:0045892|GO:0008134|GO:0016568	141000518	chr5	141000459	-	hs|5q31.3	NM_003883	histone deacetylase 3	HDAC3	chr5:141000518-141000459	NM_003883	Hs.519632
A_23_P259692	1.66335	-1.66335	-0.734094	down	FALSE	Homo sapiens phosphoserine aminotransferase 1 (PSAT1), transcript variant 1, mRNA [NM_058179]	29968	GO:0030170|GO:0008652|GO:0004648|GO:0006564|GO:0016740|GO:0008615	80944837	chr9	80944778	+	hs|9q21.2	NM_058179	phosphoserine aminotransferase 1	PSAT1	chr9:80944778-80944837	NM_058179	Hs.494261
A_33_P3400547	1.66324	-1.66324	-0.733998	down	FALSE	Homo sapiens mediator complex subunit 21 (MED21), mRNA [NM_004264]	9412	GO:0006357|GO:0003899|GO:0045944|GO:0016592|GO:0003713|GO:0001824|GO:0005634|GO:0006351	27182635	chr12	27182576	+	hs|12p11.23	NM_004264	mediator complex subunit 21	MED21	chr12:27182576-27182635	NM_004264	Hs.286145
A_24_P141688	1.66319	-1.66319	-0.733949	down	FALSE	Homo sapiens poly(rC) binding protein 2 (PCBP2), transcript variant 1, mRNA [NM_005016]	5094	GO:0005515|GO:0008380|GO:0050687|GO:0010467|GO:0016071|GO:0003723|GO:0005730|GO:0005634|GO:0009615|GO:0003677|GO:0005829|GO:0005737|GO:0000398|GO:0045087|GO:0030529|GO:0043161|GO:0005654|GO:0019899|GO:0032480|GO:0031625	53874277	chr12	53874218	+	hs|12q13.13	NM_005016	poly(rC) binding protein 2	PCBP2	chr12:53874218-53874277	NM_005016	Hs.546271
A_24_P256654	1.66302	-1.66302	-0.733804	down	FALSE	Homo sapiens uncharacterized LOC401588 (LOC401588), non-coding RNA [NR_015378]	401588		46407602	chrX	46407543	+	hs|Xp11.23	NR_015378	uncharacterized LOC401588	LOC401588	chrX:46407543-46407602	NR_015378	Hs.729370
A_33_P3293307	1.66296	-1.66296	-0.733755	down	FALSE				16145404	chrY	16145345	-	hs|Yq11.221				chrY:016145404-016145345
A_33_P3414922	1.66264	-1.66264	-0.733475	down	FALSE	Homo sapiens cDNA clone IMAGE:6499259, partial cds. [BC070144]			181344	chr1_gl000192_random	181285	-		BC070144			chr1_gl000192_random:181344-181285		Hs.474737
A_24_P288424	1.66253	-1.66253	-0.73338	down	FALSE	Homo sapiens slowmo homolog 2 (Drosophila) (SLMO2), mRNA [NM_016045]	51012	GO:0005739	57608816	chr20	57608757	-	hs|20q13.32	NM_016045	slowmo homolog 2 (Drosophila)	SLMO2	chr20:57608816-57608757	NM_016045	Hs.656865
A_33_P3299882	1.66245	-1.66245	-0.733308	down	FALSE	Homo sapiens ubiquinol-cytochrome c reductase binding protein (UQCRB), transcript variant 2, mRNA [NM_001199975]	7381	GO:0022904|GO:0009060|GO:0005739|GO:0005746|GO:0008121|GO:0016020|GO:0006122|GO:0006810|GO:0005743|GO:0055114|GO:0006119	97239371	chr8	97239312	-	hs|8q22.1	NM_001199975	ubiquinol-cytochrome c reductase binding protein	UQCRB	chr8:97239371-97239312	NM_001199975	Hs.131255
A_32_P180958	1.66189	-1.66189	-0.732827	down	FALSE	Homo sapiens prenylcysteine oxidase 1 (PCYOX1), mRNA [NM_016297]	51449	GO:0034361|GO:0006821|GO:0001735|GO:0005886|GO:0008555|GO:0030329|GO:0016491|GO:0030328|GO:0030327|GO:0005764	70508035	chr2	70507976	+	hs|2p13.3	NM_016297	prenylcysteine oxidase 1	PCYOX1	chr2:70507976-70508035	NM_016297	Hs.567502
A_23_P103070	1.66183	-1.66183	-0.732774	down	FALSE	Homo sapiens tyrosine 3-monooxygenase/tryptophan 5-monooxygenase activation protein, eta polypeptide (YWHAH), mRNA [NM_003405]	7533	GO:0005515|GO:0006713|GO:0005159|GO:0019904|GO:0003779|GO:0035259|GO:0006886|GO:0005737|GO:0048167|GO:0042921|GO:0045664|GO:0050774|GO:0019899|GO:0045893	32353197	chr22	32353138	+	hs|22q12.3	NM_003405	tyrosine 3-monooxygenase/tryptophan 5-monooxygenase activation protein, eta polypeptide	YWHAH	chr22:32353138-32353197	NM_003405	Hs.226755
A_32_P198810	1.66121	-1.66121	-0.732232	down	FALSE	Homo sapiens loss of heterozygosity, 12, chromosomal region 2 (LOH12CR2), non-coding RNA [NR_024061]	503693		12509354	chr12	12509295	-	hs|12p13.2	NR_024061	loss of heterozygosity, 12, chromosomal region 2	LOH12CR2	chr12:12509354-12509295	NR_024061	Hs.67553
A_33_P3257973	1.66106	-1.66106	-0.732103	down	FALSE	Homo sapiens helicase with zinc finger (HELZ), mRNA [NM_014877]	9931	GO:0016787|GO:0000166|GO:0004386|GO:0008270|GO:0005634|GO:0003676|GO:0005524|GO:0046872	65066671	chr17	65066612	-	hs|17q24.2	NM_014877	helicase with zinc finger	HELZ	chr17:65066671-65066612	NM_014877	Hs.370140
A_23_P89762	1.66088	-1.66088	-0.731948	down	FALSE	Homo sapiens PH domain and leucine rich repeat protein phosphatase 1 (PHLPP1), mRNA [NM_194449]	23239	GO:0048011|GO:0005737|GO:0016787|GO:0016020|GO:0008543|GO:0048015|GO:0007623|GO:0006915|GO:0005634|GO:0004722|GO:0046872|GO:0005829	60647239	chr18	60647180	+	hs|18q21.33	NM_194449	PH domain and leucine rich repeat protein phosphatase 1	PHLPP1	chr18:60647180-60647239	NM_194449	Hs.465337
A_24_P945228	1.66071	-1.66071	-0.731801	down	FALSE	Homo sapiens cytochrome P450, family 4, subfamily V, polypeptide 2 (CYP4V2), mRNA [NM_207352]	285440	GO:0004497|GO:0010430|GO:0016020|GO:0005783|GO:0005789|GO:0009055|GO:0016705|GO:0016021|GO:0007601|GO:0050896|GO:0046872|GO:0020037	187133577	chr4	187133518	+	hs|4q35.2	NM_207352	cytochrome P450, family 4, subfamily V, polypeptide 2	CYP4V2	chr4:187133518-187133577	NM_207352	Hs.587231
A_19_P00323454	1.66068	-1.66068	-0.73177	down	FALSE	Homo sapiens uncharacterized LOC644246 (LOC644246), non-coding RNA [NR_034172]			44273873	chr17	44273814	+	hs|17q21.31	NR_034172	uncharacterized LOC644246	LOC644246	chr17:44273814-44273873	NR_034172	Hs.644600
A_23_P141005	1.66063	-1.66063	-0.731735	down	FALSE	Homo sapiens autocrine motility factor receptor (AMFR), mRNA [NM_001144]	267	GO:0005515|GO:0006511|GO:0004842|GO:0016567|GO:0005783|GO:0016874|GO:0006928|GO:0005634|GO:0030176|GO:0051259|GO:0046872|GO:0030425|GO:0030426|GO:0030968|GO:0005737|GO:0007611|GO:0043025|GO:0004872|GO:0000209|GO:0007568|GO:0030433|GO:0007165|GO:0016020|GO:0005789|GO:0000299|GO:0008270|GO:0016021	56395757	chr16	56395698	-	hs|16q12.2	NM_001144	autocrine motility factor receptor	AMFR	chr16:56395757-56395698	NM_001144	Hs.295137
A_23_P413923	1.66063	-1.66063	-0.731732	down	FALSE	Homo sapiens DMRT-like family A1 (DMRTA1), mRNA [NM_022160]	63951	GO:0043565|GO:0006355|GO:0007548|GO:0005634|GO:0046872|GO:0030154	22451937	chr9	22451878	+	hs|9p21.3	NM_022160	DMRT-like family A1	DMRTA1	chr9:22451878-22451937	NM_022160	Hs.371976
A_33_P3270485	1.66041	-1.66041	-0.73154	down	FALSE	Homo sapiens chromobox homolog 6 (CBX6), mRNA [NM_014292]	23466	GO:0031519|GO:0005515|GO:0000792|GO:0006355|GO:0003727|GO:0005634|GO:0000122|GO:0016568	39260344	chr22	39260285	-	hs|22q13.1	NM_014292	chromobox homolog 6	CBX6	chr22:39260344-39260285	NM_014292	Hs.592201
A_33_P3261982	1.65993	-1.65993	-0.731122	down	FALSE	Homo sapiens primase, DNA, polypeptide 2 (58kDa) (PRIM2), mRNA [NM_000947]	5558	GO:0051539|GO:0005658|GO:0003896|GO:0016779|GO:0000216|GO:0003677|GO:0046872|GO:0000084|GO:0006260|GO:0006271|GO:0000082|GO:0000723|GO:0006270|GO:0000722|GO:0006269|GO:0005654|GO:0000278|GO:0032201|GO:0016740	57512702	chr6	57512643	+	hs|6p11.2	NM_000947	primase, DNA, polypeptide 2 (58kDa)	PRIM2	chr6:57512643-57512702	NM_000947	Hs.654580
A_23_P400078	1.65988	-1.65988	-0.731076	down	FALSE	Homo sapiens methylenetetrahydrofolate reductase (NAD(P)H) (MTHFR), mRNA [NM_005957]	4524	GO:0004489|GO:0006520|GO:0006766|GO:0008015|GO:0016491|GO:0009086|GO:0006767|GO:0046655|GO:0005829	11846464	chr1	11846405	-	hs|1p36.22	NM_005957	methylenetetrahydrofolate reductase (NAD(P)H)	MTHFR	chr1:11846464-11846405	NM_005957	Hs.214142
A_33_P3358977	1.65902	-1.65902	-0.73033	down	FALSE	Homo sapiens ribonuclease H2, subunit C (RNASEH2C), mRNA [NM_032193]	84153	GO:0032299|GO:0005634|GO:0006401	65485203	chr11	65485144	-	hs|11q13.1	NM_032193	ribonuclease H2, subunit C	RNASEH2C	chr11:65485203-65485144	NM_032193	Hs.718438
A_33_P3418125	1.65898	-1.65898	-0.730299	down	FALSE	Homo sapiens GLI pathogenesis-related 1 (GLIPR1), mRNA [NM_006851]	11010	GO:0005886|GO:0005576|GO:0016021|GO:0044255	75895715	chr12	75895656	+	hs|12q21.2	NM_006851	GLI pathogenesis-related 1	GLIPR1	chr12:75895656-75895715	NM_006851	Hs.205558
A_23_P85682	1.65856	-1.65856	-0.729933	down	FALSE	Homo sapiens nuclear factor I/A (NFIA), transcript variant 2, mRNA [NM_005595]	4774	GO:0006260|GO:0005622|GO:0006355|GO:0030054|GO:0003700|GO:0005730|GO:0005634|GO:0019079|GO:0003677|GO:0008134	61921973	chr1	61921914	+	hs|1p31.3	NM_005595	nuclear factor I/A	NFIA	chr1:61921914-61921973	NM_005595	Hs.191911
A_33_P3212640	1.65843	-1.65843	-0.729817	down	FALSE	Homo sapiens notch 2 N-terminal like (NOTCH2NL), mRNA [NM_203458]	388677	GO:0005737|GO:0007219|GO:0005509|GO:0007275|GO:0005576|GO:0030154	145285912	chr1	145285853	+	hs|1q21.1	NM_203458	notch 2 N-terminal like	NOTCH2NL	chr1:145285853-145285912	NM_203458	Hs.728902
A_23_P36305	1.65839	-1.65839	-0.729786	down	FALSE	Homo sapiens ATG16 autophagy related 16-like 2 (S. cerevisiae) (ATG16L2), mRNA [NM_033388]	89849	GO:0005737|GO:0006914|GO:0015031	72540615	chr11	72540556	+	hs|11q13.4	NM_033388	ATG16 autophagy related 16-like 2 (S. cerevisiae)	ATG16L2	chr11:72540556-72540615	NM_033388	Hs.653186
A_24_P706314	1.65759	-1.65759	-0.729089	down	FALSE	Homo sapiens heterogeneous nuclear ribonucleoprotein A3 (HNRNPA3), mRNA [NM_194247]	220988	GO:0008380|GO:0010467|GO:0003723|GO:0005730|GO:0005634|GO:0071013|GO:0003729|GO:0005737|GO:0051033|GO:0000166|GO:0000398|GO:0030529|GO:0005654|GO:0051028|GO:0030530	178087979	chr2	178087920	+	hs|2q31.2	NM_194247	heterogeneous nuclear ribonucleoprotein A3	HNRNPA3	chr2:178087920-178087979	NM_194247	Hs.516539
A_19_P00317507	1.65755	-1.65755	-0.729055	down	FALSE	Homo sapiens MAGI2 antisense RNA 3 (non-protein coding) (MAGI2-AS3), transcript variant 2, non-coding RNA [NR_038344]			79100366	chr7	79100307	+	hs|7q21.11	NR_038344	MAGI2 antisense RNA 3 (non-protein coding)	MAGI2-AS3	chr7:79100307-79100366	NR_038344
A_24_P347480	1.65739	-1.65739	-0.728909	down	FALSE	Homo sapiens NIMA (never in mitosis gene a)- related kinase 9 (NEK9), mRNA [NM_033116]	91754	GO:0005739|GO:0005515|GO:0007067|GO:0007049|GO:0005737|GO:0019901|GO:0000166|GO:0004674|GO:0005634|GO:0005524|GO:0046872|GO:0051301	75548984	chr14	75548925	-	hs|14q24.3	NM_033116	NIMA (never in mitosis gene a)- related kinase 9	NEK9	chr14:75548984-75548925	NM_033116	Hs.730635
A_33_P3343690	1.65731	-1.65731	-0.728839	down	FALSE	Homo sapiens ferredoxin 1 (FDX1), nuclear gene encoding mitochondrial protein, mRNA [NM_004109]	2230	GO:0051353|GO:0005506|GO:0030325|GO:0051537|GO:0008386|GO:0009055|GO:0006091|GO:0046872|GO:0034698|GO:0070995|GO:0005739|GO:0071407|GO:0050790|GO:0071872|GO:0005759|GO:0044320|GO:0015039|GO:0006810|GO:0019899|GO:0022900|GO:0030061	110335495	chr11	110335436	+	hs|11q22.3	NM_004109	ferredoxin 1	FDX1	chr11:110335436-110335495	NM_004109	Hs.744
A_19_P00326096	1.6572	-1.6572	-0.72875	down	FALSE	lincRNA:chr7:22893925-22910450 reverse strand			22896753	chr7	22896694	-	hs|7p15.3				chr7:22896753-22896694
A_23_P422981	1.657	-1.657	-0.728573	down	FALSE	Homo sapiens F-box protein 36 (FBXO36), mRNA [NM_174899]	130888		230877624	chr2	230877565	+	hs|2q36.3	NM_174899	F-box protein 36	FBXO36	chr2:230877565-230877624	NM_174899	Hs.140666
A_23_P213518	1.65692	-1.65692	-0.728502	down	FALSE	Homo sapiens calpastatin (CAST), transcript variant 6, mRNA [NM_001042440]	831	GO:0010951|GO:0005515|GO:0010859|GO:0004866	96110315	chr5	96110256	+	hs|5q15	NM_001042440	calpastatin	CAST	chr5:96110256-96110315	NM_001042440	Hs.436186
A_24_P364236	1.65649	-1.65649	-0.728132	down	FALSE	Homo sapiens NADH dehydrogenase (ubiquinone) 1, subcomplex unknown, 2, 14.5kDa (NDUFC2), nuclear gene encoding mitochondrial protein, transcript variant 1, mRNA [NM_004549]	4718	GO:0022904|GO:0005739|GO:0005737|GO:0005747|GO:0016020|GO:0070469|GO:0006810|GO:0006120|GO:0005743|GO:0016021|GO:0008137	77779494	chr11	77779435	-	hs|11q14.1	NM_004549	NADH dehydrogenase (ubiquinone) 1, subcomplex unknown, 2, 14.5kDa	NDUFC2	chr11:77779494-77779435	NM_004549	Hs.407860
A_33_P3338559	1.65635	-1.65635	-0.728009	down	FALSE	Homo sapiens retinoblastoma binding protein 4 (RBBP4), transcript variant 1, mRNA [NM_005610]	5928	GO:0005515|GO:0006355|GO:0033186|GO:0008285|GO:0042826|GO:0006334|GO:0005634|GO:0034080|GO:0006260|GO:0042393|GO:0007049|GO:0035098|GO:0031497|GO:0016581|GO:0016580|GO:0005654|GO:0006338|GO:0016589|GO:0008094	33146258	chr1	33146199	+	hs|1p35.1	NM_005610	retinoblastoma binding protein 4	RBBP4	chr1:33146199-33146258	NM_005610	Hs.16003
A_24_P322369	1.6562	-1.6562	-0.727878	down	FALSE	Homo sapiens vacuolar protein sorting 4 homolog B (S. cerevisiae) (VPS4B), mRNA [NM_004869]	9525	GO:0005515|GO:0042623|GO:0006200|GO:0033993|GO:0005634|GO:0015031|GO:0005764|GO:0005829|GO:0005622|GO:0005737|GO:0000166|GO:0016197|GO:0007032|GO:0006813|GO:0016887|GO:0005774|GO:0005770|GO:0008022|GO:0005524|GO:0032510|GO:0007049|GO:0016020|GO:0031902|GO:0005769|GO:0010008|GO:0016044|GO:0032367|GO:0051301|GO:0005768	61056939	chr18	61056880	-	hs|18q21.33	NM_004869	vacuolar protein sorting 4 homolog B (S. cerevisiae)	VPS4B	chr18:61056939-61056880	NM_004869	Hs.126550
A_33_P3349145	1.65594	-1.65594	-0.727653	down	FALSE	Homo sapiens tubulin tyrosine ligase-like family, member 1 (TTLL1), transcript variant 1, mRNA [NM_012263]	25809	GO:0018095|GO:0005737|GO:0004835|GO:0016874|GO:0005874|GO:0070740|GO:0005856|GO:0005524|GO:0006464	43435711	chr22	43435652	-	hs|22q13.2	NM_012263	tubulin tyrosine ligase-like family, member 1	TTLL1	chr22:43435711-43435652	NM_012263	Hs.660298
A_33_P3237784	1.65582	-1.65582	-0.727546	down	FALSE	Homo sapiens porcupine homolog (Drosophila) (PORCN), transcript variant B, mRNA [NM_203473]	64840	GO:0016746|GO:0016020|GO:0005783|GO:0005789|GO:0016021|GO:0016055	48379163	chrX	48379104	+	hs|Xp11.23	NM_203473	porcupine homolog (Drosophila)	PORCN	chrX:48379104-48379163	NM_203473	Hs.386453
A_19_P00318418	1.65525	-1.65525	-0.727048	down	FALSE	Homo sapiens thromboxane A synthase 1 (platelet) (TBXAS1), transcript variant 5, mRNA [NM_001166254]		GO:0006805|GO:0005783|GO:0009055|GO:0006692|GO:0046872|GO:0004497|GO:0001516|GO:0016020|GO:0005789|GO:0005788|GO:0006633|GO:0016021|GO:0016705|GO:0016853|GO:0004796|GO:0020037	139487225	chr7	139487166	+	hs|7q34	NM_001166254	thromboxane A synthase 1 (platelet)	TBXAS1	chr7:139487166-139487225	NM_001166254	Hs.520757
A_23_P88435	1.65421	-1.65421	-0.726144	down	FALSE	Homo sapiens forkhead box N3 (FOXN3), transcript variant 2, mRNA [NM_005197]	1112	GO:0005515|GO:0005667|GO:0007389|GO:0008301|GO:0003705|GO:0005634|GO:0009790|GO:0008022|GO:0043565|GO:0051090|GO:0000085|GO:0007049|GO:0003690|GO:0009888|GO:0000077|GO:0045892|GO:0008134	89623598	chr14	89623539	-	hs|14q31.3	NM_005197	forkhead box N3	FOXN3	chr14:89623598-89623539	NM_005197	Hs.434286
A_32_P170444	1.65396	-1.65396	-0.725925	down	FALSE	Homo sapiens SUB1 homolog (S. cerevisiae) (SUB1), mRNA [NM_006713]	10923	GO:0005515|GO:0005667|GO:0006357|GO:0003697|GO:0003713|GO:0005730|GO:0005634|GO:0003677	32603989	chr5	32603930	+	hs|5p13.3	NM_006713	SUB1 homolog (S. cerevisiae)	SUB1	chr5:32603930-32603989	NM_006713	Hs.229641
A_33_P3228305	1.65323	-1.65323	-0.725289	down	FALSE	Homo sapiens Rho GTPase activating protein 26 (ARHGAP26), transcript variant 1, mRNA [NM_015071]	23092	GO:0005515|GO:0051056|GO:0017124|GO:0030054|GO:0030036|GO:0007264|GO:0005575|GO:0005100|GO:0005829|GO:0007399|GO:0005622|GO:0007165|GO:0005737|GO:0032321|GO:0046847|GO:0005856|GO:0005925|GO:0008093|GO:0005096	142608549	chr5	142608490	+	hs|5q31.3	NM_015071	Rho GTPase activating protein 26	ARHGAP26	chr5:142608490-142608549	NM_015071	Hs.654668
A_19_P00802625	1.65299	-1.65299	-0.725082	down	FALSE	lincRNA:chr9:111293604-111458604 reverse strand			111389261	chr9	111389202	-	hs|9q31.3				chr9:111389261-111389202
A_33_P3231367	1.65297	-1.65297	-0.725063	down	FALSE	Homo sapiens ataxin 10 (ATXN10), transcript variant 1, mRNA [NM_013236]	25814	GO:0005515|GO:0008219|GO:0048471|GO:0005737|GO:0043025|GO:0031175|GO:0030425|GO:0042802|GO:0007399|GO:0005829	46240770	chr22	46240711	+	hs|22q13.31	NM_013236	ataxin 10	ATXN10	chr22:46240711-46240770	NM_013236	Hs.475125
A_24_P35891	1.65277	-1.65277	-0.724883	down	FALSE	Homo sapiens zinc finger protein 219 (ZNF219), transcript variant 1, mRNA [NM_016423]	51222	GO:0005515|GO:0006355|GO:0003700|GO:0005634|GO:0004969|GO:0003677|GO:0006351|GO:0046872|GO:0005622|GO:0007186|GO:0008270|GO:0016021|GO:0045892	21558392	chr14	21558333	-	hs|14q11.2	NM_016423	zinc finger protein 219	ZNF219	chr14:21558392-21558333	NM_016423	Hs.250493
A_23_P205531	1.65177	-1.65177	-0.72401	down	FALSE	Homo sapiens ribonuclease, RNase A family, 4 (RNASE4), transcript variant 2, mRNA [NM_002937]	6038	GO:0006379|GO:0004519|GO:0016787|GO:0005576|GO:0004522|GO:0005575|GO:0003676	21168028	chr14	21167969	+	hs|14q11.2	NM_002937	ribonuclease, RNase A family, 4	RNASE4	chr14:21167969-21168028	NM_002937	Hs.593708
A_23_P167168	1.65175	-1.65175	-0.723999	down	FALSE	Homo sapiens immunoglobulin J polypeptide, linker protein for immunoglobulin alpha and mu polypeptides (IGJ), mRNA [NM_144646]	3512	GO:0006955|GO:0005576|GO:0003823	71521933	chr4	71521874	-	hs|4q13.3	NM_144646	immunoglobulin J polypeptide, linker protein for immunoglobulin alpha and mu polypeptides	IGJ	chr4:71521933-71521874	NM_144646	Hs.643431
A_19_P00316758	1.65115	-1.65115	-0.723471	down	FALSE	Homo sapiens mitogen-activated protein kinase kinase kinase 13 (MAP3K13), transcript variant 4, non-coding RNA [NR_038322]		GO:0005515|GO:0000287|GO:0019901|GO:0008385|GO:0007254|GO:0005624|GO:0005524|GO:0042803|GO:0042802|GO:0000186|GO:0005737|GO:0051092|GO:0046777|GO:0000166|GO:0016020|GO:0004674|GO:0006468|GO:0004709	185009592	chr3	185009533	+	hs|3q27.2	NR_038322	mitogen-activated protein kinase kinase kinase 13	MAP3K13	chr3:185009533-185009592	NR_038322	Hs.591306
A_23_P314115	1.651	-1.651	-0.723336	down	FALSE	Homo sapiens BMI1 polycomb ring finger oncogene (BMI1), mRNA [NM_005180]	648	GO:0005515|GO:0010468|GO:0048103|GO:0004842|GO:0030890|GO:0000151|GO:0048704|GO:0005634|GO:0048146|GO:0046872|GO:0005737|GO:0006959|GO:0051443|GO:0071535|GO:0021903|GO:0030097|GO:0031519|GO:0035102|GO:0043066|GO:0006355|GO:0007379|GO:0016573|GO:0016574|GO:0005730|GO:0000122|GO:0001701|GO:0033092|GO:0016604|GO:0007420|GO:0003682|GO:0008270|GO:0016568	22619636	chr10	22619577	+	hs|10p12.2	NM_005180	BMI1 polycomb ring finger oncogene	BMI1	chr10:22619577-22619636	NM_005180	Hs.380403
A_23_P112061	1.65022	-1.65022	-0.722655	down	FALSE	Homo sapiens heparan-alpha-glucosaminide N-acetyltransferase (HGSNAT), mRNA [NM_152419]	138050	GO:0015019|GO:0016746|GO:0016020|GO:0007041|GO:0016021|GO:0005765|GO:0051259	43056956	chr8	43056897	+	hs|8p11.21	NM_152419	heparan-alpha-glucosaminide N-acetyltransferase	HGSNAT	chr8:43056897-43056956	NM_152419	Hs.600384
A_33_P3415092	1.64987	-1.64987	-0.722357	down	FALSE	Homo sapiens chloride channel 5 (CLCN5), transcript variant 1, mRNA [NM_001127899]	1184	GO:0007588|GO:0006821|GO:0005794|GO:0005886|GO:0005247|GO:0045177|GO:0055085|GO:0005254|GO:0005524|GO:0006897|GO:0015297|GO:0016020|GO:0000139|GO:0000166|GO:0005887|GO:0006810|GO:0005216|GO:0010008|GO:0005768|GO:0006811	49863892	chrX	49863833	+	hs|Xp11.22	NM_001127899	chloride channel 5	CLCN5	chrX:49863833-49863892	NM_001127899	Hs.166486
A_24_P942030	1.6493	-1.6493	-0.721853	down	FALSE	Homo sapiens vesicle-associated membrane protein 4 (VAMP4), transcript variant 1, mRNA [NM_003762]	8674	GO:0005794|GO:0016020|GO:0000139|GO:0016021|GO:0016192|GO:0005764|GO:0005768	171670045	chr1	171669986	-	hs|1q24.3	NM_003762	vesicle-associated membrane protein 4	VAMP4	chr1:171670045-171669986	NM_003762	Hs.6651
A_24_P352952	1.64907	-1.64907	-0.721655	down	FALSE	Homo sapiens family with sequence similarity 20, member A (FAM20A), transcript variant 1, mRNA [NM_017565]	54757	GO:0005576	66537099	chr17	66537040	-	hs|17q24.2	NM_017565	family with sequence similarity 20, member A	FAM20A	chr17:66537099-66537040	NM_017565	Hs.268874
A_33_P3387696	1.6477	-1.6477	-0.720456	down	FALSE	Homo sapiens transmembrane BAX inhibitor motif containing 4 (TMBIM4), mRNA [NM_016056]	51643	GO:0016020|GO:0016021	66530792	chr12	66530733	-	hs|12q14.3	NM_016056	transmembrane BAX inhibitor motif containing 4	TMBIM4	chr12:66530792-66530733	NM_016056	Hs.505934
A_33_P3388312	1.64664	-1.64664	-0.719523	down	FALSE	Homo sapiens src kinase associated phosphoprotein 2 (SKAP2), mRNA [NM_003930]	8935	GO:0042113|GO:0007165|GO:0005737|GO:0008285|GO:0006461|GO:0005886|GO:0034329|GO:0005070|GO:0005829	26706783	chr7	26706724	-	hs|7p15.2	NM_003930	src kinase associated phosphoprotein 2	SKAP2	chr7:26706783-26706724	NM_003930	Hs.200770
A_23_P99063	1.64613	-1.64613	-0.719081	down	FALSE	Homo sapiens lumican (LUM), mRNA [NM_002345]	4060	GO:0031012|GO:0014070|GO:0051216|GO:0030199|GO:0005518|GO:0005578|GO:0005576|GO:0070848|GO:0005583|GO:0007601|GO:0005615|GO:0005201	91497705	chr12	91497646	-	hs|12q21.33	NM_002345	lumican	LUM	chr12:91497705-91497646	NM_002345	Hs.406475
A_32_P206293	1.64611	-1.64611	-0.719058	down	FALSE	Homo sapiens zinc finger protein 322 (ZNF322), transcript variant 1, mRNA [NM_001242797]	79692	GO:0005622|GO:0006355|GO:0005737|GO:0008270|GO:0005634|GO:0003677|GO:0046872	26634767	chr6	26634708	-	hs|6p22.2	NM_001242797	zinc finger protein 322	ZNF322	chr6:26634767-26634708	NM_001242797	Hs.126280
A_32_P89310	1.64539	-1.64539	-0.718432	down	FALSE	Homo sapiens pleckstrin homology domain containing, family M, member 3 (PLEKHM3), mRNA [NM_001080475]	389072	GO:0035556|GO:0046872	208686126	chr2	208686067	-	hs|2q33.3	NM_001080475	pleckstrin homology domain containing, family M, member 3	PLEKHM3	chr2:208686126-208686067	NM_001080475	Hs.159188
A_23_P18692	1.64527	-1.64527	-0.718326	down	FALSE	Homo sapiens alcohol dehydrogenase 5 (class III), chi polypeptide (ADH5), mRNA [NM_000671]	128	GO:0005504|GO:0006069|GO:0006068|GO:0007568|GO:0009055|GO:0005634|GO:0051409|GO:0018119|GO:0045777|GO:0001523|GO:0046872|GO:0042803|GO:0004022|GO:0005739|GO:0003016|GO:0005737|GO:0046294|GO:0000166|GO:0051903|GO:0032496|GO:0016491|GO:0051775|GO:0018467|GO:0008270	99992455	chr4	99992396	-	hs|4q23	NM_000671	alcohol dehydrogenase 5 (class III), chi polypeptide	ADH5	chr4:99992455-99992396	NM_000671	Hs.78989
A_33_P3338166	1.64521	-1.64521	-0.718269	down	FALSE	Homo sapiens NUAK family, SNF1-like kinase, 2 (NUAK2), mRNA [NM_030952]	81788	GO:0005515|GO:0043066|GO:0030036|GO:0000287|GO:0000166|GO:0004674|GO:0006468|GO:0042149|GO:0005524	205271252	chr1	205271193	-	hs|1q32.1	NM_030952	NUAK family, SNF1-like kinase, 2	NUAK2	chr1:205271252-205271193	NM_030952	Hs.497512
A_23_P383009	1.64447	-1.64447	-0.717627	down	FALSE	Homo sapiens insulin-like growth factor binding protein 5 (IGFBP5), mRNA [NM_000599]	3488	GO:0048630|GO:0005515|GO:0017148|GO:0051897|GO:0030336|GO:0060056|GO:0031994|GO:0048662|GO:0005576|GO:0042593|GO:0001558|GO:0001649|GO:0014912|GO:0016942|GO:0031069|GO:0035556|GO:0007165|GO:0071407|GO:0043569|GO:0006006|GO:0071320|GO:0001968|GO:0051146	217537226	chr2	217537167	-	hs|2q35	NM_000599	insulin-like growth factor binding protein 5	IGFBP5	chr2:217537226-217537167	NM_000599	Hs.607212
A_33_P3317460	1.64384	-1.64384	-0.717068	down	FALSE				132056314	chr2	132056255	-	hs|2q21.1				chr2:132056314-132056255
A_23_P44964	1.64245	-1.64245	-0.715847	down	FALSE	Homo sapiens family with sequence similarity 171, member A1 (FAM171A1), mRNA [NM_001010924]	221061	GO:0016020|GO:0016021	15254148	chr10	15254089	-	hs|10p13	NM_001010924	family with sequence similarity 171, member A1	FAM171A1	chr10:15254148-15254089	NM_001010924	Hs.66762
A_23_P417942	1.64228	-1.64228	-0.715696	down	FALSE	Homo sapiens formin binding protein 1-like (FNBP1L), transcript variant 1, mRNA [NM_001024948]	54874	GO:0005737|GO:0005886|GO:0016023|GO:0005856|GO:0005938|GO:0008289|GO:0006897	94019967	chr1	94019908	+	hs|1p22.1	NM_001024948	formin binding protein 1-like	FNBP1L	chr1:94019908-94019967	NM_001024948	Hs.134060
A_19_P00811460	1.64222	-1.64222	-0.715648	down	FALSE	Homo sapiens V-set and transmembrane domain containing 4 (VSTM4), transcript variant 1, mRNA [NM_001031746]		GO:0005886|GO:0016021	50222472	chr10	50222413	-	hs|10q11.23	NM_001031746		VSTM4	chr10:50222472-50222413	NM_001031746	Hs.522928
A_23_P205046	1.64194	-1.64194	-0.715399	down	FALSE	Homo sapiens ankyrin repeat domain 10 (ANKRD10), mRNA [NM_017664]	55608		111531510	chr13	111531451	-	hs|13q34	NM_017664	ankyrin repeat domain 10	ANKRD10	chr13:111531510-111531451	NM_017664	Hs.525163
A_19_P00811218	1.64173	-1.64173	-0.715221	down	FALSE	lincRNA:chr1:187371202-187450127 forward strand			187449716	chr1	187449657	+	hs|1q31.1				chr1:187449657-187449716
A_32_P52816	1.64143	-1.64143	-0.714955	down	FALSE	Homo sapiens transmembrane 7 superfamily member 3 (TM7SF3), mRNA [NM_016551]	51768	GO:0005886|GO:0016021	27124794	chr12	27124735	-	hs|12p11.23	NM_016551	transmembrane 7 superfamily member 3	TM7SF3	chr12:27124794-27124735	NM_016551	Hs.438641
A_19_P00322531	1.64131	-1.64131	-0.714845	down	FALSE	Homo sapiens colorectal neoplasia differentially expressed (non-protein coding) (CRNDE), transcript variant 1, non-coding RNA [NR_034105]			54952970	chr16	54952911	-	hs|16q12.2	NR_034105		CRNDE	chr16:54952970-54952911	NR_034105
[truncated: 1,950 more rows]
