# Supplementary material for: microRNA-320/RUNX2 axis regulates adipocytic differentiation of human mesenchymal (skeletal) stem cells
Source: Cell Death Dis. 2014 Oct 30;5(10):e1499–. doi: 10.1038/cddis.2014.462 (PMC4237271; doi:10.1038/cddis.2014.462)
Supplement: Supplementary Table 3 [file cddis2014462x4.xlsx]

## Sheet: Down adipo D10
Supplementary Table 3: Downregulated genes during adipocytic differentiation of hMSCs (day 7)
ProbeName	FC ([Adipo D7 ] vs [Control Wo Induction])	Log FC ([Adipo D7 ] vs [Control Wo Induction])	FC (abs) ([Adipo D7 ] vs [Control Wo Induction])	Regulation ([Adipo D7 ] vs [Control Wo Induction])	ControlType	Description	EntrezGeneID	Go	Chromosome End Index_Avadis_	Chromosome Number_Avadis_	Chromosome Start Index_Avadis_	Chromosome Strand_Avadis_	Cytoband	GenbankAccession	GeneName	GeneSymbol	GenomicCoordinates	RefSeqAccession	UniGeneID
A_24_P287941	-3.28503	-1.71591	3.28503	down	FALSE	Homo sapiens PSMC3 interacting protein (PSMC3IP), transcript variant 1, mRNA [NM_013290]	29893	GO:0030331|GO:0005634|GO:0006310|GO:0005575|GO:0035259|GO:0050681|GO:0050692|GO:0003677|GO:0042803|GO:0046966|GO:0008150|GO:0007126|GO:0030374|GO:0045944	40724775	chr17	40724716	-	hs|17q21.2	NM_013290	PSMC3 interacting protein	PSMC3IP	chr17:40724775-40724716	NM_013290	Hs.383019
A_23_P117852	-12.4739	-3.64084	12.4739	down	FALSE	Homo sapiens KIAA0101 (KIAA0101), transcript variant 1, mRNA [NM_014736]	9768	GO:0005739|GO:0005634	64657906	chr15	64657847	-	hs|15q22.31	NM_014736	KIAA0101	KIAA0101	chr15:64657906-64657847	NM_014736	Hs.81892
A_33_P3411907	-5.92063	-2.56575	5.92063	down	FALSE	Homo sapiens fibroblast growth factor 5 (FGF5), transcript variant 2, mRNA [NM_033143]	2250	GO:0008286|GO:0008284|GO:0008283|GO:0023019|GO:0007267|GO:0005104|GO:0005576|GO:0005615|GO:0007399|GO:0008543|GO:0010001|GO:0051781|GO:0004713|GO:0008083	81188152	chr4	81188093	+	hs|4q21.21	NM_033143	fibroblast growth factor 5	FGF5	chr4:81188093-81188152	NM_033143	Hs.37055
A_23_P143190	-4.80123	-2.2634	4.80123	down	FALSE	Homo sapiens v-myb myeloblastosis viral oncogene homolog (avian)-like 2 (MYBL2), mRNA [NM_002466]	4605	GO:0006355|GO:0003700|GO:0005634|GO:0003677	42343855	chr20	42343796	+	hs|20q13.12	NM_002466	v-myb myeloblastosis viral oncogene homolog (avian)-like 2	MYBL2	chr20:42343796-42343855	NM_002466	Hs.179718
A_23_P1029	-8.84461	-3.1448	8.84461	down	FALSE	Homo sapiens microfibrillar-associated protein 2 (MFAP2), transcript variant 1, mRNA [NM_017459]	4237	GO:0005578|GO:0001527|GO:0005576|GO:0001968|GO:0070051|GO:0030220	17302197	chr1	17302138	-	hs|1p36.13	NM_017459	microfibrillar-associated protein 2	MFAP2	chr1:17302197-17302138	NM_017459	Hs.389137
A_23_P120103	-11.5523	-3.5301	11.5523	down	FALSE	Homo sapiens potassium voltage-gated channel, delayed-rectifier, subfamily S, member 3 (KCNS3), mRNA [NM_002252]	3790	GO:0005251|GO:0005244|GO:0005794|GO:0005886|GO:0007268|GO:0015459|GO:0055085|GO:0043231|GO:0005737|GO:0006112|GO:0050796|GO:0008076|GO:0016021|GO:0006813|GO:0006811	18114171	chr2	18114112	+	hs|2p24.2	NM_002252	potassium voltage-gated channel, delayed-rectifier, subfamily S, member 3	KCNS3	chr2:18114112-18114171	NM_002252	Hs.414489
A_23_P3302	-3.35985	-1.7484	3.35985	down	FALSE	Homo sapiens meiosis-specific nuclear structural 1 (MNS1), mRNA [NM_018365]	55329	GO:0005882|GO:0007126|GO:0005634|GO:0005635	56721249	chr15	56721190	-	hs|15q21.3	NM_018365	meiosis-specific nuclear structural 1	MNS1	chr15:56721249-56721190	NM_018365	Hs.444483
A_23_P145761	-3.34997	-1.74415	3.34997	down	FALSE	Homo sapiens ADP-ribosylation factor-like 4A (ARL4A), transcript variant 1, mRNA [NM_005738]	10124	GO:0005622|GO:0005515|GO:0005737|GO:0005886|GO:0000166|GO:0050873|GO:0007264|GO:0005730|GO:0005634|GO:0005525	12728340	chr7	12728281	+	hs|7p21.3	NM_005738	ADP-ribosylation factor-like 4A	ARL4A	chr7:12728281-12728340	NM_005738	Hs.245540
A_23_P58321	-15.184	-3.92448	15.184	down	FALSE	Homo sapiens cyclin A2 (CCNA2), mRNA [NM_001237]	890	GO:0005515|GO:0007095|GO:0019901|GO:0005634|GO:0007265|GO:0000079|GO:0005737|GO:0007067|GO:0001939|GO:0000086|GO:0005654|GO:0001940|GO:0045893|GO:0000278|GO:0051301	122740054	chr4	122739995	-	hs|4q27	NM_001237	cyclin A2	CCNA2	chr4:122740054-122739995	NM_001237	Hs.58974
A_23_P155848	-10.4778	-3.38926	10.4778	down	FALSE	Homo sapiens dickkopf homolog 2 (Xenopus laevis) (DKK2), mRNA [NM_014421]	27123	GO:0090263|GO:0007275|GO:0005576|GO:0090090|GO:0005615	107843709	chr4	107843650	-	hs|4q25	NM_014421	dickkopf 2 homolog (Xenopus laevis)	DKK2	chr4:107843709-107843650	NM_014421	Hs.211869
A_32_P87697	-12.2447	-3.61408	12.2447	down	FALSE	Homo sapiens major histocompatibility complex, class II, DR alpha (HLA-DRA), mRNA [NM_019111]	3122	GO:0050852|GO:0005794|GO:0005886|GO:0005783|GO:0002504|GO:0031295|GO:0019221|GO:0042613|GO:0005765|GO:0005764|GO:0006955|GO:0016020|GO:0005887|GO:0031902|GO:0005789|GO:0016021|GO:0032395|GO:0060333|GO:0005768	32412507	chr6	32412448	+	hs|6p21.32	NM_019111	major histocompatibility complex, class II, DR alpha	HLA-DRA	chr6:32412448-32412507	NM_019111	Hs.520048
A_23_P6263	-18.0029	-4.17016	18.0029	down	FALSE	Homo sapiens myxovirus (influenza virus) resistance 2 (mouse) (MX2), mRNA [NM_002463]	4600	GO:0006184|GO:0005737|GO:0060337|GO:0000166|GO:0019221|GO:0003924|GO:0006952|GO:0005634|GO:0009615|GO:0005525|GO:0005829	42780560	chr21	42780501	+	hs|21q22.3	NM_002463	myxovirus (influenza virus) resistance 2 (mouse)	MX2	chr21:42780501-42780560	NM_002463	Hs.926
A_23_P111804	-6.35312	-2.66747	6.35312	down	FALSE	Homo sapiens poly (ADP-ribose) polymerase family, member 12 (PARP12), mRNA [NM_022750]	64761	GO:0008270|GO:0005634|GO:0003676|GO:0046872|GO:0016740|GO:0003950	139724005	chr7	139723946	-	hs|7q34	NM_022750	poly (ADP-ribose) polymerase family, member 12	PARP12	chr7:139724005-139723946	NM_022750	Hs.12646
A_23_P89431	-2.11606	-1.08138	2.11606	down	FALSE	Homo sapiens chemokine (C-C motif) ligand 2 (CCL2), mRNA [NM_002982]	6347	GO:0009408|GO:0035684|GO:0019221|GO:0090265|GO:0005615|GO:0006935|GO:0071356|GO:0031727|GO:0043025|GO:0009887|GO:0007179|GO:0010332|GO:0046677|GO:0008009|GO:0070098|GO:0007568|GO:0030593|GO:0033552|GO:0060137|GO:0043277|GO:0051384|GO:0071346|GO:0007186|GO:0007187|GO:0050870|GO:0050806|GO:0071347|GO:0010759|GO:0032570|GO:0048247|GO:0048246|GO:0045471|GO:0031100|GO:0019079|GO:0009617|GO:0005737|GO:…	32584109	chr17	32584050	+	hs|17q12	NM_002982	chemokine (C-C motif) ligand 2	CCL2	chr17:32584050-32584109	NM_002982	Hs.303649
A_32_P405902	-4.20283	-2.07136	4.20283	down	FALSE	Homo sapiens chromosome 21 open reading frame 15 (C21orf15), non-coding RNA [NR_026755]	54094		15215466	chr21	15215437	-	hs|21q11.2	NR_026755	chromosome 21 open reading frame 15	C21orf15	chr21:15215466-15215437	NR_026755	Hs.580910
A_23_P85164	-4.84784	-2.27734	4.84784	down	FALSE	Homo sapiens deoxyribonuclease I-like 1 (DNASE1L1), transcript variant 1, mRNA [NM_006730]	1774	GO:0006308|GO:0004536|GO:0004519|GO:0016787|GO:0005783|GO:0006259|GO:0016888|GO:0003677	153630581	chrX	153630522	-	hs|Xq28	NM_006730	deoxyribonuclease I-like 1	DNASE1L1	chrX:153630581-153630522	NM_006730	Hs.401929
A_33_P3504659	-2.35931	-1.23836	2.35931	down	FALSE	Homo sapiens caspase 10, apoptosis-related cysteine peptidase (CASP10), transcript variant 1, mRNA [NM_032977]	843	GO:0005515|GO:0004197|GO:0008624|GO:0005886|GO:0045087|GO:0006508|GO:0006915|GO:0042981|GO:0008233|GO:0006917|GO:0043123|GO:0005829	202084705	chr2	202084646	+	hs|2q33.1	NM_032977	caspase 10, apoptosis-related cysteine peptidase	CASP10	chr2:202084646-202084705	NM_032977	Hs.5353
A_23_P12241	-7.94375	-2.98982	7.94375	down	FALSE	Homo sapiens mucolipin 3 (MCOLN3), mRNA [NM_018298]	55283	GO:0005737|GO:0042491|GO:0005886|GO:0007626|GO:0016021|GO:0005216|GO:0006811	85488028	chr1	85487863	-	hs|1p22.3	NM_018298	mucolipin 3	MCOLN3	chr1:85488028-85487863	NM_018298	Hs.535239
A_23_P80032	-12.4444	-3.63743	12.4444	down	FALSE	Homo sapiens E2F transcription factor 1 (E2F1), mRNA [NM_005225]	1869	GO:0005515|GO:0003700|GO:0008283|GO:0005634|GO:0048146|GO:0007283|GO:2000045|GO:0071398|GO:0005739|GO:0000085|GO:0000082|GO:0005737|GO:0045944|GO:0035189|GO:0051726|GO:0048255|GO:0000080|GO:0006355|GO:0003714|GO:0071456|GO:0006915|GO:0001047|GO:0000122|GO:0003677|GO:0071930|GO:0010628|GO:0043565|GO:0005654|GO:0000077|GO:0030900|GO:0045893|GO:0000278|GO:0045892|GO:0004693|GO:0008134	32264048	chr20	32263989	-	hs|20q11.22	NM_005225	E2F transcription factor 1	E2F1	chr20:32264048-32263989	NM_005225	Hs.654393
A_23_P258769	-5.02139	-2.32809	5.02139	down	FALSE	Homo sapiens major histocompatibility complex, class II, DP beta 1 (HLA-DPB1), mRNA [NM_002121]	3115	GO:0050852|GO:0005794|GO:0005886|GO:0005783|GO:0002504|GO:0031295|GO:0019221|GO:0042613|GO:0005765|GO:0006955|GO:0016020|GO:0019882|GO:0005789|GO:0016021|GO:0010008|GO:0060333|GO:0005768	33054418	chr6	33054359	+	hs|6p21.32	NM_002121	major histocompatibility complex, class II, DP beta 1	HLA-DPB1	chr6:33054359-33054418	NM_002121	Hs.485130
A_23_P214821	-2.16073	-1.11152	2.16073	down	FALSE	Homo sapiens endothelin 1 (EDN1), transcript variant 1, mRNA [NM_001955]	1906	GO:0019722|GO:0005615|GO:0007243|GO:0006885|GO:0019229|GO:0007507|GO:0001516|GO:0014032|GO:0015758|GO:0032496|GO:0003100|GO:0031583|GO:0030335|GO:0043179|GO:0030593|GO:0045840|GO:0000122|GO:0001701|GO:0005125|GO:0014065|GO:0032269|GO:0010595|GO:0045793|GO:0045321|GO:0007186|GO:0005179|GO:0035815|GO:0016049|GO:0010460|GO:0035810|GO:0030072|GO:0008284|GO:0042482|GO:0030818|GO:0007267|GO:0010259|GO:…	12296731	chr6	12296672	+	hs|6p24.1	NM_001955	endothelin 1	EDN1	chr6:12296672-12296731	NM_001955	Hs.511899
A_24_P156490	-3.73723	-1.90197	3.73723	down	FALSE	Homo sapiens potassium large conductance calcium-activated channel, subfamily M, alpha member 1 (KCNMA1), transcript variant 2, mRNA [NM_002247]	3778	GO:0005515|GO:0005886|GO:0007268|GO:0046872|GO:0016324|GO:0000166|GO:0005249|GO:0008076|GO:0042391|GO:0006813|GO:0071805|GO:0034465|GO:0060072|GO:0006811|GO:0001666|GO:0005244|GO:0043065|GO:0030007|GO:0005267|GO:0030168|GO:0006970|GO:0003779|GO:0055085|GO:0060073|GO:0060083|GO:0045794|GO:0051592|GO:0007596|GO:0005901|GO:0016021|GO:0015269	78644826	chr10	78644767	-	hs|10q22.3	NM_002247	potassium large conductance calcium-activated channel, subfamily M, alpha member 1	KCNMA1	chr10:78644826-78644767	NM_002247	Hs.144795
A_19_P00801354	-6.39655	-2.67729	6.39655	down	FALSE	lincRNA:chr4:15657202-15695627 reverse strand			15669229	chr4	15669170	-	hs|4p15.32				chr4:15669229-15669170
A_33_P3308833	-3.00443	-1.58709	3.00443	down	FALSE	Homo sapiens chromosome 21 open reading frame 58 (C21orf58), mRNA [NM_058180]	54058		47742758	chr21	47742699	-	hs|21q22.3	NM_058180	chromosome 21 open reading frame 58	C21orf58	chr21:47742758-47742699	NM_058180	Hs.236572
A_24_P297539	-9.41556	-3.23505	9.41556	down	FALSE	Homo sapiens ubiquitin-conjugating enzyme E2C (UBE2C), transcript variant 6, mRNA [NM_181803]	11065	GO:0005515|GO:0010994|GO:0006511|GO:0007094|GO:0004842|GO:0016567|GO:0016874|GO:0031145|GO:0005829|GO:0051488|GO:0008054|GO:0000166|GO:0005680|GO:0007051|GO:0010458|GO:0016881|GO:0048015|GO:0051437|GO:0031536|GO:0051436|GO:0005524|GO:0051439|GO:0007067|GO:0007049|GO:0070979|GO:0000075|GO:0005654|GO:0070936|GO:0000278|GO:0051301	44445584	chr20	44445525	+	hs|20q13.12	NM_181803	ubiquitin-conjugating enzyme E2C	UBE2C	chr20:44445525-44445584	NM_181803	Hs.93002
A_33_P3212994	-13.6859	-3.77462	13.6859	down	FALSE	Homo sapiens ZW10 interactor (ZWINT), transcript variant 2, mRNA [NM_032997]	11130	GO:0005515|GO:0000236|GO:0007093|GO:0005694|GO:0048015|GO:0005634|GO:0005829|GO:0000070|GO:0005737|GO:0007049|GO:0047485|GO:0000087|GO:0000777|GO:0051649|GO:0000776|GO:0007051|GO:0000278|GO:0051301	58117666	chr10	58117607	-	hs|10q21.1	NM_032997	ZW10 interactor	ZWINT	chr10:58117666-58117607	NM_032997	Hs.591363
A_23_P100868	-11.0899	-3.47118	11.0899	down	FALSE	Homo sapiens myosin XIX (MYO19), transcript variant 3, mRNA [NM_001033580]	80179	GO:0005739|GO:0005737|GO:0003774|GO:0016020|GO:0000166|GO:0005741|GO:0003779|GO:0016459|GO:0005856|GO:0005524	34869010	chr17	34868951	-	hs|17q12	NM_001033580	myosin XIX	MYO19	chr17:34869010-34868951	NM_001033580	Hs.302051
A_23_P163467	-4.12857	-2.04564	4.12857	down	FALSE	Homo sapiens chromosome 15 open reading frame 52 (C15orf52), mRNA [NM_207380]	388115		40623743	chr15	40623684	-	hs|15q15.1	NM_207380	chromosome 15 open reading frame 52	C15orf52	chr15:40623743-40623684	NM_207380	Hs.32433
A_33_P3369761	-3.18564	-1.67158	3.18564	down	FALSE	Homo sapiens pyruvate dehyrogenase phosphatase catalytic subunit 1 (PDP1), nuclear gene encoding mitochondrial protein, transcript variant 2, mRNA [NM_001161779]	54704	GO:0005739|GO:0010510|GO:0008287|GO:0006470|GO:0004741|GO:0016787|GO:0006090|GO:0005759|GO:0005509|GO:0004724|GO:0032403	94938294	chr8	94938235	+	hs|8q22.1	NM_001161779	pyruvate dehyrogenase phosphatase catalytic subunit 1	PDP1	chr8:94938235-94938294	NM_001161779	Hs.22265
A_23_P113613	-66.871	-6.06331	66.871	down	FALSE	Homo sapiens CUB domain containing protein 1 (CDCP1), transcript variant 1, mRNA [NM_022842]	64866	GO:0005886|GO:0005576|GO:0016021	45123898	chr3	45123839	-	hs|3p21.31	NM_022842	CUB domain containing protein 1	CDCP1	chr3:45123898-45123839	NM_022842	Hs.476093
A_23_P110196	-25.7331	-4.68555	25.7331	down	FALSE	Homo sapiens hect domain and RLD 5 (HERC5), mRNA [NM_016323]	51191	GO:0050688|GO:0005515|GO:0048471|GO:0004842|GO:0016881|GO:0032020|GO:0016874|GO:0000079|GO:0009615|GO:0005829|GO:0005622|GO:0005737|GO:0042787|GO:0045087|GO:0032480|GO:0042296	89426948	chr4	89426889	+	hs|4q22.1	NM_016323	hect domain and RLD 5	HERC5	chr4:89426889-89426948	NM_016323	Hs.26663
A_23_P110288	-2.07212	-1.05111	2.07212	down	FALSE	Homo sapiens glutathione S-transferase, C-terminal domain containing (GSTCD), transcript variant 2, mRNA [NM_024751]	79807	GO:0008649|GO:0005737|GO:0006364	106744199	chr4	106744140	+	hs|4q24	NM_024751	glutathione S-transferase, C-terminal domain containing	GSTCD	chr4:106744140-106744199	NM_024751	Hs.161429
A_23_P122197	-13.6426	-3.77004	13.6426	down	FALSE	Homo sapiens cyclin B1 (CCNB1), mRNA [NM_031966]	891	GO:0005515|GO:0060045|GO:0000236|GO:0046680|GO:0007283|GO:0001556|GO:0071398|GO:0016301|GO:0005856|GO:0071283|GO:0005815|GO:0019901|GO:0009636|GO:0001701|GO:0000922|GO:0035173|GO:0045931|GO:0055015|GO:0000075|GO:0005654|GO:0007080|GO:0000278|GO:0031442|GO:0051301|GO:0043148|GO:0005634|GO:0000079|GO:0042246|GO:0031145|GO:0005829|GO:0005737|GO:0000082|GO:0000086|GO:0071174|GO:0060623|GO:0051987|GO:…	68473123	chr5	68471363	+	hs|5q13.2	NM_031966	cyclin B1	CCNB1	chr5:68471363-68473123	NM_031966	Hs.23960
A_23_P88893	-2.84608	-1.50898	2.84608	down	FALSE	Homo sapiens differentially expressed in FDCP 8 homolog (mouse) (DEF8), transcript variant 2, mRNA [NM_017702]	54849	GO:0035556|GO:0008270|GO:0046872	90025656	chr16	90025597	+	hs|16q24.3	NM_017702	differentially expressed in FDCP 8 homolog (mouse)	DEF8	chr16:90025597-90025656	NM_017702	Hs.62771
A_23_P1331	-8.42573	-3.0748	8.42573	down	FALSE	Homo sapiens collagen, type XIII, alpha 1 (COL13A1), transcript variant 5, mRNA [NM_080801]	1305	GO:0005515|GO:0005581|GO:0005886|GO:0007275|GO:0005600|GO:0030154|GO:0001958|GO:0016337|GO:0007160|GO:0005911|GO:0016021|GO:0008201|GO:0001763|GO:0005201	71718870	chr10	71718811	+	hs|10q22.1	NM_080801	collagen, type XIII, alpha 1	COL13A1	chr10:71718811-71718870	NM_080801	Hs.695934
A_23_P216920	-3.22302	-1.68841	3.22302	down	FALSE	Homo sapiens NIMA (never in mitosis gene a)-related kinase 6 (NEK6), transcript variant 2, mRNA [NM_014397]	10783	GO:0005515|GO:0031572|GO:0005634|GO:0000910|GO:0005737|GO:0046777|GO:0007059|GO:0000166|GO:0018105|GO:0004871|GO:2000772|GO:0043123|GO:0005856|GO:0000287|GO:0005815|GO:0019901|GO:0005874|GO:0006915|GO:0051225|GO:0005524|GO:0007165|GO:0007346|GO:0000922|GO:0007049|GO:0007067|GO:0016607|GO:0004674|GO:0006468|GO:0019894|GO:0030071	127114676	chr9	127114617	+	hs|9q33.3	NM_014397	NIMA (never in mitosis gene a)-related kinase 6	NEK6	chr9:127114617-127114676	NM_014397	Hs.197071
A_23_P113748	-20.9561	-4.3893	20.9561	down	FALSE	Homo sapiens zinc finger protein 385D (ZNF385D), mRNA [NM_024697]	79750	GO:0005622|GO:0008270|GO:0005634|GO:0003676|GO:0046872	21478580	chr3	21478521	-	hs|3p24.3	NM_024697	zinc finger protein 385D	ZNF385D	chr3:21478580-21478521	NM_024697	Hs.21026
A_33_P3389634	-6.1941	-2.63089	6.1941	down	FALSE	Homo sapiens capping protein (actin filament), gelsolin-like (CAPG), mRNA [NM_001747]	822	GO:0042470|GO:0051016|GO:0031965|GO:0005737|GO:0006461|GO:0030031|GO:0005730|GO:0008290|GO:0005634|GO:0003779	85622075	chr2	85622016	-	hs|2p11.2	NM_001747	capping protein (actin filament), gelsolin-like	CAPG	chr2:85622075-85622016	NM_001747	Hs.516155
A_23_P120002	-2.73295	-1.45046	2.73295	down	FALSE	Homo sapiens SP110 nuclear body protein (SP110), transcript variant b, mRNA [NM_004510]	3431	GO:0007165|GO:0006355|GO:0005488|GO:0044419|GO:0008270|GO:0005634|GO:0004871|GO:0003677|GO:0046872	231042320	chr2	231042261	-	hs|2q37.1	NM_004510	SP110 nuclear body protein	SP110	chr2:231042320-231042261	NM_004510	Hs.145150
A_23_P10206	-9.12064	-3.18914	9.12064	down	FALSE	Homo sapiens hyaluronan synthase 2 (HAS2), mRNA [NM_005328]	3037	GO:0016020|GO:0005887|GO:0050501|GO:0016021	122626146	chr8	122626087	-	hs|8q24.13	NM_005328	hyaluronan synthase 2	HAS2	chr8:122626146-122626087	NM_005328	Hs.159226
A_23_P107587	-2.9698	-1.57037	2.9698	down	FALSE	Homo sapiens Niemann-Pick disease, type C1 (NPC1), mRNA [NM_000271]	4864	GO:0042632|GO:0005515|GO:0033344|GO:0015248|GO:0048471|GO:0005783|GO:0006914|GO:0005635|GO:0005765|GO:0005764|GO:0016020|GO:0005887|GO:0031902|GO:0015918|GO:0008158|GO:0004872|GO:0007041|GO:0008206|GO:0016021|GO:0004888|GO:0005768	21113347	chr18	21112218	-	hs|18q11.2	NM_000271	Niemann-Pick disease, type C1	NPC1	chr18:21113347-21112218	NM_000271	Hs.715623
A_33_P3233580	-9.23821	-3.20761	9.23821	down	FALSE	Homo sapiens cDNA FLJ43687 fis, clone TBAES2002197. [AK125675]	56243	GO:0003674|GO:0005737|GO:0048706|GO:0007275	24834221	chr10	24834162	+	hs|10p12.1	AK125675	KIAA1217	KIAA1217	chr10:24834162-24834221		Hs.445885
A_33_P3659876	-3.77415	-1.91615	3.77415	down	FALSE	Homo sapiens non-SMC condensin II complex, subunit G2 (NCAPG2), mRNA [NM_017760]	54892	GO:0007067|GO:0007049|GO:0030261|GO:0005488|GO:0001833|GO:0005730|GO:0005634|GO:0035064|GO:0051301	158437043	chr7	158436984	-	hs|7q36.3	NM_017760	non-SMC condensin II complex, subunit G2	NCAPG2	chr7:158437043-158436984	NM_017760	Hs.18616
A_23_P122924	-3.52629	-1.81815	3.52629	down	FALSE	Homo sapiens inhibin, beta A (INHBA), mRNA [NM_002192]	3624	GO:0005515|GO:0042541|GO:0030308|GO:0042701|GO:0030154|GO:0042802|GO:0071397|GO:0045077|GO:0001942|GO:0046982|GO:0046882|GO:0006952|GO:0046881|GO:0046880|GO:0045786|GO:0032925|GO:0005125|GO:0045650|GO:0005179|GO:0045648|GO:0045893|GO:0040007|GO:0008083|GO:0060279|GO:0045578|GO:0008285|GO:0007267|GO:0071372|GO:0000082|GO:0001541|GO:0002244|GO:0045944|GO:0061029|GO:0042476|GO:0060021|GO:0007050|GO:…	41729305	chr7	41729246	-	hs|7p14.1	NM_002192	inhibin, beta A	INHBA	chr7:41729305-41729246	NM_002192	Hs.583348
A_23_P119254	-10.1848	-3.34835	10.1848	down	FALSE	Homo sapiens ASF1 anti-silencing function 1 homolog B (S. cerevisiae) (ASF1B), mRNA [NM_018154]	55723	GO:0042393|GO:0006355|GO:0006334|GO:0007275|GO:0005634|GO:0007283|GO:0000785|GO:0030154|GO:0016568|GO:0006333	14230697	chr19	14230638	-	hs|19p13.12	NM_018154	ASF1 anti-silencing function 1 homolog B (S. cerevisiae)	ASF1B	chr19:14230697-14230638	NM_018154	Hs.26516
A_23_P370989	-5.58784	-2.48229	5.58784	down	FALSE	Homo sapiens minichromosome maintenance complex component 4 (MCM4), transcript variant 1, mRNA [NM_005914]	4173	GO:0005515|GO:0042555|GO:0005730|GO:0004386|GO:0000216|GO:0005634|GO:0003677|GO:0005524|GO:0006260|GO:0000084|GO:0006271|GO:0000082|GO:0004003|GO:0016787|GO:0000166|GO:0006270|GO:0000075|GO:0005654|GO:0000278	48888393	chr8	48888334	+	hs|8q11.21	NM_005914	minichromosome maintenance complex component 4	MCM4	chr8:48888334-48888393	NM_005914	Hs.460184
A_23_P100632	-3.07649	-1.62129	3.07649	down	FALSE	Homo sapiens hematological and neurological expressed 1 (HN1), transcript variant 3, mRNA [NM_001002033]	51155	GO:0005634	73132162	chr17	73132103	-	hs|17q25.1	NM_001002033	hematological and neurological expressed 1	HN1	chr17:73132162-73132103	NM_001002033	Hs.532803
A_23_P24104	-7.38143	-2.8839	7.38143	down	FALSE	Homo sapiens plasminogen activator, urokinase (PLAU), transcript variant 1, mRNA [NM_002658]	5328	GO:0005515|GO:0033628|GO:0001666|GO:0010469|GO:0009986|GO:0004252|GO:0005886|GO:0007566|GO:0014910|GO:0005576|GO:2000097|GO:0001525|GO:0005615|GO:0061041|GO:0007165|GO:0006935|GO:0007596|GO:0042127|GO:0055093|GO:0006508|GO:0043403|GO:0008233|GO:0042730	75677109	chr10	75677050	+	hs|10q22.2	NM_002658	plasminogen activator, urokinase	PLAU	chr10:75677050-75677109	NM_002658	Hs.77274
A_23_P106362	-9.14249	-3.19259	9.14249	down	FALSE	Homo sapiens aquaporin 9 (AQP9), mRNA [NM_020980]	366	GO:0005215|GO:0005886|GO:0006863|GO:0005275|GO:0043231|GO:0030104|GO:0016323|GO:0046942|GO:0006955|GO:0046943|GO:0005350|GO:0015791|GO:0015250|GO:0015793|GO:0015837|GO:0006810|GO:0005372|GO:0006833|GO:0015254|GO:0015855|GO:0005792|GO:0007588|GO:0010033|GO:0006970|GO:0055085|GO:0005887|GO:0015166|GO:0008152|GO:0015722|GO:0005345|GO:0015288|GO:0016021|GO:0071320|GO:0046689	58477943	chr15	58477884	+	hs|15q21.3	NM_020980	aquaporin 9	AQP9	chr15:58477884-58477943	NM_020980	Hs.104624
A_23_P67725	-4.22794	-2.07995	4.22794	down	FALSE	Homo sapiens lamin B2 (LMNB2), mRNA [NM_032737]	84823	GO:0008150|GO:0003674|GO:0016020|GO:0005198|GO:0005652|GO:0005637|GO:0005634|GO:0005638	2428242	chr19	2428183	-	hs|19p13.3	NM_032737	lamin B2	LMNB2	chr19:2428242-2428183	NM_032737	Hs.728836
A_33_P3346826	-3.84718	-1.9438	3.84718	down	FALSE	Homo sapiens interleukin 32 (IL32), transcript variant 4, mRNA [NM_001012633]	9235	GO:0006955|GO:0006952|GO:0005576|GO:0007155|GO:0005615|GO:0005125	3119073	chr16	3119014	+	hs|16p13.3	NM_001012633	interleukin 32	IL32	chr16:3119014-3119073	NM_001012633	Hs.943
A_24_P47988	-3.13353	-1.64779	3.13353	down	FALSE	Homo sapiens elongation factor RNA polymerase II-like 3 (ELL3), mRNA [NM_025165]	80237	GO:0006368|GO:0006355|GO:0032786|GO:0006354|GO:0045944|GO:0005730|GO:0005634|GO:0007283|GO:0008023	44065408	chr15	44065349	-	hs|15q15.3	NM_025165	elongation factor RNA polymerase II-like 3	ELL3	chr15:44065408-44065349	NM_025165	Hs.706346
A_24_P942604	-4.71146	-2.23617	4.71146	down	FALSE	Homo sapiens structural maintenance of chromosomes 1A (SMC1A), mRNA [NM_006306]	8243	GO:0008380|GO:0005515|GO:0010467|GO:0000236|GO:0030261|GO:0030893|GO:0008280|GO:0032876|GO:0005634|GO:0005737|GO:0000166|GO:0000087|GO:0007052|GO:0007091|GO:0009314|GO:0000794|GO:0046982|GO:0005694|GO:0005730|GO:0006310|GO:0003777|GO:0005524|GO:0042770|GO:0000070|GO:0007126|GO:0006281|GO:0000398|GO:0003682|GO:0000777|GO:0000776|GO:0000075|GO:0007062|GO:0005654|GO:0000278|GO:0051301|GO:0007064	53401212	chrX	53401153	-	hs|Xp11.22	NM_006306	structural maintenance of chromosomes 1A	SMC1A	chrX:53401212-53401153	NM_006306	Hs.211602
A_23_P202696	-2.28875	-1.19456	2.28875	down	FALSE	Homo sapiens kelch repeat and BTB (POZ) domain containing 4 (KBTBD4), transcript variant 2, mRNA [NM_016506]	55709		47594090	chr11	47594031	-	hs|11p11.2	NM_016506	kelch repeat and BTB (POZ) domain containing 4	KBTBD4	chr11:47594090-47594031	NM_016506	Hs.718483
A_23_P8640	-7.59886	-2.92578	7.59886	down	FALSE	Homo sapiens G protein-coupled estrogen receptor 1 (GPER), transcript variant 3, mRNA [NM_001039966]	2852	GO:0005794|GO:0005886|GO:0045742|GO:0004930|GO:0005783|GO:0042562|GO:0030284|GO:0000139|GO:0007186|GO:0005887|GO:0005789|GO:0004872|GO:0070374|GO:0004871|GO:0005496	1133395	chr7	1133336	+	hs|7p22.3	NM_001039966	G protein-coupled estrogen receptor 1	GPER	chr7:1133336-1133395	NM_001039966	Hs.20961
A_23_P110253	-46.2619	-5.53175	46.2619	down	FALSE	Homo sapiens v-kit Hardy-Zuckerman 4 feline sarcoma viral oncogene homolog (KIT), transcript variant 1, mRNA [NM_000222]	3815	GO:0005515|GO:0019221|GO:0007286|GO:0007283|GO:0005615|GO:0007243|GO:0035234|GO:0042803|GO:0043069|GO:0046777|GO:0000166|GO:0043552|GO:0060374|GO:0042127|GO:0002320|GO:0006687|GO:0014068|GO:0018108|GO:0019955|GO:0048070|GO:0002318|GO:0009897|GO:0005886|GO:0042523|GO:0005634|GO:0046872|GO:0000187|GO:0005737|GO:0051091|GO:0005020|GO:0004872|GO:0009314|GO:0030097|GO:0042517|GO:0042511|GO:0030318|GO:…	55606570	chr4	55606511	+	hs|4q12	NM_000222	v-kit Hardy-Zuckerman 4 feline sarcoma viral oncogene homolog	KIT	chr4:55606511-55606570	NM_000222	Hs.479754
A_23_P207400	-4.65843	-2.21984	4.65843	down	FALSE	Homo sapiens breast cancer 1, early onset (BRCA1), transcript variant 2, mRNA [NM_007300]	672	GO:0005515|GO:0043627|GO:0004842|GO:0044212|GO:0016874|GO:0009048|GO:0050681|GO:0071158|GO:0005622|GO:0070531|GO:0042127|GO:0005759|GO:0031398|GO:0034446|GO:0006978|GO:0032355|GO:0031625|GO:0085020|GO:0003713|GO:0031436|GO:0046600|GO:0051865|GO:0043234|GO:0007049|GO:0006281|GO:0007420|GO:0005654|GO:0008270|GO:0045893|GO:0019899|GO:0045892|GO:0005925|GO:0008274|GO:0016567|GO:0005886|GO:0007098|GO:…	41196481	chr17	41196422	-	hs|17q21.31	NM_007300	breast cancer 1, early onset	BRCA1	chr17:41196481-41196422	NM_007300	Hs.194143
A_33_P3387831	-14.1097	-3.81862	14.1097	down	FALSE	Homo sapiens centromere protein M (CENPM), transcript variant 1, mRNA [NM_024053]	79019	GO:0000236|GO:0005737|GO:0005694|GO:0000087|GO:0000777|GO:0005634|GO:0000278|GO:0005829	42334819	chr22	42334760	-	hs|22q13.2	NM_024053	centromere protein M	CENPM	chr22:42334819-42334760	NM_024053	Hs.208912
A_32_P1701	-3.60997	-1.85199	3.60997	down	FALSE	Homo sapiens polymerase (DNA directed), alpha 1, catalytic subunit (POLA1), mRNA [NM_016937]	5422	GO:0005515|GO:0008283|GO:0005658|GO:0003887|GO:0000216|GO:0005634|GO:0005635|GO:0006303|GO:0046872|GO:0016363|GO:0043231|GO:0006273|GO:0000084|GO:0006271|GO:0000082|GO:0005737|GO:0006272|GO:0000083|GO:0003690|GO:0000723|GO:0000166|GO:0006270|GO:0001882|GO:0044419|GO:0000722|GO:0017076|GO:0000785|GO:0046982|GO:0003896|GO:0016779|GO:0005730|GO:0003677|GO:0006260|GO:0006139|GO:0019103|GO:0006281|GO:…	25014962	chrX	25014903	+	hs|Xp21.3	NM_016937	polymerase (DNA directed), alpha 1, catalytic subunit	POLA1	chrX:25014903-25014962	NM_016937	Hs.567319
A_23_P57379	-12.3483	-3.62624	12.3483	down	FALSE	Homo sapiens cell division cycle 45 homolog (S. cerevisiae) (CDC45), transcript variant 2, mRNA [NM_003504]	8318	GO:0005515|GO:0005813|GO:0000216|GO:0005634|GO:0000084|GO:0006260|GO:0006271|GO:0000082|GO:0005737|GO:0000083|GO:0006270|GO:0000076|GO:0000075|GO:0005654|GO:0000278	19508015	chr22	19506385	+	hs|22q11.21	NM_003504	cell division cycle 45 homolog (S. cerevisiae)	CDC45	chr22:19506385-19508015	NM_003504	Hs.474217
A_23_P87150	-11.0894	-3.47112	11.0894	down	FALSE	Homo sapiens leupaxin (LPXN), transcript variant 2, mRNA [NM_004811]	9404	GO:0007165|GO:0005737|GO:0006461|GO:0008270|GO:0007155|GO:0046872	58294890	chr11	58294831	-	hs|11q12.1	NM_004811	leupaxin	LPXN	chr11:58294890-58294831	NM_004811	Hs.125474
A_24_P96403	-2.33784	-1.22517	2.33784	down	FALSE	Homo sapiens runt-related transcription factor 1 (RUNX1), transcript variant 2, mRNA [NM_001001890]	861	GO:0005515|GO:0030097|GO:0003700|GO:0046982|GO:0005509|GO:0005730|GO:0005634|GO:0003677|GO:0005524|GO:0045766|GO:0042803|GO:0043231|GO:0045944|GO:0030854|GO:0048935|GO:0030099|GO:0030853|GO:0045893|GO:0008134	36160450	chr21	36160391	-	hs|21q22.12	NM_001001890	runt-related transcription factor 1	RUNX1	chr21:36160450-36160391	NM_001001890	Hs.149261
A_23_P115872	-12.5795	-3.65301	12.5795	down	FALSE	Homo sapiens centrosomal protein 55kDa (CEP55), transcript variant 1, mRNA [NM_018131]	55165	GO:0007067|GO:0007049|GO:0005813|GO:0005737|GO:0005814|GO:0030496|GO:0005856|GO:0032154|GO:0051301	95288813	chr10	95288754	+	hs|10q23.33	NM_018131	centrosomal protein 55kDa	CEP55	chr10:95288754-95288813	NM_018131	Hs.14559
A_23_P29655	-2.14302	-1.09965	2.14302	down	FALSE	Homo sapiens chromosome 3 open reading frame 14 (C3orf14), mRNA [NM_020685]	57415		62319145	chr3	62319086	+	hs|3p14.2	NM_020685	chromosome 3 open reading frame 14	C3orf14	chr3:62319086-62319145	NM_020685	Hs.47166
A_24_P647682	-2.27484	-1.18576	2.27484	down	FALSE				55714309	chr7	55714250	+	hs|7p11.2				chr7:055714250-055714309
A_23_P99452	-12.3072	-3.62143	12.3072	down	FALSE	Homo sapiens breast cancer 2, early onset (BRCA2), mRNA [NM_000059]	675	GO:0005515|GO:0005634|GO:0030879|GO:0007283|GO:0002020|GO:0033593|GO:0006302|GO:0005737|GO:0035264|GO:0003697|GO:0000724|GO:0010485|GO:0007090|GO:0030141|GO:0032355|GO:0004402|GO:0033205|GO:0005813|GO:0043015|GO:0007584|GO:0010484|GO:0005730|GO:0006310|GO:0003677|GO:0051298|GO:0043234|GO:0007049|GO:0006281|GO:0043966|GO:0043967|GO:0005654|GO:0006289|GO:0045893|GO:0033600|GO:0031619	32973055	chr13	32972996	+	hs|13q13.1	NM_000059	breast cancer 2, early onset	BRCA2	chr13:32972996-32973055	NM_000059	Hs.34012
A_23_P89509	-15.9598	-3.99637	15.9598	down	FALSE	Homo sapiens sperm associated antigen 5 (SPAG5), mRNA [NM_006461]	10615	GO:0005515|GO:0005694|GO:0048015|GO:0005730|GO:0005634|GO:0000922|GO:0005737|GO:0007049|GO:0007067|GO:0000777|GO:0005876|GO:0007051|GO:0005856|GO:0051301	26905097	chr17	26905038	-	hs|17q11.2	NM_006461	sperm associated antigen 5	SPAG5	chr17:26905097-26905038	NM_006461	Hs.514033
A_23_P55477	-2.08877	-1.06265	2.08877	down	FALSE	Homo sapiens adenosine A2b receptor (ADORA2B), mRNA [NM_000676]	136	GO:0032755|GO:0008284|GO:0008285|GO:0005886|GO:0030819|GO:0010893|GO:0060087|GO:0007190|GO:0000187|GO:0045909|GO:0031668|GO:0004872|GO:0004871|GO:0007588|GO:0009986|GO:0007254|GO:0045765|GO:0032722|GO:0010575|GO:0010701|GO:0043306|GO:0001609|GO:0006968|GO:0007186|GO:0032966|GO:0005887|GO:0030828|GO:0031284|GO:0007189|GO:0002882	15878910	chr17	15878851	+	hs|17p12	NM_000676	adenosine A2b receptor	ADORA2B	chr17:15878851-15878910	NM_000676	Hs.167046
A_23_P206441	-12.132	-3.60074	12.132	down	FALSE	Homo sapiens Fanconi anemia, complementation group A (FANCA), transcript variant 1, mRNA [NM_000135]	2175	GO:0005515|GO:0008585|GO:0005737|GO:0006461|GO:0006281|GO:0042127|GO:0005654|GO:0005634|GO:0008584|GO:0043240|GO:0007140	89804072	chr16	89804013	-	hs|16q24.3	NM_000135	Fanconi anemia, complementation group A	FANCA	chr16:89804072-89804013	NM_000135	Hs.290154
A_33_P3263307	-3.93359	-1.97584	3.93359	down	FALSE	Homo sapiens Ran GTPase activating protein 1 (RANGAP1), mRNA [NM_002883]	5905	GO:0005515|GO:0000236|GO:0048471|GO:0031965|GO:0005694|GO:0005625|GO:0005634|GO:0032853|GO:0005829|GO:0007165|GO:0005098|GO:0005737|GO:0000922|GO:0016020|GO:0005643|GO:0000087|GO:0000777|GO:0000776|GO:0005856|GO:0000278|GO:0005096	41641680	chr22	41641621	-	hs|22q13.2	NM_002883	Ran GTPase activating protein 1	RANGAP1	chr22:41641680-41641621	NM_002883	Hs.183800
A_19_P00332370	-8.56067	-3.09772	8.56067	down	FALSE	lincRNA:chr6:113694157-113705157 reverse strand			113697287	chr6	113697228	-	hs|6q21				chr6:113697287-113697228
A_23_P115645	-6.2947	-2.65414	6.2947	down	FALSE	Homo sapiens CUGBP, Elav-like family member 2 (CELF2), transcript variant 1, mRNA [NM_001025076]	10659	GO:0006397|GO:0006396|GO:0005737|GO:0000166|GO:0003723|GO:0008016|GO:0005634	11367928	chr10	11367869	+	hs|10p14	NM_001025076	CUGBP, Elav-like family member 2	CELF2	chr10:11367869-11367928	NM_001025076	Hs.309288
A_23_P59602	-2.04272	-1.03049	2.04272	down	FALSE	Homo sapiens missing oocyte, meiosis regulator, homolog (Drosophila) (MIOS), mRNA [NM_019005]	54468		7636055	chr7	7635996	+	hs|7p21.3	NM_019005	missing oocyte, meiosis regulator, homolog (Drosophila)	MIOS	chr7:7635996-7636055	NM_019005	Hs.520215
A_23_P122863	-2.41852	-1.27413	2.41852	down	FALSE	Homo sapiens growth factor receptor-bound protein 10 (GRB10), transcript variant 4, mRNA [NM_001001555]	2887	GO:0005515|GO:0008286|GO:0030949|GO:0032868|GO:0005886|GO:0046627|GO:0005158|GO:0030178|GO:0045719|GO:0005829|GO:0042326|GO:0007165|GO:0005737|GO:0005070|GO:0046325|GO:0048009|GO:0042327	50657786	chr7	50657752	-	hs|7p12.1	NM_001001555	growth factor receptor-bound protein 10	GRB10	chr7:50657786-50657752	NM_001001555	Hs.164060
A_23_P74115	-13.1522	-3.71723	13.1522	down	FALSE	Homo sapiens RAD54-like (S. cerevisiae) (RAD54L), transcript variant 1, mRNA [NM_003579]	8438	GO:0051276|GO:0016817|GO:0042493|GO:0004386|GO:0005634|GO:0006310|GO:0003677|GO:0005524|GO:0006281|GO:0007126|GO:0000166|GO:0000724|GO:0010212	46744097	chr1	46744038	+	hs|1p34.1	NM_003579	RAD54-like (S. cerevisiae)	RAD54L	chr1:46744038-46744097	NM_003579	Hs.642042
A_23_P2355	-3.2014	-1.6787	3.2014	down	FALSE	Homo sapiens chromobox homolog 5 (CBX5), transcript variant 3, mRNA [NM_012117]	23468	GO:0005515|GO:0042826|GO:0010369|GO:0005694|GO:0005730|GO:0005634|GO:0035064|GO:0005635|GO:0035097|GO:0005720|GO:0005737|GO:0000118|GO:0007596|GO:0044419|GO:0017053|GO:0016605|GO:0003682|GO:0070491|GO:0000776|GO:0005654|GO:0031618|GO:0030674|GO:0019899|GO:0045892	54639976	chr12	54639917	-	hs|12q13.13	NM_012117	chromobox homolog 5	CBX5	chr12:54639976-54639917	NM_012117	Hs.349283
A_23_P22660	-3.28507	-1.71592	3.28507	down	FALSE	Homo sapiens cysteinyl leukotriene receptor 1 (CYSLTR1), mRNA [NM_006639]	10800	GO:0005886|GO:0007585|GO:0005624|GO:0006952|GO:0004974|GO:0007204|GO:0006954|GO:0006935|GO:0045907|GO:0005887|GO:0004872|GO:0006816|GO:0004871	77528764	chrX	77528705	-	hs|Xq21.1	NM_006639	cysteinyl leukotriene receptor 1	CYSLTR1	chrX:77528764-77528705	NM_006639	Hs.201300
A_23_P131723	-2.06815	-1.04834	2.06815	down	FALSE	Homo sapiens tyrosine 3-monooxygenase/tryptophan 5-monooxygenase activation protein, theta polypeptide (YWHAQ), mRNA [NM_006826]	10971	GO:0005515|GO:0005813|GO:0005737|GO:0047485|GO:0007264|GO:0019904|GO:0005730|GO:0005634|GO:0006605|GO:0045892	9724897	chr2	9724838	-	hs|2p25.1	NM_006826	tyrosine 3-monooxygenase/tryptophan 5-monooxygenase activation protein, theta polypeptide	YWHAQ	chr2:9724897-9724838	NM_006826	Hs.74405
A_23_P94501	-2.25802	-1.17506	2.25802	down	FALSE	Homo sapiens annexin A1 (ANXA1), mRNA [NM_000700]	301	GO:0005515|GO:0014070|GO:0070301|GO:0046632|GO:0060206|GO:0005615|GO:0042803|GO:0003697|GO:0042127|GO:0030674|GO:0032355|GO:0031966|GO:0005509|GO:0031394|GO:0051384|GO:0002674|GO:0042063|GO:0005929|GO:0043234|GO:0007049|GO:0050709|GO:0030073|GO:0006629|GO:0003727|GO:0010165|GO:0006928|GO:0031340|GO:0043434|GO:0005634|GO:0001533|GO:0005544|GO:0016323|GO:0005737|GO:0006954|GO:0005543|GO:0070555|GO:…	75785061	chr9	75785002	+	hs|9q21.13	NM_000700	annexin A1	ANXA1	chr9:75785002-75785061	NM_000700	Hs.494173
A_23_P166526	-10.6889	-3.41805	10.6889	down	FALSE	Homo sapiens RIB43A domain with coiled-coils 2 (RIBC2), mRNA [NM_015653]	26150		45828292	chr22	45828233	+	hs|22q13.31	NM_015653	RIB43A domain with coiled-coils 2	RIBC2	chr22:45828233-45828292	NM_015653	Hs.475110
A_33_P3344229	-2.38788	-1.25573	2.38788	down	FALSE	Homo sapiens histone cluster 1, H4a (HIST1H4A), mRNA [NM_003538]	8359		26022240	chr6	26022181	+	hs|6p22.2	NM_003538	histone cluster 1, H4a	HIST1H4A	chr6:26022181-26022240	NM_003538	Hs.248178
A_23_P340848	-29.1838	-4.8671	29.1838	down	FALSE	Homo sapiens prostaglandin I2 (prostacyclin) receptor (IP) (PTGIR), mRNA [NM_000960]	5739	GO:0005085|GO:0005886|GO:0007596|GO:0007187|GO:0005887|GO:0004930|GO:0007267|GO:0030168|GO:0004872|GO:0004871	47123962	chr19	47123903	-	hs|19q13.32	NM_000960	prostaglandin I2 (prostacyclin) receptor (IP)	PTGIR	chr19:47123962-47123903	NM_000960	Hs.458324
A_23_P10873	-4.98684	-2.31813	4.98684	down	FALSE	Homo sapiens toll-like receptor 1 (TLR1), mRNA [NM_003263]	7096	GO:0005886|GO:0005622|GO:0006955|GO:0006954|GO:0042495|GO:0030670|GO:0004872|GO:0002282|GO:0042742|GO:0071723|GO:0045410|GO:0046982|GO:0042535|GO:0031410|GO:0002224|GO:0007165|GO:0016020|GO:0042116|GO:0005887|GO:0035354|GO:0045087|GO:0052033|GO:0032493|GO:0071727|GO:0004888	38798072	chr4	38798013	-	hs|4p14	NM_003263	toll-like receptor 1	TLR1	chr4:38798072-38798013	NM_003263	Hs.654532
A_23_P48669	-9.36849	-3.22782	9.36849	down	FALSE	Homo sapiens cyclin-dependent kinase inhibitor 3 (CDKN3), transcript variant 1, mRNA [NM_005192]	1033	GO:0005515|GO:0048471|GO:0008285|GO:0000079|GO:0035335|GO:0000082|GO:0005737|GO:0007049|GO:0016787|GO:0007050|GO:0004722|GO:0008138|GO:0004725	54882635	chr14	54878384	+	hs|14q22.2	NM_005192	cyclin-dependent kinase inhibitor 3	CDKN3	chr14:54878384-54882635	NM_005192	Hs.84113
A_32_P193646	-2.17321	-1.11983	2.17321	down	FALSE	Homo sapiens RNA binding motif protein, X-linked (RBMX), transcript variant 1, mRNA [NM_002139]	27316	GO:0005515|GO:0008380|GO:0048026|GO:0010467|GO:0048025|GO:0006366|GO:0003723|GO:0005634|GO:0003729|GO:0071013|GO:0000166|GO:0000381|GO:0045944|GO:0005681|GO:0051260|GO:0006509|GO:0030530|GO:0070062|GO:0005719|GO:0001047|GO:0003676|GO:0000398|GO:0003682|GO:0030529|GO:0071347|GO:0005654	135955608	chrX	135955590	-	hs|Xq26.3	NM_002139	RNA binding motif protein, X-linked	RBMX	chrX:135955608-135955590	NM_002139	Hs.380118
A_23_P28953	-24.5317	-4.61657	24.5317	down	FALSE	Homo sapiens DNA (cytosine-5-)-methyltransferase 3 beta (DNMT3B), transcript variant 6, mRNA [NM_175850]	1789	GO:0005515|GO:0003886|GO:0006346|GO:0031503|GO:0010424|GO:0005634|GO:0046872|GO:0043231|GO:0045322|GO:0005737|GO:0071230|GO:0009008|GO:0010212|GO:0051718|GO:0043045|GO:0090116|GO:0003714|GO:0042493|GO:0005730|GO:0003677|GO:0006306|GO:0010628|GO:0005720|GO:0051571|GO:0045666|GO:0051573|GO:0045814|GO:0006349|GO:0046498|GO:0045892|GO:0046499|GO:0000775|GO:0016740	31397123	chr20	31397064	+	hs|20q11.21	NM_175850	DNA (cytosine-5-)-methyltransferase 3 beta	DNMT3B	chr20:31397064-31397123	NM_175850	Hs.713611
A_23_P121533	-2.99383	-1.58199	2.99383	down	FALSE	Homo sapiens spondin 2, extracellular matrix protein (SPON2), transcript variant 1, mRNA [NM_012445]	10417	GO:0007411|GO:0045087|GO:0005578|GO:0005102|GO:0005576|GO:0007155|GO:0046872	1160797	chr4	1160738	-	hs|4p16.3	NM_012445	spondin 2, extracellular matrix protein	SPON2	chr4:1160797-1160738	NM_012445	Hs.635350
A_33_P3344264	-2.31588	-1.21156	2.31588	down	FALSE	Homo sapiens dihydrouridine synthase 3-like (S. cerevisiae) (DUS3L), transcript variant 1, mRNA [NM_020175]	56931	GO:0050660|GO:0017150|GO:0016491|GO:0008270|GO:0003676|GO:0046872|GO:0008033	5785214	chr19	5785155	-	hs|19p13.3	NM_020175	dihydrouridine synthase 3-like (S. cerevisiae)	DUS3L	chr19:5785214-5785155	NM_020175	Hs.284297
A_24_P268729	-2.24537	-1.16695	2.24537	down	FALSE	Homo sapiens HemK methyltransferase family member 1 (HEMK1), mRNA [NM_016173]	51409	GO:0006306|GO:0005739|GO:0008276|GO:0008170|GO:0003677|GO:0016740	50621399	chr3	50621340	+	hs|3p21.2	NM_016173	HemK methyltransferase family member 1	HEMK1	chr3:50621340-50621399	NM_016173	Hs.517987
A_23_P93988	-2.81865	-1.495	2.81865	down	FALSE	Homo sapiens Rho guanine nucleotide exchange factor (GEF) 5 (ARHGEF5), mRNA [NM_005435]	7984	GO:0035556|GO:0005085|GO:0005737|GO:0005886|GO:0035023|GO:0005525|GO:0005089	144077553	chr7	144077494	+	hs|7q35	NM_005435	Rho guanine nucleotide exchange factor (GEF) 5	ARHGEF5	chr7:144077494-144077553	NM_005435	Hs.334
A_23_P160154	-3.13801	-1.64985	3.13801	down	FALSE	Homo sapiens UDP-galactose-4-epimerase (GALE), transcript variant 1, mRNA [NM_000403]	2582	GO:0050662|GO:0003978|GO:0000166|GO:0005975|GO:0019388|GO:0016853|GO:0006012|GO:0003824|GO:0044237|GO:0042803|GO:0005829	24123592	chr1	24123533	-	hs|1p36.11	NM_000403	UDP-galactose-4-epimerase	GALE	chr1:24123592-24123533	NM_000403	Hs.632380
A_24_P377499	-8.92088	-3.15719	8.92088	down	FALSE	Homo sapiens oxysterol binding protein-like 3 (OSBPL3), transcript variant 1, mRNA [NM_015550]	26031	GO:0006869|GO:0006810|GO:0008289	24836828	chr7	24836769	-	hs|7p15.3	NM_015550	oxysterol binding protein-like 3	OSBPL3	chr7:24836828-24836769	NM_015550	Hs.520259
A_33_P3270863	-38.667	-5.27303	38.667	down	FALSE	Homo sapiens xanthine dehydrogenase (XDH), mRNA [NM_000379]	7498	GO:0008762|GO:0005506|GO:0051537|GO:0004854|GO:0004855|GO:0050660|GO:0016614|GO:0009055|GO:0055086|GO:0005576|GO:0046872|GO:0042803|GO:0005829|GO:0043546|GO:0005737|GO:0006195|GO:0030856|GO:0007595|GO:0005488|GO:0006144|GO:0009115|GO:0005777	31557247	chr2	31557188	-	hs|2p23.1	NM_000379	xanthine dehydrogenase	XDH	chr2:31557247-31557188	NM_000379	Hs.250
A_23_P408955	-10.7101	-3.4209	10.7101	down	FALSE	Homo sapiens E2F transcription factor 2 (E2F2), mRNA [NM_004091]	1870	GO:0005515|GO:0005667|GO:0006355|GO:0003700|GO:0006367|GO:0006915|GO:0001047|GO:0005634|GO:0003677|GO:0051726|GO:0005654|GO:0000080|GO:0000278|GO:0008134	23832992	chr1	23832933	-	hs|1p36.12	NM_004091	E2F transcription factor 2	E2F2	chr1:23832992-23832933	NM_004091	Hs.194333
A_24_P188071	-2.98906	-1.57969	2.98906	down	FALSE	Homo sapiens tubulin, alpha 1c (TUBA1C), mRNA [NM_032704]	84790	GO:0005881|GO:0051258|GO:0005874|GO:0003924|GO:0005525|GO:0030705|GO:0005737|GO:0000166|GO:0005198|GO:0006457|GO:0051084|GO:0005856|GO:0007017|GO:0044267|GO:0051301|GO:0007018	49667089	chr12	49667030	+	hs|12q13.12	NM_032704	tubulin, alpha 1c	TUBA1C	chr12:49667030-49667089	NM_032704	Hs.652390
A_33_P3281567	-6.93844	-2.79461	6.93844	down	FALSE	Homo sapiens cytidine monophospho-N-acetylneuraminic acid hydroxylase, pseudogene (CMAHP), transcript variant 1, non-coding RNA [NR_002174]	8418	GO:0008150|GO:0005737|GO:0051537|GO:0016491|GO:0030338	25087101	chr6	25087042	-	hs|6p22.3	NR_002174	cytidine monophospho-N-acetylneuraminic acid hydroxylase, pseudogene	CMAHP	chr6:25087101-25087042	NR_002174	Hs.484918
A_33_P3266536	-6.69181	-2.7424	6.69181	down	FALSE	Homo sapiens chromosome 21 open reading frame 88 (C21orf88), transcript variant 2, non-coding RNA [NR_026543]	114041		40984418	chr21	40984359	-	hs|21q22.2	NR_026543	chromosome 21 open reading frame 88	C21orf88	chr21:40984418-40984359	NR_026543	Hs.375120
A_23_P19590	-4.49858	-2.16947	4.49858	down	FALSE	Homo sapiens ezrin (EZR), transcript variant 1, mRNA [NM_003379]	7430	GO:0005515|GO:0008092|GO:0005886|GO:0005884|GO:0008360|GO:0031528|GO:0030175|GO:0015629|GO:0005829|GO:0016323|GO:0005737|GO:0016324|GO:0051015|GO:0007411|GO:0030855|GO:0007159|GO:0022614|GO:0051017|GO:0050839|GO:0007016|GO:0005938|GO:0005730|GO:0045177|GO:0032587|GO:0001726|GO:0005902|GO:0030863|GO:0005925|GO:0019898	159187729	chr6	159187670	-	hs|6q25.3	NM_003379	ezrin	EZR	chr6:159187729-159187670	NM_003379	Hs.487027
A_19_P00807529	-2.50177	-1.32295	2.50177	down	FALSE	lincRNA:chr10:118574085-118608460 reverse strand			118588446	chr10	118588387	-	hs|10q25.3				chr10:118588446-118588387
A_23_P335388	-4.25311	-2.08852	4.25311	down	FALSE	Homo sapiens chromosome 17 open reading frame 78 (C17orf78), mRNA [NM_173625]	284099	GO:0016020|GO:0016021	35749584	chr17	35749525	+	hs|17q12	NM_173625	chromosome 17 open reading frame 78	C17orf78	chr17:35749525-35749584	NM_173625	Hs.439154
A_24_P40721	-5.69311	-2.50922	5.69311	down	FALSE	Homo sapiens serine palmitoyltransferase, long chain base subunit 3 (SPTLC3), mRNA [NM_018327]	55304	GO:0006665|GO:0046520|GO:0004758|GO:0016746|GO:0009058|GO:0005783|GO:0016769|GO:0030148|GO:0016020|GO:0030170|GO:0005789|GO:0016021|GO:0017059	13055059	chr20	13055000	+	hs|20p12.1	NM_018327	serine palmitoyltransferase, long chain base subunit 3	SPTLC3	chr20:13055000-13055059	NM_018327	Hs.425023
A_23_P56347	-28.0257	-4.80868	28.0257	down	FALSE	Homo sapiens pregnancy specific beta-1-glycoprotein 3 (PSG3), mRNA [NM_021016]	5671	GO:0007565|GO:0006952|GO:0005576	43226189	chr19	43226130	-	hs|19q13.2	NM_021016	pregnancy specific beta-1-glycoprotein 3	PSG3	chr19:43226189-43226130	NM_021016	Hs.654413
A_24_P419132	-16.9788	-4.08566	16.9788	down	FALSE	Homo sapiens centromere protein I (CENPI), mRNA [NM_006733]	2491	GO:0005515|GO:0000236|GO:0005694|GO:0006334|GO:0042699|GO:0005634|GO:0005829|GO:0034080|GO:0000087|GO:0000776|GO:0005654|GO:0007548|GO:0000278	100395708	chrX	100387440	+	hs|Xq22.1	NM_006733	centromere protein I	CENPI	chrX:100387440-100395708	NM_006733	Hs.348920
A_33_P3360382	-3.41136	-1.77035	3.41136	down	FALSE	Homo sapiens maternally expressed 8 (non-protein coding) (MEG8), non-coding RNA [NR_024149]	79104		101372499	chr14	101372440	+	hs|14q32.2	NR_024149	maternally expressed 8 (non-protein coding)	MEG8	chr14:101372440-101372499	NR_024149
A_23_P59261	-3.84651	-1.94355	3.84651	down	FALSE	Homo sapiens trophoblast glycoprotein (TPBG), transcript variant 1, mRNA [NM_006670]	7162	GO:0016020|GO:0005887|GO:0007155	83076120	chr6	83076061	+	hs|6q14.1	NM_006670	trophoblast glycoprotein	TPBG	chr6:83076061-83076120	NM_006670	Hs.82128
A_23_P256956	-22.785	-4.51001	22.785	down	FALSE	Homo sapiens kinesin family member 20A (KIF20A), mRNA [NM_005733]	10112	GO:0005215|GO:0005794|GO:0005874|GO:0015031|GO:0003777|GO:0005524|GO:0000910|GO:0005737|GO:0000166|GO:0000087|GO:0005654|GO:0016192|GO:0000278|GO:0005856|GO:0007018	137522804	chr5	137522081	+	hs|5q31.2	NM_005733	kinesin family member 20A	KIF20A	chr5:137522081-137522804	NM_005733	Hs.718626
A_23_P14559	-3.91638	-1.96952	3.91638	down	FALSE	Homo sapiens receptor-interacting serine-threonine kinase 3 (RIPK3), mRNA [NM_006871]	11035	GO:0005515|GO:0008624|GO:0005886|GO:0003713|GO:0007249|GO:0005524|GO:0005622|GO:0005739|GO:0007165|GO:0004704|GO:0005737|GO:0004672|GO:0000166|GO:0004674|GO:0006468|GO:0006464	24806583	chr14	24806524	-	hs|14q12	NM_006871	receptor-interacting serine-threonine kinase 3	RIPK3	chr14:24806583-24806524	NM_006871	Hs.268551
A_33_P3415191	-3.65727	-1.87077	3.65727	down	FALSE	Homo sapiens ATPase, aminophospholipid transporter, class I, type 8B, member 1 (ATP8B1), mRNA [NM_005603]	5205	GO:0005515|GO:0000287|GO:0005886|GO:0006200|GO:0005783|GO:0005624|GO:0031526|GO:0055085|GO:0005524|GO:0045332|GO:0015662|GO:0016324|GO:0034220|GO:0016787|GO:0000166|GO:0005887|GO:0015721|GO:0004012|GO:0016820|GO:0008206|GO:0045892|GO:0016887|GO:0006812	55313842	chr18	55313783	-	hs|18q21.31	NM_005603	ATPase, aminophospholipid transporter, class I, type 8B, member 1	ATP8B1	chr18:55313842-55313783	NM_005603	Hs.216623
A_33_P3381265	-2.07504	-1.05314	2.07504	down	FALSE	Homo sapiens cytochrome b5 reductase 2 (CYB5R2), mRNA [NM_016229]	51700	GO:0005739|GO:0016020|GO:0004128|GO:0016491|GO:0016126|GO:0005625|GO:0055114	7687770	chr11	7687711	-	hs|11p15.4	NM_016229	cytochrome b5 reductase 2	CYB5R2	chr11:7687770-7687711	NM_016229	Hs.414362
A_23_P106127	-2.95321	-1.56228	2.95321	down	FALSE	Homo sapiens KIAA0586 (KIAA0586), transcript variant 5, mRNA [NM_014749]	9786	GO:0005813	59014757	chr14	59014698	+	hs|14q23.1	NM_014749	KIAA0586	KIAA0586	chr14:59014698-59014757	NM_014749	Hs.232532
A_24_P24685	-3.69352	-1.88499	3.69352	down	FALSE				179121337	chr5	179121278	+	hs|5q35.3				chr5:179121278-179121337
A_33_P3384452	-2.72017	-1.4437	2.72017	down	FALSE	Homo sapiens transcription factor Dp-1 (TFDP1), transcript variant 1, mRNA [NM_007111]	7027	GO:0005667|GO:0003700|GO:0006357|GO:0008283|GO:0003713|GO:0019904|GO:0005634|GO:0003677|GO:0000082|GO:0005654|GO:0000080|GO:0000278|GO:0008134	114295373	chr13	114295314	+	hs|13q34	NM_007111	transcription factor Dp-1	TFDP1	chr13:114295314-114295373	NM_007111	Hs.79353
A_23_P253524	-10.1256	-3.33993	10.1256	down	FALSE	Homo sapiens centromere protein E, 312kDa (CENPE), mRNA [NM_001813]	1062	GO:0005515|GO:0000236|GO:0005634|GO:0007079|GO:0005829|GO:0005737|GO:0051382|GO:0000166|GO:0000089|GO:0045860|GO:0000087|GO:0015630|GO:0007018|GO:0005694|GO:0005874|GO:0005819|GO:0007275|GO:0003777|GO:0005524|GO:0000940|GO:0007596|GO:0000776|GO:0000779|GO:0043515|GO:0007080|GO:0000278|GO:0000775|GO:0051301	104027398	chr4	104027339	-	hs|4q24	NM_001813	centromere protein E, 312kDa	CENPE	chr4:104027398-104027339	NM_001813	Hs.75573
A_23_P113825	-2.22708	-1.15515	2.22708	down	FALSE	Homo sapiens NACC family member 2, BEN and BTB (POZ) domain containing (NACC2), mRNA [NM_144653]	138151	GO:0016604|GO:0008284|GO:0051260|GO:0005634|GO:0045892	138903283	chr9	138903224	-	hs|9q34.3	NM_144653	NACC family member 2, BEN and BTB (POZ) domain containing	NACC2	chr9:138903283-138903224	NM_144653	Hs.112895
A_23_P154235	-5.73232	-2.51912	5.73232	down	FALSE	Homo sapiens N-myc (and STAT) interactor (NMI), mRNA [NM_004688]	9111	GO:0005515|GO:0003712|GO:0005737|GO:0006954|GO:0006366|GO:0000166|GO:0005730|GO:0005634|GO:0007259	152127069	chr2	152127010	-	hs|2q23.3	NM_004688	N-myc (and STAT) interactor	NMI	chr2:152127069-152127010	NM_004688	Hs.54483
A_23_P98898	-3.36155	-1.74913	3.36155	down	FALSE	Homo sapiens cyclin-dependent kinase 2 (CDK2), transcript variant 1, mRNA [NM_001798]	1017	GO:0005515|GO:0000793|GO:0015030|GO:0071732|GO:0000166|GO:0016301|GO:0005856|GO:0006977|GO:0005813|GO:0000781|GO:0030332|GO:0007089|GO:0016310|GO:0007049|GO:0035173|GO:0006281|GO:0060968|GO:0000307|GO:0000075|GO:0005654|GO:0000278|GO:0045893|GO:0051301|GO:0004693|GO:0008284|GO:0005634|GO:0000216|GO:0007265|GO:0031145|GO:0046872|GO:0005829|GO:0000084|GO:0000085|GO:0005737|GO:0000082|GO:0000086|GO:…	56365848	chr12	56365789	+	hs|12q13.2	NM_001798	cyclin-dependent kinase 2	CDK2	chr12:56365789-56365848	NM_001798	Hs.19192
A_33_P3384871	-9.07306	-3.18159	9.07306	down	FALSE	Homo sapiens F-box protein 5 (FBXO5), transcript variant 2, mRNA [NM_001142522]	26271	GO:0005515|GO:0005634|GO:0001556|GO:0031145|GO:0046872|GO:0005829|GO:0007057|GO:0016050|GO:0005737|GO:0000082|GO:0000083|GO:0000089|GO:0000087|GO:0005856|GO:0007091|GO:0051437|GO:0005819|GO:0005730|GO:0051436|GO:0051225|GO:0051439|GO:0040020|GO:0007346|GO:0046785|GO:0005654|GO:0000278|GO:0051301	153291957	chr6	153291898	-	hs|6q25.2	NM_001142522	F-box protein 5	FBXO5	chr6:153291957-153291898	NM_001142522	Hs.520506
A_24_P373174	-2.73361	-1.45081	2.73361	down	FALSE	Homo sapiens RAB27A, member RAS oncogene family (RAB27A), transcript variant 1, mRNA [NM_004580]	5873	GO:0005515|GO:0043316|GO:0007264|GO:0003924|GO:0032400|GO:0006605|GO:0006887|GO:0015031|GO:0005764|GO:0030425|GO:0032402|GO:0045921|GO:0016324|GO:0071985|GO:0000166|GO:0042470|GO:0043320|GO:0005794|GO:0005770|GO:0032585|GO:0030318|GO:0005525|GO:0006184|GO:0031489|GO:0016020|GO:0007596|GO:0043473|GO:0070382|GO:0001750|GO:0030667	55496584	chr15	55496525	-	hs|15q21.3	NM_004580	RAB27A, member RAS oncogene family	RAB27A	chr15:55496584-55496525	NM_004580	Hs.654978
A_23_P208880	-14.8891	-3.89619	14.8891	down	FALSE	Homo sapiens ubiquitin-like with PHD and ring finger domains 1 (UHRF1), transcript variant 2, mRNA [NM_013282]	29128	GO:2000373|GO:0000792|GO:0000987|GO:0005515|GO:0006355|GO:0008327|GO:0003700|GO:0008283|GO:0016874|GO:0005634|GO:0035064|GO:0003677|GO:0046872|GO:0032270|GO:0007049|GO:0006281|GO:0045944|GO:0008270	4962124	chr19	4962065	+	hs|19p13.3	NM_013282	ubiquitin-like with PHD and ring finger domains 1	UHRF1	chr19:4962065-4962124	NM_013282	Hs.108106
A_24_P173124	-4.21514	-2.07558	4.21514	down	FALSE	Homo sapiens folliculin (FLCN), transcript variant 1, mRNA [NM_144997]	201163	GO:0005515|GO:0005737|GO:0005886|GO:0005634|GO:0001932	17116193	chr17	17116134	-	hs|17p11.2	NM_144997	folliculin	FLCN	chr17:17116193-17116134	NM_144997	Hs.31652
A_23_P72961	-2.40507	-1.26608	2.40507	down	FALSE	Homo sapiens phosphoribosyl pyrophosphate synthetase 1 (PRPS1), transcript variant 1, mRNA [NM_002764]	5631	GO:0000287|GO:0005975|GO:0006221|GO:0005524|GO:0042803|GO:0009156|GO:0034418|GO:0005829|GO:0007399|GO:0000166|GO:0046101|GO:0016301|GO:0006144|GO:0004749|GO:0006015|GO:0009116|GO:0044249|GO:0016740|GO:0006164	106893487	chrX	106893427	+	hs|Xq22.3	NM_002764	phosphoribosyl pyrophosphate synthetase 1	PRPS1	chrX:106893427-106893487	NM_002764	Hs.56
A_24_P753476	-2.97949	-1.57506	2.97949	down	FALSE	Homo sapiens growth arrest-specific 2 like 1 pseudogene (LOC340508), non-coding RNA [NR_002942]	340508		99838292	chr9	99838233	-	hs|9q22.33	NR_002942	growth arrest-specific 2 like 1 pseudogene	LOC340508	chr9:99838292-99838233	NR_002942	Hs.680438
A_23_P374082	-16.8432	-4.07409	16.8432	down	FALSE	Homo sapiens ADAM metallopeptidase domain 19 (ADAM19), mRNA [NM_033274]	8728	GO:0017124|GO:0016020|GO:0006508|GO:0008270|GO:0008233|GO:0016021|GO:0004222|GO:0046872	156904534	chr5	156904475	-	hs|5q33.3	NM_033274	ADAM metallopeptidase domain 19	ADAM19	chr5:156904534-156904475	NM_033274	Hs.483944
A_23_P362659	-3.6268	-1.8587	3.6268	down	FALSE	Homo sapiens myeloid differentiation primary response gene (88) (MYD88), transcript variant 2, mRNA [NM_002468]	4615	GO:0005515|GO:0032755|GO:0034142|GO:0016064|GO:0005886|GO:0050830|GO:0019221|GO:0046330|GO:0045351|GO:0002238|GO:0042802|GO:0005829|GO:0005622|GO:0005737|GO:0051092|GO:0045944|GO:0042127|GO:0002755|GO:0032496|GO:0044130|GO:0043123|GO:0031663|GO:0070555|GO:0048011|GO:0034130|GO:0032740|GO:0032760|GO:0034134|GO:0070976|GO:0050727|GO:0050671|GO:0005121|GO:0032747|GO:0006916|GO:0005123|GO:0002224|GO:…	38183991	chr3	38183932	+	hs|3p22.2	NM_002468	myeloid differentiation primary response gene (88)	MYD88	chr3:38183932-38183991	NM_002468	Hs.82116
A_24_P55295	-2.2106	-1.14444	2.2106	down	FALSE	Homo sapiens gap junction protein, alpha 1, 43kDa (GJA1), mRNA [NM_000165]	2697	GO:0015075|GO:0008016|GO:0010232|GO:0051259|GO:0005764|GO:0007512|GO:0001947|GO:0007507|GO:0006936|GO:0034220|GO:0051924|GO:0006810|GO:0043123|GO:0005794|GO:0030165|GO:0001701|GO:0045844|GO:0005887|GO:0005789|GO:0060174|GO:0005921|GO:0045121|GO:0005922|GO:0002070|GO:0016044|GO:0045732|GO:0017124|GO:0008285|GO:0005886|GO:0005783|GO:0048514|GO:0007267|GO:0043434|GO:0005741|GO:0016264|GO:0005829|GO:…	121770386	chr6	121770327	+	hs|6q22.31	NM_000165	gap junction protein, alpha 1, 43kDa	GJA1	chr6:121770327-121770386	NM_000165	Hs.74471
A_19_P00813593	-2.96797	-1.56948	2.96797	down	FALSE	Homo sapiens uncharacterized LOC375295 (LOC375295), non-coding RNA [NR_040001]			177494484	chr2	177494425	-	hs|2q31.1	NR_040001	uncharacterized LOC375295	LOC375295	chr2:177494484-177494425	NR_040001
A_23_P407840	-16.442	-4.03932	16.442	down	FALSE	Homo sapiens fibronectin type III domain containing 1 (FNDC1), mRNA [NM_032532]	84624	GO:0005737|GO:0031966|GO:0005886|GO:0005911|GO:0001934|GO:0071456|GO:0010666|GO:0005576|GO:0051223	159692763	chr6	159692704	+	hs|6q25.3	NM_032532	fibronectin type III domain containing 1	FNDC1	chr6:159692704-159692763	NM_032532	Hs.520525
A_33_P3366221	-7.60889	-2.92769	7.60889	down	FALSE	Homo sapiens netrin G1 (NTNG1), transcript variant 3, mRNA [NM_014917]	22854	GO:0005515|GO:0005886|GO:0007275|GO:0007409|GO:0046658|GO:0030154|GO:0007399	107867479	chr1	107867420	+	hs|1p13.3	NM_014917	netrin G1	NTNG1	chr1:107867420-107867479	NM_014917	Hs.657434
A_24_P323598	-11.0162	-3.46155	11.0162	down	FALSE	Homo sapiens establishment of cohesion 1 homolog 2 (S. cerevisiae) (ESCO2), mRNA [NM_001017420]	157570	GO:0007049|GO:0016746|GO:0034421|GO:0005694|GO:0005634|GO:0000785|GO:0046872|GO:0006275	27662160	chr8	27662101	+	hs|8p21.1	NM_001017420	establishment of cohesion 1 homolog 2 (S. cerevisiae)	ESCO2	chr8:27662101-27662160	NM_001017420	Hs.99480
A_33_P3305840	-2.48524	-1.31339	2.48524	down	FALSE	Homo sapiens serine/arginine-rich splicing factor 7 (SRSF7), transcript variant 2, mRNA [NM_001195446]	6432	GO:0005515|GO:0006397|GO:0008380|GO:0010467|GO:0006369|GO:0048025|GO:0006366|GO:0003723|GO:0031124|GO:0005730|GO:0005634|GO:0046872|GO:0006406|GO:0000166|GO:0000398|GO:0005654|GO:0008270	38976734	chr2	38976675	-	hs|2p22.1	NM_001195446	serine/arginine-rich splicing factor 7	SRSF7	chr2:38976734-38976675	NM_001195446	Hs.309090
A_33_P3227472	-3.65416	-1.86954	3.65416	down	FALSE	Homo sapiens serine dehydratase-like (SDSL), mRNA [NM_138432]	113675	GO:0005739|GO:0003941|GO:0008150|GO:0006520|GO:0003674|GO:0030170|GO:0005575|GO:0004794|GO:0016829	113876080	chr12	113876021	+	hs|12q24.13	NM_138432	serine dehydratase-like	SDSL	chr12:113876021-113876080	NM_138432	Hs.337594
A_23_P121253	-10.65	-3.41278	10.65	down	FALSE	Homo sapiens tumor necrosis factor (ligand) superfamily, member 10 (TNFSF10), transcript variant 1, mRNA [NM_003810]	8743	GO:0005515|GO:0008633|GO:0008624|GO:0005164|GO:0006919|GO:0007267|GO:0005102|GO:0006915|GO:0005576|GO:0005625|GO:0006917|GO:0005125|GO:0005615|GO:0046872|GO:0007165|GO:0006955|GO:0016020|GO:0005887|GO:0043123	172223925	chr3	172223866	-	hs|3q26.31	NM_003810	tumor necrosis factor (ligand) superfamily, member 10	TNFSF10	chr3:172223925-172223866	NM_003810	Hs.478275
A_23_P163143	-2.26262	-1.178	2.26262	down	FALSE	Homo sapiens acylphosphatase 1, erythrocyte (common) type (ACYP1), transcript variant 2, mRNA [NM_203488]	97	GO:0016787|GO:0003998|GO:0006796	75520272	chr14	75520213	-	hs|14q24.3	NM_203488	acylphosphatase 1, erythrocyte (common) type	ACYP1	chr14:75520272-75520213	NM_203488	Hs.18573
A_23_P61810	-3.82123	-1.93404	3.82123	down	FALSE	Homo sapiens BAI1-associated protein 2 (BAIAP2), transcript variant 1, mRNA [NM_017450]	10458	GO:0005515|GO:0008286|GO:0017124|GO:0030054|GO:0005886|GO:0005730|GO:0005634|GO:0030175|GO:0007409|GO:0015629|GO:0008022|GO:0001726|GO:0005829|GO:0007165|GO:0009617|GO:0005737|GO:0032956|GO:0046847|GO:0070064|GO:0008093	79084176	chr17	79084117	+	hs|17q25.3	NM_017450	BAI1-associated protein 2	BAIAP2	chr17:79084117-79084176	NM_017450	Hs.128316
A_23_P215525	-8.2527	-3.04487	8.2527	down	FALSE	Homo sapiens oxysterol binding protein-like 3 (OSBPL3), transcript variant 1, mRNA [NM_015550]	26031	GO:0006869|GO:0006810|GO:0008289	24843941	chr7	24839847	-	hs|7p15.3	NM_015550	oxysterol binding protein-like 3	OSBPL3	chr7:24843941-24839847	NM_015550	Hs.520259
A_33_P3237150	-2.56348	-1.3581	2.56348	down	FALSE	Homo sapiens bone morphogenetic protein 2 (BMP2), mRNA [NM_001200]	650	GO:0005515|GO:0001658|GO:0003181|GO:0046332|GO:0042698|GO:0009790|GO:0005615|GO:0042803|GO:0007219|GO:0009887|GO:0004745|GO:0033690|GO:0030335|GO:0030501|GO:0046982|GO:0019904|GO:0019211|GO:0000122|GO:0021978|GO:0030509|GO:0045786|GO:0005125|GO:0001701|GO:0001649|GO:0003130|GO:0043234|GO:0001501|GO:0045165|GO:0045893|GO:0045892|GO:0008083|GO:0035630|GO:0040007|GO:0008285|GO:0042482|GO:0007267|GO:…	6760869	chr20	6760810	+	hs|20p12.3	NM_001200	bone morphogenetic protein 2	BMP2	chr20:6760810-6760869	NM_001200	Hs.73853
A_33_P3349469	-2.24896	-1.16926	2.24896	down	FALSE	Homo sapiens ATPase family, AAA domain containing 3A (ATAD3A), nuclear gene encoding mitochondrial protein, transcript variant 1, mRNA [NM_018188]	55210	GO:0017111|GO:0000166|GO:0005524	1470050	chr1	1469991	+	hs|1p36.33	NM_018188	ATPase family, AAA domain containing 3A	ATAD3A	chr1:1469991-1470050	NM_018188	Hs.23413
A_23_P207811	-3.87585	-1.95451	3.87585	down	FALSE	Homo sapiens poly(A) binding protein interacting protein 1 (PAIP1), transcript variant 1, mRNA [NM_006451]	10605	GO:0005515|GO:0005737|GO:0016070|GO:0016071|GO:0003723|GO:0045727|GO:0008494|GO:0048255|GO:0006413|GO:0000289|GO:0005829|GO:0000288	43526482	chr5	43526423	-	hs|5p12	NM_006451	poly(A) binding protein interacting protein 1	PAIP1	chr5:43526482-43526423	NM_006451	Hs.482038
A_33_P3348239	-2.00748	-1.00538	2.00748	down	FALSE	Homo sapiens fibrillin 1 (FBN1), mRNA [NM_000138]	2200	GO:0005515|GO:0035583|GO:0035582|GO:0005509|GO:0005578|GO:0001527|GO:0005576|GO:0005615|GO:0005604|GO:0007507|GO:0031012|GO:0001501|GO:0005201	48700564	chr15	48700505	-	hs|15q21.1	NM_000138	fibrillin 1	FBN1	chr15:48700564-48700505	NM_000138	Hs.591133
A_23_P370682	-16.2609	-4.02333	16.2609	down	FALSE	Homo sapiens basic leucine zipper transcription factor, ATF-like 2 (BATF2), mRNA [NM_138456]	116071	GO:0043565|GO:0005515|GO:0003700|GO:0046983|GO:0005634	64755631	chr11	64755572	-	hs|11q13.1	NM_138456	basic leucine zipper transcription factor, ATF-like 2	BATF2	chr11:64755631-64755572	NM_138456	Hs.124840
A_23_P2814	-2.25721	-1.17454	2.25721	down	FALSE	Homo sapiens SMAD family member 9 (SMAD9), transcript variant b, mRNA [NM_005905]	4093	GO:0030618|GO:0001657|GO:0001666|GO:0005667|GO:0003700|GO:0045597|GO:0005634|GO:0030509|GO:0005829|GO:0005622|GO:0071407|GO:0005737|GO:0001880|GO:0030901|GO:0005654|GO:0006468|GO:0007179|GO:0045893|GO:0030902	37422872	chr13	37422813	-	hs|13q13.3	NM_005905	SMAD family member 9	SMAD9	chr13:37422872-37422813	NM_005905	Hs.123119
A_32_P78491	-5.77479	-2.52977	5.77479	down	FALSE	Homo sapiens ets variant 1 (ETV1), transcript variant 1, mRNA [NM_004956]	2115	GO:0043565|GO:0005515|GO:0006355|GO:0003700|GO:0006366|GO:0048935|GO:0005634	13931096	chr7	13931037	-	hs|7p21.2	NM_004956	ets variant 1	ETV1	chr7:13931096-13931037	NM_004956	Hs.22634
A_23_P115482	-6.69639	-2.74338	6.69639	down	FALSE	Homo sapiens ubiquitin-conjugating enzyme E2T (putative) (UBE2T), mRNA [NM_014176]	29089	GO:0035519|GO:0085020|GO:0004842|GO:0016881|GO:0016874|GO:0005524|GO:0044314|GO:0070534|GO:0006281|GO:0000166|GO:0070979|GO:0005654|GO:0070936	202300965	chr1	202300906	-	hs|1q32.1	NM_014176	ubiquitin-conjugating enzyme E2T (putative)	UBE2T	chr1:202300965-202300906	NM_014176	Hs.5199
A_23_P52121	-3.60036	-1.84814	3.60036	down	FALSE	Homo sapiens PDZ domain containing 1 (PDZK1), transcript variant 1, mRNA [NM_002614]	5174	GO:0005515|GO:0005215|GO:0005737|GO:0016020|GO:0008283|GO:0006810|GO:0031526|GO:0034767|GO:0030165|GO:0015893|GO:0015879|GO:0005124	145763776	chr1	145763717	+	hs|1q21.1	NM_002614	PDZ domain containing 1	PDZK1	chr1:145763717-145763776	NM_002614	Hs.444751
A_23_P29922	-5.67344	-2.50422	5.67344	down	FALSE	Homo sapiens toll-like receptor 3 (TLR3), mRNA [NM_003265]	7098	GO:0032755|GO:0034123|GO:0046330|GO:0032757|GO:0005622|GO:0002756|GO:0051607|GO:0045078|GO:0009597|GO:0043123|GO:0042742|GO:0032728|GO:0009986|GO:0032760|GO:0032722|GO:0045359|GO:0071346|GO:0005887|GO:0045087|GO:0052033|GO:0045356|GO:0005789|GO:0010008|GO:0004888|GO:0045080|GO:0003725|GO:0042346|GO:0035458|GO:0005783|GO:0032735|GO:0005737|GO:0051092|GO:0045944|GO:0002282|GO:0004872|GO:0034138|GO:…	187005949	chr4	187005890	+	hs|4q35.1	NM_003265	toll-like receptor 3	TLR3	chr4:187005890-187005949	NM_003265	Hs.657724
A_24_P636332	-2.77204	-1.47095	2.77204	down	FALSE	Homo sapiens coiled-coil domain containing 84 (CCDC84), mRNA [NM_198489]	338657		118886354	chr11	118886295	+	hs|11q23.3	NM_198489	coiled-coil domain containing 84	CCDC84	chr11:118886295-118886354	NM_198489	Hs.534613
A_23_P302787	-3.24773	-1.69943	3.24773	down	FALSE	Homo sapiens uncharacterized LOC375295 (LOC375295), non-coding RNA [NR_040001]	375295		177494727	chr2	177494668	-	hs|2q31.1	NR_040001	uncharacterized LOC375295	LOC375295	chr2:177494727-177494668	NR_040001	Hs.636452
A_24_P870620	-13.6984	-3.77593	13.6984	down	FALSE	Homo sapiens pleiotrophin (PTN), mRNA [NM_002825]	5764	GO:0008284|GO:0005783|GO:0004864|GO:0007185|GO:0051781|GO:0005576|GO:0030282|GO:0007612|GO:0008201|GO:0008083|GO:0005615|GO:0007399	136912112	chr7	136912079	-	hs|7q33	NM_002825	pleiotrophin	PTN	chr7:136912112-136912079	NM_002825	Hs.371249
A_33_P3398331	-6.78759	-2.7629	6.78759	down	FALSE	Homo sapiens matrix metallopeptidase 24 (membrane-inserted) (MMP24), mRNA [NM_006690]	10893	GO:0005886|GO:0005887|GO:0008152|GO:0005509|GO:0006508|GO:0005578|GO:0008270|GO:0008233|GO:0005576|GO:0043085|GO:0008047|GO:0004222	33864767	chr20	33864708	+	hs|20q11.22	NM_006690	matrix metallopeptidase 24 (membrane-inserted)	MMP24	chr20:33864708-33864767	NM_006690	Hs.715494
A_23_P23303	-9.40319	-3.23315	9.40319	down	FALSE	Homo sapiens exonuclease 1 (EXO1), transcript variant 3, mRNA [NM_003686]	9156	GO:0005515|GO:0035312|GO:0008409|GO:0045190|GO:0051908|GO:0005634|GO:0006310|GO:0016446|GO:0003677|GO:0046872|GO:0004527|GO:0004519|GO:0006281|GO:0007126|GO:0045145|GO:0004523|GO:0043566|GO:0048256|GO:0006298|GO:0002455	242048776	chr1	242048717	+	hs|1q43	NM_003686	exonuclease 1	EXO1	chr1:242048717-242048776	NM_003686	Hs.498248
A_23_P7582	-23.9767	-4.58356	23.9767	down	FALSE	Homo sapiens transcription factor 7 (T-cell specific, HMG-box) (TCF7), transcript variant 1, mRNA [NM_003202]	6932	GO:0005515|GO:0005667|GO:0006355|GO:0003700|GO:0044212|GO:0006357|GO:0008013|GO:0048699|GO:0005634|GO:0043565|GO:0006955|GO:0007420|GO:0003682|GO:0071353|GO:0016055|GO:0060070|GO:0022008	133483296	chr5	133483237	+	hs|5q31.1	NM_003202	transcription factor 7 (T-cell specific, HMG-box)	TCF7	chr5:133483237-133483296	NM_003202	Hs.573153
A_23_P125383	-4.70512	-2.23423	4.70512	down	FALSE	Homo sapiens transmembrane protein with EGF-like and two follistatin-like domains 2 (TMEFF2), mRNA [NM_016192]	23671	GO:0003674|GO:0016020|GO:0005576|GO:0016021	192815005	chr2	192814946	-	hs|2q32.3	NM_016192	transmembrane protein with EGF-like and two follistatin-like domains 2	TMEFF2	chr2:192815005-192814946	NM_016192	Hs.144513
A_23_P253586	-3.42288	-1.77521	3.42288	down	FALSE	Homo sapiens dopey family member 2 (DOPEY2), mRNA [NM_005128]	9980	GO:0003674|GO:0000139|GO:0007275|GO:0015031|GO:0007029|GO:0006895	37665639	chr21	37664494	+	hs|21q22.12	NM_005128	dopey family member 2	DOPEY2	chr21:37664494-37665639	NM_005128	Hs.204575
A_23_P39799	-2.12575	-1.08797	2.12575	down	FALSE	Homo sapiens lysyl oxidase-like 3 (LOXL3), mRNA [NM_032603]	84695	GO:0008150|GO:0016641|GO:0016020|GO:0005507|GO:0004720|GO:0016491|GO:0005576|GO:0005615|GO:0046872|GO:0055114|GO:0005044	74761088	chr2	74761029	-	hs|2p13.1	NM_032603	lysyl oxidase-like 3	LOXL3	chr2:74761088-74761029	NM_032603	Hs.727659
A_23_P41948	-4.06977	-2.02495	4.06977	down	FALSE	Homo sapiens coiled-coil domain containing 99 (CCDC99), mRNA [NM_017785]	54908	GO:0005515|GO:0000236|GO:0005815|GO:0005694|GO:0034501|GO:0000132|GO:0005634|GO:0005829|GO:0000922|GO:0000940|GO:0005737|GO:0000087|GO:0043515|GO:0007080|GO:0000278|GO:0005856|GO:0051301	169031292	chr5	169031233	+	hs|5q35.1	NM_017785	coiled-coil domain containing 99	CCDC99	chr5:169031233-169031292	NM_017785	Hs.368710
A_33_P3397763	-5.40183	-2.43345	5.40183	down	FALSE	Homo sapiens tumor necrosis factor (ligand) superfamily, member 9 (TNFSF9), mRNA [NM_003811]	8744	GO:0007165|GO:0005164|GO:0006955|GO:0005886|GO:0008283|GO:0042127|GO:0007267|GO:0005102|GO:0006915|GO:0016021|GO:0005615|GO:0005125	6535925	chr19	6535866	+	hs|19p13.3	NM_003811	tumor necrosis factor (ligand) superfamily, member 9	TNFSF9	chr19:6535866-6535925	NM_003811	Hs.1524
A_24_P58529	-3.14386	-1.65254	3.14386	down	FALSE	Homo sapiens tubulin, alpha 1c (TUBA1C), mRNA [NM_032704]	84790	GO:0005881|GO:0051258|GO:0005874|GO:0003924|GO:0005525|GO:0030705|GO:0005737|GO:0000166|GO:0005198|GO:0006457|GO:0051084|GO:0005856|GO:0007017|GO:0044267|GO:0051301|GO:0007018	49666344	chr12	49666285	+	hs|12q13.12	NM_032704	tubulin, alpha 1c	TUBA1C	chr12:49666285-49666344	NM_032704	Hs.652390
A_23_P53276	-5.9773	-2.57949	5.9773	down	FALSE	Homo sapiens timeless homolog (Drosophila) (TIMELESS), mRNA [NM_003920]	8914	GO:0005515|GO:0000790|GO:0033261|GO:0005634|GO:0007275|GO:0006974|GO:0007049|GO:0007067|GO:0009582|GO:0042127|GO:0009628|GO:0007623|GO:0045892|GO:0002009|GO:0051301	56811004	chr12	56810945	-	hs|12q13.3	NM_003920	timeless homolog (Drosophila)	TIMELESS	chr12:56811004-56810945	NM_003920	Hs.118631
A_23_P112596	-2.72054	-1.4439	2.72054	down	FALSE	Homo sapiens adenosine kinase (ADK), transcript variant 1, mRNA [NM_001123]	132	GO:0046085|GO:0055086|GO:0005634|GO:0005524|GO:0046872|GO:0009156|GO:0005829|GO:0006166|GO:0006167|GO:0000166|GO:0004001|GO:0006144|GO:0016301|GO:0042102|GO:0043101|GO:0016773|GO:0006175|GO:0016740	76468080	chr10	76429970	+	hs|10q22.2	NM_001123	adenosine kinase	ADK	chr10:76429970-76468080	NM_001123	Hs.656586
A_24_P322444	-2.18752	-1.1293	2.18752	down	FALSE	Homo sapiens nucleoporin 62kDa (NUP62), transcript variant 1, mRNA [NM_153719]	23636	GO:0005515|GO:0043130|GO:0008219|GO:0008285|GO:0051425|GO:0030159|GO:0005634|GO:0046578|GO:0005635|GO:0015031|GO:0043231|GO:0008645|GO:0046966|GO:0031074|GO:0046580|GO:0043069|GO:0005737|GO:0015758|GO:0005643|GO:0043407|GO:0016032|GO:0017056|GO:0043123|GO:0005856|GO:0042169|GO:0043066|GO:0031965|GO:0045742|GO:0005975|GO:0007569|GO:0042059|GO:0009966|GO:0055085|GO:0006351|GO:0010827|GO:0006913|GO:…	50410195	chr19	50410136	-	hs|19q13.33	NM_153719	nucleoporin 62kDa	NUP62	chr19:50410195-50410136	NM_153719	Hs.574492
A_32_P207169	-12.2057	-3.60948	12.2057	down	FALSE	Homo sapiens chromosome 1 open reading frame 133 (C1orf133), non-coding RNA [NR_024337]	574036		210404928	chr1	210404869	-	hs|1q32.2	NR_024337	chromosome 1 open reading frame 133	C1orf133	chr1:210404928-210404869	NR_024337	Hs.446946
A_23_P252740	-3.76397	-1.91226	3.76397	down	FALSE	Homo sapiens defective in sister chromatid cohesion 1 homolog (S. cerevisiae) (DSCC1), mRNA [NM_024094]	79075	GO:0005515|GO:0007049|GO:0034421|GO:0034088|GO:0005654|GO:0005634|GO:0003677|GO:0000785|GO:0006275|GO:0000775	120847137	chr8	120847079	-	hs|8q24.12	NM_024094	defective in sister chromatid cohesion 1 homolog (S. cerevisiae)	DSCC1	chr8:120847137-120847079	NM_024094	Hs.315167
A_24_P161018	-6.34463	-2.66554	6.34463	down	FALSE	Homo sapiens poly (ADP-ribose) polymerase family, member 14 (PARP14), mRNA [NM_017554]	54625	GO:0006355|GO:0005737|GO:0005886|GO:0016757|GO:0005634|GO:0003950	122437503	chr3	122437444	+	hs|3q21.1	NM_017554	poly (ADP-ribose) polymerase family, member 14	PARP14	chr3:122437444-122437503	NM_017554	Hs.518203
A_33_P3242649	-9.58087	-3.26016	9.58087	down	FALSE	Homo sapiens kinesin family member 18A (KIF18A), mRNA [NM_031217]	81930	GO:0005828|GO:0005515|GO:0008017|GO:0000236|GO:0043130|GO:0005634|GO:0015031|GO:0070463|GO:0005829|GO:0005737|GO:0000166|GO:0051010|GO:0000087|GO:0008574|GO:0015630|GO:0007019|GO:0007018|GO:0005815|GO:0005874|GO:0003779|GO:0005524|GO:0001726|GO:0007596|GO:0005901|GO:0007080|GO:0000278	28042475	chr11	28042416	-	hs|11p14.1	NM_031217	kinesin family member 18A	KIF18A	chr11:28042475-28042416	NM_031217	Hs.301052
A_23_P393034	-5.13701	-2.36093	5.13701	down	FALSE	Homo sapiens hyaluronan synthase 3 (HAS3), transcript variant 1, mRNA [NM_005329]	3038	GO:0016020|GO:0005975|GO:0005887|GO:0050501|GO:0016021	69151428	chr16	69151369	+	hs|16q22.1	NM_005329	hyaluronan synthase 3	HAS3	chr16:69151369-69151428	NM_005329	Hs.592069
A_23_P145016	-2.05691	-1.04048	2.05691	down	FALSE	Homo sapiens bromodomain containing 8 (BRD8), transcript variant 1, mRNA [NM_006696]	10902	GO:0006355|GO:0003700|GO:0006357|GO:0005730|GO:0005634|GO:0005739|GO:0007165|GO:0043967|GO:0043968|GO:0035267|GO:0004887|GO:0007166|GO:0040008|GO:0016568	137492783	chr5	137492724	-	hs|5q31.2	NM_006696	bromodomain containing 8	BRD8	chr5:137492783-137492724	NM_006696	Hs.519337
A_23_P102681	-52.1258	-5.70392	52.1258	down	FALSE	PREDICTED: Homo sapiens hypothetical MGC4294 (MGC4294), miscRNA [XR_109628]	79160		57210700	chr20	57210641	+	hs|20q13.32	XR_109628	uncharacterized MGC4294	MGC4294	chr20:57210641-57210700	XR_109628	Hs.280135
A_33_P3421913	-10.1548	-3.34408	10.1548	down	FALSE	Homo sapiens cell adhesion molecule 1 (CADM1), transcript variant 1, mRNA [NM_014333]	23705	GO:0008037|GO:0005886|GO:0007283|GO:0050715|GO:0030154|GO:0042803|GO:0016323|GO:0051606|GO:0005911|GO:0042271|GO:0007155|GO:0007156|GO:0007157|GO:0034329|GO:0005102|GO:0006915|GO:0007275|GO:0008022|GO:0030165|GO:0045216|GO:0001913|GO:0045954|GO:0050798|GO:0016021|GO:0034332	115044486	chr11	115044427	-	hs|11q23.3	NM_014333	cell adhesion molecule 1	CADM1	chr11:115044486-115044427	NM_014333	Hs.370510
A_23_P67529	-71.8376	-6.16667	71.8376	down	FALSE	Homo sapiens potassium intermediate/small conductance calcium-activated channel, subfamily N, member 4 (KCNN4), mRNA [NM_002250]	3783	GO:0005516|GO:0005886|GO:0019903|GO:0030322|GO:0050714|GO:0007268|GO:0006952|GO:0050862|GO:0045332|GO:0006884|GO:0008076|GO:0006816|GO:0016021|GO:0005216|GO:0006813|GO:0015269|GO:0046541|GO:0006811	44270995	chr19	44270936	-	hs|19q13.31	NM_002250	potassium intermediate/small conductance calcium-activated channel, subfamily N, member 4	KCNN4	chr19:44270995-44270936	NM_002250	Hs.10082
A_23_P7873	-3.17183	-1.66532	3.17183	down	FALSE	Homo sapiens minichromosome maintenance complex component 3 (MCM3), mRNA [NM_002388]	4172	GO:0005515|GO:0042555|GO:0048471|GO:0005813|GO:0005658|GO:0005730|GO:0004386|GO:0000216|GO:0005634|GO:0003677|GO:0005524|GO:0043231|GO:0006260|GO:0000084|GO:0006271|GO:0005737|GO:0000082|GO:0016787|GO:0000166|GO:0006270|GO:0000075|GO:0005654|GO:0000278	52128952	chr6	52128893	-	hs|6p12.2	NM_002388	minichromosome maintenance complex component 3	MCM3	chr6:52128952-52128893	NM_002388	Hs.179565
A_23_P59637	-4.43829	-2.15	4.43829	down	FALSE	Homo sapiens dedicator of cytokinesis 4 (DOCK4), mRNA [NM_014705]	9732	GO:0005515|GO:0030971|GO:0017124|GO:0032420|GO:0032421|GO:0005525|GO:0030165|GO:0032855|GO:0005829|GO:0012505|GO:0005085|GO:0048365|GO:0005737|GO:0051020|GO:0016020|GO:0060326|GO:0030675	111366325	chr7	111366266	-	hs|7q31.1	NM_014705	dedicator of cytokinesis 4	DOCK4	chr7:111366325-111366266	NM_014705	Hs.654652
A_23_P104372	-4.80979	-2.26597	4.80979	down	FALSE	Homo sapiens DnaJ (Hsp40) homolog, subfamily C, member 9 (DNAJC9), mRNA [NM_015190]	23234	GO:0006457|GO:0031072|GO:0051082	75002733	chr10	75002674	-	hs|10q22.2	NM_015190	DnaJ (Hsp40) homolog, subfamily C, member 9	DNAJC9	chr10:75002733-75002674	NM_015190	Hs.408577
A_23_P138856	-2.57635	-1.36533	2.57635	down	FALSE	Homo sapiens DR1-associated protein 1 (negative cofactor 2 alpha) (DRAP1), mRNA [NM_006442]	10589	GO:0043565|GO:0005622|GO:0003700|GO:0003714|GO:0005634|GO:0000122|GO:0003677|GO:0008134	65688969	chr11	65688910	+	hs|11q13.1	NM_006442	DR1-associated protein 1 (negative cofactor 2 alpha)	DRAP1	chr11:65688910-65688969	NM_006442	Hs.356742
A_23_P81912	-2.45003	-1.2928	2.45003	down	FALSE	Homo sapiens tubulin, beta class I (TUBB), mRNA [NM_178014]	203068	GO:0051258|GO:0042288|GO:0042267|GO:0003924|GO:0006928|GO:0032403|GO:0005829|GO:0005737|GO:0000166|GO:0000086|GO:0030182|GO:0005641|GO:0005856|GO:0007017|GO:0007018|GO:0042277|GO:0009987|GO:0005874|GO:0005525|GO:0051225|GO:0044297|GO:0030705|GO:0007067|GO:0005198|GO:0005200|GO:0000278|GO:0051301	30691964	chr6	30691905	+	hs|6p21.33	NM_178014	tubulin, beta class I	TUBB	chr6:30691905-30691964	NM_178014	Hs.636480
A_23_P78268	-2.01328	-1.00955	2.01328	down	FALSE	Homo sapiens glyoxalase domain containing 4 (GLOD4), mRNA [NM_016080]	51031	GO:0005739	662753	chr17	662694	-	hs|17p13.3	NM_016080	glyoxalase domain containing 4	GLOD4	chr17:662753-662694	NM_016080	Hs.279061
A_33_P3367332	-3.06649	-1.61659	3.06649	down	FALSE	Homo sapiens chromosome 1 open reading frame 93 (C1orf93), transcript variant 1, mRNA [NM_001195736]	127281	GO:0005737|GO:0001516|GO:0016491|GO:0006633|GO:0016616|GO:0005829	2522857	chr1	2522799	+	hs|1p36.32	NM_001195736	chromosome 1 open reading frame 93	C1orf93	chr1:2522799-2522857	NM_001195736	Hs.462033
A_23_P142075	-57.244	-5.83905	57.244	down	FALSE	Homo sapiens acid phosphatase 5, tartrate resistant (ACP5), transcript variant 4, mRNA [NM_001611]	54	GO:0050830|GO:0045453|GO:0003993|GO:0032691|GO:0032929|GO:0032720|GO:0006767|GO:0005764|GO:0046872|GO:0008198|GO:0005829|GO:0008199|GO:0016787|GO:0045019|GO:0006766|GO:0032695|GO:0060349|GO:0050728|GO:0016311|GO:0032496|GO:0016021|GO:0034097	11685584	chr19	11685525	-	hs|19p13.2	NM_001611	acid phosphatase 5, tartrate resistant	ACP5	chr19:11685584-11685525	NM_001611	Hs.1211
A_19_P00328150	-8.64412	-3.11172	8.64412	down	FALSE	lincRNA:chr8:128807043-128820943 forward strand			128817857	chr8	128817798	+	hs|8q24.21				chr8:128817798-128817857
A_23_P31073	-32.0342	-5.00154	32.0342	down	FALSE	Homo sapiens v-myb myeloblastosis viral oncogene homolog (avian) (MYB), transcript variant 2, mRNA [NM_005375]	4602	GO:0005515|GO:0006355|GO:0005634|GO:0000122|GO:0003677|GO:0016363|GO:0051574|GO:0051571|GO:0007596|GO:0045944|GO:0006338|GO:0045624|GO:0045893|GO:0045892	135540282	chr6	135540223	+	hs|6q23.3	NM_005375	v-myb myeloblastosis viral oncogene homolog (avian)	MYB	chr6:135540223-135540282	NM_005375	Hs.606320
A_23_P101054	-119.073	-6.8957	119.073	down	FALSE	Homo sapiens keratin 34 (KRT34), mRNA [NM_021013]	3885	GO:0005882|GO:0008544|GO:0005198	39534077	chr17	39534018	-	hs|17q21.2	NM_021013	keratin 34	KRT34	chr17:39534077-39534018	NM_021013	Hs.296942
A_23_P105368	-2.41576	-1.27248	2.41576	down	FALSE	Homo sapiens cDNA FLJ10195 fis, clone HEMBA1004771. [AK001057]			129298442	chr12	129298383	-	hs|12q24.32	AK001057			chr12:129298442-129298383		Hs.661642
A_23_P106389	-5.28847	-2.40285	5.28847	down	FALSE	Homo sapiens semaphorin 7A, GPI membrane anchor (John Milton Hagen blood group) (SEMA7A), transcript variant 1, mRNA [NM_003612]	8482	GO:0005515|GO:0005886|GO:0050727|GO:0045773|GO:0007275|GO:0031225|GO:0030154|GO:0007399|GO:0006955|GO:0005178|GO:0007229|GO:0007411|GO:0060907|GO:0004872|GO:0070374|GO:0009897	74702424	chr15	74702365	-	hs|15q24.1	NM_003612	semaphorin 7A, GPI membrane anchor (John Milton Hagen blood group)	SEMA7A	chr15:74702424-74702365	NM_003612	Hs.24640
A_23_P75038	-2.74477	-1.45669	2.74477	down	FALSE	Homo sapiens DNA cross-link repair 1A (DCLRE1A), mRNA [NM_014881]	9937	GO:0007067|GO:0007049|GO:0006281|GO:0016787|GO:0005730|GO:0005634|GO:0051301	115594668	chr10	115594609	-	hs|10q25.3	NM_014881	DNA cross-link repair 1A	DCLRE1A	chr10:115594668-115594609	NM_014881	Hs.1560
A_23_P204158	-8.51579	-3.09014	8.51579	down	FALSE	Homo sapiens ring finger protein, transmembrane 2 (RNFT2), transcript variant 2, mRNA [NM_032814]	84900	GO:0016020|GO:0008270|GO:0016021|GO:0046872	117290574	chr12	117290515	+	hs|12q24.22	NM_032814	ring finger protein, transmembrane 2	RNFT2	chr12:117290515-117290574	NM_032814	Hs.437195
A_23_P160537	-13.4814	-3.7529	13.4814	down	FALSE	Homo sapiens chromosome 1 open reading frame 135 (C1orf135), mRNA [NM_024037]	79000		26160615	chr1	26160556	-	hs|1p36.11	NM_024037	chromosome 1 open reading frame 135	C1orf135	chr1:26160615-26160556	NM_024037	Hs.725400
A_19_P00319440	-3.90741	-1.96621	3.90741	down	FALSE	lincRNA:chr14:101396955-101397357 forward strand			101397251	chr14	101397192	+	hs|14q32.31				chr14:101397192-101397251
A_24_P385611	-2.02216	-1.0159	2.02216	down	FALSE	Homo sapiens SP100 nuclear antigen (SP100), transcript variant 2, mRNA [NM_003113]	6672	GO:0005515|GO:0070087|GO:0019221|GO:0005634|GO:0042803|GO:0043433|GO:0042802|GO:0051091|GO:0005737|GO:0060337|GO:0044419|GO:0034340|GO:0032526|GO:0034341|GO:0019900|GO:0006978|GO:0034097|GO:0060333|GO:0003714|GO:0003713|GO:0019904|GO:0005730|GO:0032897|GO:0000122|GO:0043392|GO:0048384|GO:0034399|GO:0016605|GO:0005654|GO:0051271|GO:0045893|GO:0045892|GO:0008134	231331861	chr2	231331037	+	hs|2q37.1	NM_003113	SP100 nuclear antigen	SP100	chr2:231331037-231331861	NM_003113	Hs.369056
A_23_P11543	-5.77081	-2.52877	5.77081	down	FALSE	Homo sapiens fucosidase, alpha-L- 1, tissue (FUCA1), mRNA [NM_000147]	2517	GO:0005737|GO:0043169|GO:0005975|GO:0004560|GO:0016798|GO:0005529|GO:0006027|GO:0005625|GO:0006004|GO:0005764	24171909	chr1	24171850	-	hs|1p36.11	NM_000147	fucosidase, alpha-L- 1, tissue	FUCA1	chr1:24171909-24171850	NM_000147	Hs.370858
A_23_P108673	-15.9913	-3.99922	15.9913	down	FALSE	Homo sapiens family with sequence similarity 176, member A (FAM176A), transcript variant 2, mRNA [NM_032181]	84141	GO:0005886|GO:0005783|GO:0006914|GO:0005789|GO:0006915|GO:0016021|GO:0005765|GO:0043231	75719826	chr2	75719767	-	hs|2p12	NM_032181	family with sequence similarity 176, member A	FAM176A	chr2:75719826-75719767	NM_032181	Hs.302346
A_23_P102890	-2.03625	-1.02591	2.03625	down	FALSE	Homo sapiens mitochondrial ribosomal protein S6 (MRPS6), nuclear gene encoding mitochondrial protein, mRNA [NM_032476]	64968	GO:0005739|GO:0003735|GO:0015935|GO:0019843|GO:0006412	35515286	chr21	35515227	+	hs|21q22.11	NM_032476	mitochondrial ribosomal protein S6	MRPS6	chr21:35515227-35515286	NM_032476	Hs.302742
A_33_P3304528	-2.28235	-1.19052	2.28235	down	FALSE	Homo sapiens SUMO1/sentrin specific peptidase 1 (SENP1), mRNA [NM_014554]	29843	GO:0008624|GO:0005737|GO:0004175|GO:0016926|GO:0006919|GO:0006508|GO:0016929|GO:0008233|GO:0005634|GO:0008234	48437493	chr12	48437434	-	hs|12q13.11	NM_014554	SUMO1/sentrin specific peptidase 1	SENP1	chr12:48437493-48437434	NM_014554	Hs.603289
A_33_P3214129	-5.62375	-2.49153	5.62375	down	FALSE	Homo sapiens cDNA: FLJ21498 fis, clone COL05627. [AK025151]	728061		97826205	chr9	97826146	+	hs|9q22.32	AK025151	hCG2003663	LOC728061	chr9:97826146-97826205		Hs.655858
A_23_P404162	-7.61826	-2.92946	7.61826	down	FALSE	Homo sapiens histone deacetylase 9 (HDAC9), transcript variant 3, mRNA [NM_014707]	9734	GO:0005515|GO:0042826|GO:0046970|GO:0005634|GO:0007507|GO:0005737|GO:0006954|GO:0070491|GO:0005080|GO:0030183|GO:0051153|GO:0090050|GO:0004407|GO:0046969|GO:0032041|GO:0070932|GO:0005667|GO:0070933|GO:0016575|GO:0032869|GO:0034983|GO:0003714|GO:0048742|GO:0000122|GO:0033558|GO:0042113|GO:0035097|GO:0000118|GO:0016787|GO:0034739|GO:0045892|GO:0016568|GO:0008134	18708061	chr7	18708002	+	hs|7p21.1	NM_014707	histone deacetylase 9	HDAC9	chr7:18708002-18708061	NM_014707	Hs.196054
A_23_P162719	-9.53065	-3.25258	9.53065	down	FALSE	Homo sapiens diaphanous homolog 3 (Drosophila) (DIAPH3), transcript variant 2, mRNA [NM_030932]	81624	GO:0030036|GO:0005488|GO:0017048|GO:0003779|GO:0016043	60453455	chr13	60453396	-	hs|13q21.2	NM_030932	diaphanous homolog 3 (Drosophila)	DIAPH3	chr13:60453455-60453396	NM_030932	Hs.283127
A_33_P3350634	-9.12845	-3.19037	9.12845	down	FALSE	Homo sapiens kinesin family member 22 (KIF22), mRNA [NM_007317]	3835	GO:0005874|GO:0005819|GO:0005634|GO:0003777|GO:0003677|GO:0005524|GO:0005829|GO:0007067|GO:0005737|GO:0006281|GO:0000166|GO:0007596|GO:0000776|GO:0005856|GO:0000785|GO:0005925|GO:0007018	29815385	chr16	29815326	+	hs|16p11.2	NM_007317	kinesin family member 22	KIF22	chr16:29815326-29815385	NM_007317	Hs.612151
A_23_P11862	-5.5151	-2.46339	5.5151	down	FALSE	Homo sapiens chromosome 1 open reading frame 112 (C1orf112), mRNA [NM_018186]	55732		169822169	chr1	169822110	+	hs|1q24.2	NM_018186	chromosome 1 open reading frame 112	C1orf112	chr1:169822110-169822169	NM_018186	Hs.443551
A_23_P110473	-3.04934	-1.6085	3.04934	down	FALSE	Homo sapiens NLR family, apoptosis inhibitory protein (NAIP), transcript variant 1, mRNA [NM_004536]	4671	GO:0005622|GO:0016323|GO:0017111|GO:0005737|GO:0000166|GO:0006916|GO:0043154|GO:0046872|GO:0043027|GO:0007399	70264650	chr5	70264591	-	hs|5q13.2	NM_004536	NLR family, apoptosis inhibitory protein	NAIP	chr5:70264650-70264591	NM_004536	Hs.654500
A_23_P345692	-3.54567	-1.82606	3.54567	down	FALSE	Homo sapiens interleukin 17D (IL17D), mRNA [NM_138284]	53342	GO:0006954|GO:0005576|GO:0005615|GO:0005125	21297037	chr13	21296978	+	hs|13q12.11	NM_138284	interleukin 17D	IL17D	chr13:21296978-21297037	NM_138284	Hs.655142
A_23_P9319	-2.10833	-1.0761	2.10833	down	FALSE	Homo sapiens spindlin 1 (SPIN1), mRNA [NM_006717]	10927	GO:0007049|GO:0007276|GO:0007275|GO:0005634|GO:0035064	91090003	chr9	91083472	+	hs|9q22.1	NM_006717	spindlin 1	SPIN1	chr9:91083472-91090003	NM_006717	Hs.146804
A_23_P92860	-3.87542	-1.95435	3.87542	down	FALSE	Homo sapiens cyclin O (CCNO), mRNA [NM_021147]	10309	GO:0004844|GO:0007049|GO:0006281|GO:0019901|GO:0006284|GO:0045008|GO:0006285|GO:0005654|GO:0005634|GO:0000079|GO:0051301	54527110	chr5	54527051	-	hs|5q11.2	NM_021147	cyclin O	CCNO	chr5:54527110-54527051	NM_021147	Hs.3041
A_23_P420551	-10.156	-3.34426	10.156	down	FALSE	Homo sapiens citron (rho-interacting, serine/threonine kinase 21) (CIT), transcript variant 2, mRNA [NM_007174]	11113	GO:0005773|GO:0033205|GO:0017124|GO:0048699|GO:0007275|GO:0007283|GO:0015629|GO:0001726|GO:0005524|GO:0046872|GO:0030154|GO:0016358|GO:0007399|GO:0035556|GO:0000070|GO:0005083|GO:0005737|GO:0007049|GO:0007067|GO:0000166|GO:0004674|GO:0050774|GO:0007091	120123690	chr12	120123631	-	hs|12q24.23	NM_007174	citron (rho-interacting, serine/threonine kinase 21)	CIT	chr12:120123690-120123631	NM_007174	Hs.119594
A_23_P100127	-13.7938	-3.78595	13.7938	down	FALSE	Homo sapiens cancer susceptibility candidate 5 (CASC5), transcript variant 1, mRNA [NM_170589]	57082	GO:0005515|GO:0000236|GO:0001675|GO:0001669|GO:0005694|GO:0005730|GO:0006334|GO:0005634|GO:0005829|GO:0034080|GO:0007059|GO:0010923|GO:0000087|GO:0071173|GO:0000777|GO:0005654|GO:0008608|GO:0000278|GO:0051301	40917584	chr15	40917525	+	hs|15q15.1	NM_170589	cancer susceptibility candidate 5	CASC5	chr15:40917525-40917584	NM_170589	Hs.181855
A_23_P104741	-8.3535	-3.06238	8.3535	down	FALSE	Homo sapiens kin of IRRE like 3 (Drosophila) (KIRREL3), transcript variant 1, mRNA [NM_032531]	84623	GO:0030097|GO:0005515|GO:0030424|GO:0016020|GO:0005886|GO:0043198|GO:0005576|GO:0016021	126293470	chr11	126293411	-	hs|11q24.2	NM_032531	kin of IRRE like 3 (Drosophila)	KIRREL3	chr11:126293470-126293411	NM_032531	Hs.376015
A_23_P66798	-14.3234	-3.84031	14.3234	down	FALSE	Homo sapiens keratin 19 (KRT19), mRNA [NM_002276]	3880	GO:0005515|GO:0005882|GO:0030018|GO:0043627|GO:0060706|GO:0045214|GO:0071944|GO:0042383|GO:0016010|GO:0044419|GO:0005200|GO:0043034|GO:0008307	39679977	chr17	39679918	-	hs|17q21.2	NM_002276	keratin 19	KRT19	chr17:39679977-39679918	NM_002276	Hs.654568
A_19_P00801556	-3.60748	-1.85099	3.60748	down	FALSE	lincRNA:chr5:60719293-60801393 reverse strand			60725287	chr5	60725228	-	hs|5q12.1				chr5:60725287-60725228
A_23_P206280	-48.7944	-5.60864	48.7944	down	FALSE	Homo sapiens G protein-coupled receptor 56 (GPR56), transcript variant 3, mRNA [NM_201525]	9289	GO:0007186|GO:0005886|GO:0007420|GO:0007218|GO:0005887|GO:0004930|GO:0007267|GO:0004872|GO:0016021|GO:0004871|GO:0007155	57698835	chr16	57698776	+	hs|16q21	NM_201525	G protein-coupled receptor 56	GPR56	chr16:57698776-57698835	NM_201525	Hs.513633
A_33_P3233871	-8.86073	-3.14743	8.86073	down	FALSE	Homo sapiens coagulation factor XII (Hageman factor) (F12), mRNA [NM_000505]	2161	GO:0005515|GO:0016540|GO:0004252|GO:0005886|GO:0051919|GO:0005576|GO:0005615|GO:0051787|GO:0051788|GO:0030194|GO:0016485|GO:0005488|GO:0007596|GO:0010756|GO:0045087|GO:0002542|GO:0007597|GO:0002353|GO:0006508|GO:0008233|GO:0031638	176829201	chr5	176829142	-	hs|5q35.3	NM_000505	coagulation factor XII (Hageman factor)	F12	chr5:176829201-176829142	NM_000505	Hs.1321
A_24_P343233	-3.71598	-1.89374	3.71598	down	FALSE	Homo sapiens major histocompatibility complex, class II, DR beta 1 (HLA-DRB1), transcript variant 1, mRNA [NM_002124]	3123	GO:0050852|GO:0005794|GO:0005886|GO:0005783|GO:0002504|GO:0019221|GO:0031295|GO:0042613|GO:0005765|GO:0006955|GO:0016020|GO:0005887|GO:0031902|GO:0005789|GO:0016021|GO:0032395|GO:0060333|GO:0005768	32548583	chr6	32548524	-	hs|6p21.32	NM_002124	major histocompatibility complex, class II, DR beta 1	HLA-DRB1	chr6:32548583-32548524	NM_002124	Hs.696211
A_23_P409462	-5.81432	-2.53961	5.81432	down	FALSE	Homo sapiens discoidin, CUB and LCCL domain containing 1 (DCBLD1), mRNA [NM_173674]	285761	GO:0016020|GO:0016021|GO:0007155	117860457	chr6	117859979	+	hs|6q22.1	NM_173674	discoidin, CUB and LCCL domain containing 1	DCBLD1	chr6:117859979-117860457	NM_173674	Hs.658304
A_23_P103720	-6.22118	-2.63719	6.22118	down	FALSE	Homo sapiens agmatine ureohydrolase (agmatinase) (AGMAT), mRNA [NM_024758]	79814	GO:0008295|GO:0005739|GO:0034641|GO:0016787|GO:0008783|GO:0006595|GO:0009446|GO:0046872	15900155	chr1	15900096	-	hs|1p36.21	NM_024758	agmatine ureohydrolase (agmatinase)	AGMAT	chr1:15900155-15900096	NM_024758	Hs.567583
A_23_P10385	-7.3099	-2.86985	7.3099	down	FALSE	Homo sapiens denticleless homolog (Drosophila) (DTL), mRNA [NM_016448]	51514	GO:0000209|GO:0005515|GO:0006511|GO:0031965|GO:0004842|GO:0005813|GO:0006513|GO:0031572|GO:0005634|GO:0019985|GO:0006974|GO:0006260|GO:0005737|GO:0016020|GO:0051726|GO:0031465|GO:0031464|GO:0005856|GO:0009411	212277911	chr1	212277852	+	hs|1q32.3	NM_016448	denticleless homolog (Drosophila)	DTL	chr1:212277852-212277911	NM_016448	Hs.656473
A_23_P89941	-2.59152	-1.3738	2.59152	down	FALSE	Homo sapiens cyclin-dependent kinase inhibitor 2D (p19, inhibits CDK4) (CDKN2D), transcript variant 1, mRNA [NM_001800]	1032	GO:0048102|GO:0030308|GO:0008285|GO:0019901|GO:0033280|GO:0005634|GO:0006916|GO:0000079|GO:0005829|GO:0042326|GO:0000082|GO:0005737|GO:0000731|GO:0004861|GO:0007050|GO:0032526|GO:0043154|GO:0000080|GO:0000278|GO:0009411	10677285	chr19	10677226	-	hs|19p13.2	NM_001800	cyclin-dependent kinase inhibitor 2D (p19, inhibits CDK4)	CDKN2D	chr19:10677285-10677226	NM_001800	Hs.435051
A_23_P201459	-4.27991	-2.09758	4.27991	down	FALSE	Homo sapiens interferon, alpha-inducible protein 6 (IFI6), transcript variant 3, mRNA [NM_022873]	2537	GO:0005739|GO:0005515|GO:0006955|GO:0060337|GO:0016020|GO:0051902|GO:0019221|GO:0006916|GO:0001836|GO:0016021|GO:0043154	27992896	chr1	27992837	-	hs|1p36.11	NM_022873	interferon, alpha-inducible protein 6	IFI6	chr1:27992896-27992837	NM_022873	Hs.523847
A_23_P388146	-4.97267	-2.31402	4.97267	down	FALSE	Homo sapiens zinc finger protein 587, mRNA (cDNA clone IMAGE:4153939), with apparent retained intron. [BC011243]	84914	GO:0005622|GO:0006355|GO:0008270|GO:0005634|GO:0003677|GO:0046872	58379832	chr19	58379773	+	hs|19q13.43	BC011243	zinc finger protein 587	ZNF587	chr19:58379773-58379832		Hs.654820
A_23_P100344	-7.54721	-2.91594	7.54721	down	FALSE	Homo sapiens origin recognition complex, subunit 6 (ORC6), transcript variant 1, mRNA [NM_014321]	23594	GO:0006260|GO:0000084|GO:0000082|GO:0000808|GO:0000075|GO:0005654|GO:0005634|GO:0000216|GO:0005664|GO:0000278|GO:0003677	46731578	chr16	46731519	+	hs|16q11.2	NM_014321	origin recognition complex, subunit 6	ORC6	chr16:46731519-46731578	NM_014321	Hs.49760
A_33_P3339375	-11.7748	-3.55763	11.7748	down	FALSE	Homo sapiens Rho GTPase activating protein 11B (ARHGAP11B), mRNA [NM_001039841]	89839	GO:0005622|GO:0051056|GO:0007165|GO:0007264|GO:0005829|GO:0005096	30927820	chr15	30927761	+	hs|15q13.2	NM_001039841	Rho GTPase activating protein 11B	ARHGAP11B	chr15:30927761-30927820	NM_001039841	Hs.659621
A_23_P65427	-2.51392	-1.32994	2.51392	down	FALSE	Homo sapiens proteasome (prosome, macropain) activator subunit 2 (PA28 beta) (PSME2), mRNA [NM_002818]	5721	GO:0000209|GO:0002474|GO:0000502|GO:0016070|GO:0016071|GO:0006521|GO:0051437|GO:0006915|GO:0042981|GO:0000216|GO:0051436|GO:0031145|GO:0051439|GO:0005829|GO:0000084|GO:0034641|GO:0000082|GO:0008537|GO:0016032|GO:0000075|GO:0005654|GO:0000278|GO:0006977	24612636	chr14	24612577	-	hs|14q12	NM_002818	proteasome (prosome, macropain) activator subunit 2 (PA28 beta)	PSME2	chr14:24612636-24612577	NM_002818	Hs.434081
A_23_P425502	-5.34059	-2.417	5.34059	down	FALSE	Homo sapiens downstream neighbor of SON (DONSON), mRNA [NM_017613]	29980	GO:0008150|GO:0003674|GO:0007275|GO:0005634|GO:0005575	34950584	chr21	34950525	-	hs|21q22.11	NM_017613	downstream neighbor of SON	DONSON	chr21:34950584-34950525	NM_017613	Hs.436341
A_23_P93524	-13.5725	-3.76261	13.5725	down	FALSE	Homo sapiens sterile alpha motif domain containing 3 (SAMD3), transcript variant 1, mRNA [NM_001017373]	154075		130465840	chr6	130465781	-	hs|6q23.1	NM_001017373	sterile alpha motif domain containing 3	SAMD3	chr6:130465840-130465781	NM_001017373	Hs.440508
A_24_P945000	-2.79164	-1.48112	2.79164	down	FALSE	Homo sapiens spindle and kinetochore associated complex subunit 2 (SKA2), transcript variant 1, mRNA [NM_182620]	348235	GO:0008017|GO:0005515|GO:0000236|GO:0031110|GO:0005694|GO:0005829|GO:0000940|GO:0005737|GO:0007067|GO:0007059|GO:0000087|GO:0005876|GO:0000278|GO:0005856|GO:0000090|GO:0051301	57187821	chr17	57187762	-	hs|17q22	NM_182620	spindle and kinetochore associated complex subunit 2	SKA2	chr17:57187821-57187762	NM_182620	Hs.463607
A_33_P3303212	-2.00068	-1.00049	2.00068	down	FALSE	Homo sapiens coiled-coil domain containing 74B (CCDC74B), mRNA [NM_207310]	91409		130902377	chr2	130900885	-	hs|2q21.1	NM_207310	coiled-coil domain containing 74B	CCDC74B	chr2:130902377-130900885	NM_207310	Hs.29383
A_23_P156180	-3.27307	-1.71064	3.27307	down	FALSE	Homo sapiens solute carrier family 22 (organic cation/ergothioneine transporter), member 4 (SLC22A4), mRNA [NM_003059]	6583	GO:0005515|GO:0007589|GO:0015695|GO:0005886|GO:0015491|GO:0015075|GO:0015697|GO:0022857|GO:0030165|GO:0055085|GO:0015651|GO:0005524|GO:0005739|GO:0016324|GO:0000166|GO:0005887|GO:0006641|GO:0008513|GO:0015879|GO:0006814|GO:0009437|GO:0015226|GO:0015293	131679529	chr5	131679470	+	hs|5q31.1	NM_003059	solute carrier family 22 (organic cation/ergothioneine transporter), member 4	SLC22A4	chr5:131679470-131679529	NM_003059	Hs.310591
A_24_P235400	-12.2238	-3.61163	12.2238	down	FALSE	Homo sapiens matrix metallopeptidase 16 (membrane-inserted) (MMP16), mRNA [NM_005941]	4325	GO:0005886|GO:0009986|GO:0005509|GO:0005578|GO:0005576|GO:0043085|GO:0005887|GO:0008152|GO:0030574|GO:0006508|GO:0008233|GO:0008270|GO:0004222|GO:0008047	89128779	chr8	89086956	-	hs|8q21.3	NM_005941	matrix metallopeptidase 16 (membrane-inserted)	MMP16	chr8:89128779-89086956	NM_005941	Hs.546267
A_23_P17663	-62.5556	-5.96707	62.5556	down	FALSE	Homo sapiens myxovirus (influenza virus) resistance 1, interferon-inducible protein p78 (mouse) (MX1), transcript variant 2, mRNA [NM_002462]	4599	GO:0005515|GO:0007165|GO:0005737|GO:0060337|GO:0000166|GO:0019221|GO:0003924|GO:0006952|GO:0006917|GO:0009615|GO:0005525|GO:0005829	42831073	chr21	42831014	+	hs|21q22.3	NM_002462	myxovirus (influenza virus) resistance 1, interferon-inducible protein p78 (mouse)	MX1	chr21:42831014-42831073	NM_002462	Hs.517307
A_23_P67042	-3.32365	-1.73277	3.32365	down	FALSE	Homo sapiens molybdenum cofactor sulfurase (MOCOS), mRNA [NM_017947]	55034	GO:0032324|GO:0043545|GO:0006766|GO:0030170|GO:0006777|GO:0006767|GO:0005575|GO:0016829|GO:0008265|GO:0030151|GO:0005829	33846744	chr18	33840112	+	hs|18q12.2	NM_017947	molybdenum cofactor sulfurase	MOCOS	chr18:33840112-33846744	NM_017947	Hs.405028
A_23_P18196	-3.42877	-1.77769	3.42877	down	FALSE	Homo sapiens replication factor C (activator 1) 4, 37kDa (RFC4), transcript variant 1, mRNA [NM_002916]	5984	GO:0005515|GO:0017111|GO:0048015|GO:0003689|GO:0005634|GO:0005524|GO:0000084|GO:0006260|GO:0006271|GO:0006281|GO:0000166|GO:0000723|GO:0006283|GO:0000722|GO:0000075|GO:0006297|GO:0005654|GO:0005663|GO:0006289|GO:0000278|GO:0032201	186508130	chr3	186508001	-	hs|3q27.3	NM_002916	replication factor C (activator 1) 4, 37kDa	RFC4	chr3:186508130-186508001	NM_002916	Hs.714318
A_33_P3766959	-2.98967	-1.57999	2.98967	down	FALSE	Homo sapiens tyrosyl-DNA phosphodiesterase 1 (TDP1), transcript variant 1, mRNA [NM_018319]	55775	GO:0005515|GO:0000012|GO:0008219|GO:0008081|GO:0005634|GO:0006302|GO:0004527|GO:0005737|GO:0003690|GO:0006281|GO:0003697|GO:0016787|GO:0017005	90509646	chr14	90509587	+	hs|14q32.11	NM_018319	tyrosyl-DNA phosphodiesterase 1	TDP1	chr14:90509587-90509646	NM_018319	Hs.209945
A_23_P118815	-12.0242	-3.58787	12.0242	down	FALSE	Homo sapiens baculoviral IAP repeat containing 5 (BIRC5), transcript variant 3, mRNA [NM_001012271]	332	GO:0005515|GO:0008017|GO:0000236|GO:0005881|GO:0031577|GO:0004869|GO:0031503|GO:0051087|GO:0005634|GO:0046872|GO:0042803|GO:0042802|GO:0005829|GO:0005622|GO:0000910|GO:0005737|GO:0007059|GO:0015631|GO:0000086|GO:0008536|GO:0000087|GO:0005876|GO:0043154|GO:0005856|GO:0043027|GO:0048037|GO:0046982|GO:0005814|GO:0031536|GO:0005730|GO:0005819|GO:0030496|GO:0006915|GO:0006916|GO:0000228|GO:0030414|GO:…	76220779	chr17	76220720	+	hs|17q25.3	NM_001012271	baculoviral IAP repeat containing 5	BIRC5	chr17:76220720-76220779	NM_001012271	Hs.728893
A_24_P270460	-177.349	-7.47045	177.349	down	FALSE	Homo sapiens interferon, alpha-inducible protein 27 (IFI27), transcript variant 2, mRNA [NM_005532]	3429	GO:0005739|GO:0008633|GO:0008624|GO:0003674|GO:0060337|GO:0016020|GO:0006919|GO:0019221|GO:0005741|GO:0016021	94583026	chr14	94582967	+	hs|14q32.12	NM_005532	interferon, alpha-inducible protein 27	IFI27	chr14:94582967-94583026	NM_005532	Hs.532634
A_33_P3233081	-4.01874	-2.00674	4.01874	down	FALSE	Homo sapiens mutS homolog 5 (E. coli) (MSH5), transcript variant 3, mRNA [NM_002441]	4439	GO:0030983|GO:0000795|GO:0005524|GO:0003684|GO:0007136|GO:0032300|GO:0007126|GO:0000166|GO:0000710|GO:0051026|GO:0045143|GO:0006298|GO:0007131|GO:0008094	31730284	chr6	31730225	+	hs|6p21.33	NM_002441	mutS homolog 5 (E. coli)	MSH5	chr6:31730225-31730284	NM_002441	Hs.647011
A_23_P134100	-4.22537	-2.07908	4.22537	down	FALSE	Homo sapiens UL16 binding protein 3 (ULBP3), mRNA [NM_024518]	79465	GO:0006955|GO:0030101|GO:0016020|GO:0005886|GO:0019882|GO:0042612|GO:0050776|GO:0031225|GO:0032393	150386786	chr6	150386727	-	hs|6q25.1	NM_024518	UL16 binding protein 3	ULBP3	chr6:150386786-150386727	NM_024518	Hs.326556
A_33_P3243554	-3.02792	-1.59833	3.02792	down	FALSE	Homo sapiens septin 6 (SEPT6), transcript variant V, mRNA [NM_145802]	23157	GO:0031105|GO:0005515|GO:0005694|GO:0005819|GO:0030496|GO:0005575|GO:0005525|GO:0032154|GO:0008021|GO:0000910|GO:0005737|GO:0007049|GO:0000166|GO:0044419|GO:0000777|GO:0043679|GO:0005856	118783960	chrX	118783901	-	hs|Xq24	NM_145802	septin 6	2014-09-06	chrX:118783960-118783901	NM_145802	Hs.496666
A_24_P274270	-8.34365	-3.06068	8.34365	down	FALSE	Homo sapiens signal transducer and activator of transcription 1, 91kDa (STAT1), transcript variant beta, mRNA [NM_139266]	6772	GO:0005515|GO:0007260|GO:0003700|GO:0000983|GO:0006366|GO:0019221|GO:0007249|GO:0005634|GO:0005829|GO:0060334|GO:0009617|GO:0005737|GO:0060337|GO:0060338|GO:0044419|GO:0032496|GO:0004871|GO:0031663|GO:0060333|GO:0006355|GO:0006919|GO:0005509|GO:0005730|GO:0009615|GO:0003677|GO:0000979|GO:0007259|GO:0043565|GO:0007165|GO:0005654|GO:0043330|GO:0004715	191841733	chr2	191841674	-	hs|2q32.2	NM_139266	signal transducer and activator of transcription 1, 91kDa	STAT1	chr2:191841733-191841674	NM_139266	Hs.642990
A_33_P3341224	-3.26609	-1.70756	3.26609	down	FALSE	Homo sapiens cyclin-dependent kinase 17 (CDK17), transcript variant 2, mRNA [NM_001170464]	5128	GO:0004672|GO:0000166|GO:0006468|GO:0005524|GO:0004693	96672224	chr12	96672165	-	hs|12q23.1	NM_001170464	cyclin-dependent kinase 17	CDK17	chr12:96672224-96672165	NM_001170464	Hs.506415
A_33_P3240702	-3.96683	-1.98799	3.96683	down	FALSE	Homo sapiens retinoblastoma binding protein 8 (RBBP8), transcript variant 1, mRNA [NM_002894]	5932	GO:0005515|GO:0006357|GO:0001835|GO:0005634|GO:0010792|GO:0003684|GO:0000082|GO:0004519|GO:0006281|GO:0007126|GO:0016787|GO:0000014|GO:0000075	20606231	chr18	20606172	+	hs|18q11.2	NM_002894	retinoblastoma binding protein 8	RBBP8	chr18:20606172-20606231	NM_002894	Hs.546282
A_23_P118174	-18.4883	-4.20854	18.4883	down	FALSE	Homo sapiens polo-like kinase 1 (PLK1), mRNA [NM_005030]	5347	GO:0005515|GO:0000236|GO:0010997|GO:0000910|GO:0000166|GO:0018105|GO:0051443|GO:0005856|GO:0046677|GO:0010800|GO:0005813|GO:0019901|GO:0005694|GO:0043393|GO:0030496|GO:0000922|GO:0000777|GO:0000776|GO:0005654|GO:0000278|GO:0016567|GO:0008283|GO:0045736|GO:0031572|GO:0032436|GO:0005634|GO:0051233|GO:0031145|GO:0005829|GO:0031648|GO:0005737|GO:0000088|GO:0000086|GO:0000087|GO:0051726|GO:0005876|GO:…	23701212	chr16	23700970	+	hs|16p12.2	NM_005030	polo-like kinase 1	PLK1	chr16:23700970-23701212	NM_005030	Hs.592049
A_23_P38041	-3.31039	-1.727	3.31039	down	FALSE	Homo sapiens N-acetylglucosamine-1-phosphodiester alpha-N-acetylglucosaminidase (NAGPA), mRNA [NM_016256]	51172	GO:0005794|GO:0016787|GO:0016020|GO:0005975|GO:0003944|GO:0032580|GO:0006622|GO:0016021|GO:0007040|GO:0006464	5075069	chr16	5075010	-	hs|16p13.3	NM_016256	N-acetylglucosamine-1-phosphodiester alpha-N-acetylglucosaminidase	NAGPA	chr16:5075069-5075010	NM_016256	Hs.21334
A_19_P00329765	-2.18809	-1.12967	2.18809	down	FALSE	lincRNA:chr11:17378149-17406149 forward strand			17402942	chr11	17402883	+	hs|11p15.1				chr11:17402883-17402942
A_33_P3344399	-2.32648	-1.21815	2.32648	down	FALSE	Homo sapiens leucine rich repeat containing 49 (LRRC49), transcript variant 1, mRNA [NM_001199017]	54839	GO:0005737|GO:0005874|GO:0005856	71341845	chr15	71341786	+	hs|15q23	NM_001199017	leucine rich repeat containing 49	LRRC49	chr15:71341786-71341845	NM_001199017	Hs.12692
A_33_P3330039	-2.32718	-1.21859	2.32718	down	FALSE	Homo sapiens pleckstrin homology domain containing, family O member 1 (PLEKHO1), mRNA [NM_016274]	51177	GO:0005737|GO:0005886|GO:0005634	150131803	chr1	150131744	+	hs|1q21.2	NM_016274	pleckstrin homology domain containing, family O member 1	PLEKHO1	chr1:150131744-150131803	NM_016274	Hs.438824
A_23_P24469	-13.5874	-3.76419	13.5874	down	FALSE	Homo sapiens cysteine and glycine-rich protein 3 (cardiac LIM protein) (CSRP3), transcript variant 1, mRNA [NM_003476]	8048	GO:0005515|GO:0030018|GO:0006874|GO:0005634|GO:0007275|GO:0046872|GO:0030154|GO:0048738|GO:0005737|GO:0007517|GO:0001974|GO:0002026|GO:0007519|GO:0008270|GO:0005856	19204109	chr11	19204050	-	hs|11p15.1	NM_003476	cysteine and glycine-rich protein 3 (cardiac LIM protein)	CSRP3	chr11:19204109-19204050	NM_003476	Hs.83577
A_23_P11800	-3.33056	-1.73576	3.33056	down	FALSE	Homo sapiens calcium/calmodulin-dependent protein kinase II inhibitor 1 (CAMK2N1), mRNA [NM_018584]	55450	GO:0030054|GO:0019901|GO:0005886|GO:0045211|GO:0043025|GO:0008427|GO:0045202|GO:0014069|GO:0019717|GO:0030425	20809460	chr1	20809401	-	hs|1p36.12	NM_018584	calcium/calmodulin-dependent protein kinase II inhibitor 1	CAMK2N1	chr1:20809460-20809401	NM_018584	Hs.197922
A_33_P3414482	-2.41676	-1.27308	2.41676	down	FALSE	Homo sapiens glutamic-oxaloacetic transaminase 2, mitochondrial (aspartate aminotransferase 2) (GOT2), nuclear gene encoding mitochondrial protein, mRNA [NM_002080]	2806	GO:0006531|GO:0009058|GO:0006536|GO:0005886|GO:0006532|GO:0005975|GO:0006533|GO:0045471|GO:0005743|GO:0006094|GO:0006107|GO:0008652|GO:0019551|GO:0019550|GO:0005739|GO:0034641|GO:0005759|GO:0030170|GO:0006103|GO:0006810|GO:0006006|GO:0015908|GO:0004069|GO:0080130	58741096	chr16	58741037	-	hs|16q21	NM_002080	glutamic-oxaloacetic transaminase 2, mitochondrial (aspartate aminotransferase 2)	GOT2	chr16:58741096-58741037	NM_002080	Hs.599470
A_19_P00321143	-3.208	-1.68168	3.208	down	FALSE	Homo sapiens uncharacterized LOC100294145 (LOC100294145), transcript variant 2, non-coding RNA [NR_037178]			32862704	chr6	32862645	+	hs|6p21.32	NR_037178	uncharacterized LOC100294145	LOC100294145	chr6:32862645-32862704	NR_037178	Hs.559456
A_23_P216361	-8.76132	-3.13115	8.76132	down	FALSE	Homo sapiens collagen, type XIV, alpha 1 (COL14A1), mRNA [NM_021110]	7373	GO:0031012|GO:0016337|GO:0005581|GO:0030198|GO:0030199|GO:0005518|GO:0005596|GO:0005578|GO:0005576|GO:0030674|GO:0005615|GO:0005201	121383707	chr8	121383648	+	hs|8q24.12	NM_021110	collagen, type XIV, alpha 1	COL14A1	chr8:121383648-121383707	NM_021110	Hs.409662
A_23_P111701	-2.18222	-1.1258	2.18222	down	FALSE	Homo sapiens guanine nucleotide binding protein (G protein), gamma 11 (GNG11), mRNA [NM_004126]	2791	GO:0006184|GO:0007165|GO:0006112|GO:0007186|GO:0005886|GO:0071377|GO:0005834|GO:0003924|GO:0004871	93555823	chr7	93555764	+	hs|7q21.3	NM_004126	guanine nucleotide binding protein (G protein), gamma 11	GNG11	chr7:93555764-93555823	NM_004126	Hs.83381
A_23_P21207	-3.72761	-1.89825	3.72761	down	FALSE	Homo sapiens ubiquitin-like modifier activating enzyme 7 (UBA7), mRNA [NM_003335]	7318	GO:0000166|GO:0032020|GO:0045087|GO:0019941|GO:0016874|GO:0032480|GO:0005524|GO:0006464|GO:0019782|GO:0005829	49845476	chr3	49845325	-	hs|3p21.31	NM_003335	ubiquitin-like modifier activating enzyme 7	UBA7	chr3:49845476-49845325	NM_003335	Hs.16695
A_33_P3716128	-6.87265	-2.78087	6.87265	down	FALSE	Homo sapiens structural maintenance of chromosomes 4 (SMC4), transcript variant 1, mRNA [NM_005496]	10051	GO:0000796|GO:0007076|GO:0046982|GO:0005694|GO:0005730|GO:0005634|GO:0006310|GO:0005524|GO:0000070|GO:0005737|GO:0007049|GO:0006281|GO:0000166|GO:0007062|GO:0051301	160151640	chr3	160151581	+	hs|3q25.33	NM_005496	structural maintenance of chromosomes 4	SMC4	chr3:160151581-160151640	NM_005496	Hs.58992
A_23_P102471	-2.8578	-1.5149	2.8578	down	FALSE	Homo sapiens mutS homolog 2, colon cancer, nonpolyposis type 1 (E. coli) (MSH2), mRNA [NM_000251]	4436	GO:0005515|GO:0014070|GO:0019724|GO:0032405|GO:0007283|GO:0016446|GO:0007281|GO:0042803|GO:0006119|GO:0043524|GO:0003690|GO:0000166|GO:0003697|GO:0032357|GO:0006298|GO:0008094|GO:0000400|GO:0000287|GO:0000404|GO:0019901|GO:0045190|GO:0000403|GO:0000406|GO:0001701|GO:0042771|GO:0006281|GO:0043531|GO:0016447|GO:0019899|GO:0030983|GO:0006200|GO:0010165|GO:0031573|GO:0005634|GO:0045128|GO:0008340|GO:…	47710220	chr2	47710161	+	hs|2p21	NM_000251	mutS homolog 2, colon cancer, nonpolyposis type 1 (E. coli)	MSH2	chr2:47710161-47710220	NM_000251	Hs.597656
A_33_P3304668	-7.61836	-2.92948	7.61836	down	FALSE	Homo sapiens collagen, type I, alpha 1 (COL1A1), mRNA [NM_000088]	1277	GO:0005515|GO:0042542|GO:0034504|GO:0005581|GO:0034505|GO:0005886|GO:0071300|GO:0007605|GO:0090263|GO:0048706|GO:0010718|GO:0010812|GO:0043434|GO:0050900|GO:0015031|GO:0051591|GO:0005615|GO:0042802|GO:0005584|GO:0070208|GO:0005737|GO:0010035|GO:0071230|GO:0007411|GO:0060351|GO:0030199|GO:0030335|GO:0001568|GO:0048407|GO:0007584|GO:0031960|GO:0030168|GO:0005576|GO:0001649|GO:0009612|GO:0031012|GO:…	48261568	chr17	48261509	-	hs|17q21.33	NM_000088	collagen, type I, alpha 1	COL1A1	chr17:48261568-48261509	NM_000088	Hs.172928
A_23_P50096	-7.77338	-2.95854	7.77338	down	FALSE	Homo sapiens thymidylate synthetase (TYMS), mRNA [NM_001071]	7298	GO:0046683|GO:0051216|GO:0031100|GO:0008168|GO:0005743|GO:0005634|GO:0060574|GO:0009165|GO:0004799|GO:0005829|GO:0005739|GO:0005737|GO:0005542|GO:0000082|GO:0048589|GO:0046134|GO:0000083|GO:0000166|GO:0005759|GO:0019088|GO:0009157|GO:0048037|GO:0048015|GO:0042493|GO:0007568|GO:0006231|GO:0055086|GO:0051384|GO:0046078|GO:0005625|GO:0006260|GO:0006139|GO:0006281|GO:0016020|GO:0005654|GO:0000278|GO:…	673335	chr18	673276	+	hs|18p11.32	NM_001071	thymidylate synthetase	TYMS	chr18:673276-673335	NM_001071	Hs.592338
A_23_P126908	-4.47664	-2.16242	4.47664	down	FALSE	Homo sapiens tumor necrosis factor receptor superfamily, member 14 (TNFRSF14), mRNA [NM_003820]	8764	GO:0005515|GO:0006955|GO:0005031|GO:0005886|GO:0005887|GO:0044419|GO:0031295|GO:0004872|GO:0033209|GO:0007166	2495203	chr1	2495144	+	hs|1p36.32	NM_003820	tumor necrosis factor receptor superfamily, member 14	TNFRSF14	chr1:2495144-2495203	NM_003820	Hs.512898
A_19_P00803579	-4.90443	-2.29409	4.90443	down	FALSE	lincRNA:chr3:108262135-108268435 reverse strand			108262333	chr3	108262274	-	hs|3q13.12				chr3:108262333-108262274
A_23_P118246	-11.5922	-3.53509	11.5922	down	FALSE	Homo sapiens GINS complex subunit 2 (Psf2 homolog) (GINS2), mRNA [NM_016095]	51659	GO:0006260|GO:0005515|GO:0000084|GO:0006271|GO:0005654|GO:0005634|GO:0000278	85711713	chr16	85711654	-	hs|16q24.1	NM_016095	GINS complex subunit 2 (Psf2 homolog)	GINS2	chr16:85711713-85711654	NM_016095	Hs.433180
A_23_P121222	-2.42834	-1.27997	2.42834	down	FALSE	Homo sapiens RAD18 homolog (S. cerevisiae) (RAD18), mRNA [NM_020165]	56852	GO:0005515|GO:0003684|GO:0006281|GO:0016874|GO:0005657|GO:0000403|GO:0008270|GO:0005634|GO:0046872|GO:0031625	8921693	chr3	8921634	-	hs|3p25.3	NM_020165	RAD18 homolog (S. cerevisiae)	RAD18	chr3:8921693-8921634	NM_020165	Hs.375684
A_23_P79251	-2.38565	-1.25438	2.38565	down	FALSE	Homo sapiens EH-domain containing 3 (EHD3), mRNA [NM_014600]	30845	GO:0005515|GO:0005886|GO:0032456|GO:0005509|GO:0003924|GO:0030139|GO:0005634|GO:0003676|GO:0005525|GO:0005524|GO:0005737|GO:0000166|GO:0007596|GO:0051260|GO:0055038|GO:0010008|GO:0005768	31490628	chr2	31490569	+	hs|2p23.1	NM_014600	EH-domain containing 3	EHD3	chr2:31490569-31490628	NM_014600	Hs.368808
A_24_P268676	-2.1574	-1.1093	2.1574	down	FALSE	Homo sapiens basic helix-loop-helix family, member e40 (BHLHE40), mRNA [NM_003670]	8553	GO:0005515|GO:0006355|GO:0003700|GO:0005794|GO:0003705|GO:0005730|GO:0070888|GO:0005634|GO:0000122|GO:0003677|GO:0001078|GO:0048168|GO:0009649|GO:0007623|GO:0009416	5026319	chr3	5026260	+	hs|3p26.1	NM_003670	basic helix-loop-helix family, member e40	BHLHE40	chr3:5026260-5026319	NM_003670	Hs.171825
A_24_P145316	-5.0974	-2.34976	5.0974	down	FALSE	Homo sapiens dystrobrevin binding protein 1 (DTNBP1), transcript variant 2, mRNA [NM_183040]	84062	GO:0005515|GO:0043005|GO:0030424|GO:0033162|GO:0030054|GO:0005783|GO:0045202|GO:0005634|GO:0031175|GO:0005829|GO:0030426|GO:0005737|GO:0043197|GO:0045211|GO:0030672|GO:0019717|GO:0006996|GO:0031532|GO:0006892|GO:0014069|GO:0031410|GO:0042383|GO:0033267|GO:0016528|GO:0031083|GO:0007596|GO:0060159|GO:0048812|GO:0005789|GO:0060155|GO:0050896|GO:0016044|GO:0010008|GO:0005768	15523931	chr6	15523872	-	hs|6p22.3	NM_183040	dystrobrevin binding protein 1	DTNBP1	chr6:15523931-15523872	NM_183040	Hs.571148
A_23_P168556	-9.46284	-3.24227	9.46284	down	FALSE	Homo sapiens syntaxin 1A (brain) (STX1A), transcript variant 1, mRNA [NM_004603]	6804	GO:0005515|GO:0043005|GO:0043008|GO:0016081|GO:0030054|GO:0042641|GO:0005886|GO:0045202|GO:0007268|GO:0006886|GO:0007269|GO:0045921|GO:0001948|GO:0017156|GO:0000149|GO:0030672|GO:0030674|GO:0016192|GO:0019717|GO:0030141|GO:0032028|GO:0070044|GO:0046982|GO:0019904|GO:0005576|GO:0031410|GO:0014047|GO:0043234|GO:0005484|GO:0047485|GO:0006112|GO:0050796|GO:0009629|GO:0016020|GO:0019855|GO:0017022|GO:…	73113602	chr7	73113543	-	hs|7q11.23	NM_004603	syntaxin 1A (brain)	STX1A	chr7:73113602-73113543	NM_004603	Hs.647024
A_23_P500873	-2.11075	-1.07775	2.11075	down	FALSE	Homo sapiens RAD51 homolog D (S. cerevisiae) (RAD51D), transcript variant 4, mRNA [NM_133629]	5892	GO:0017111|GO:0006281|GO:0000166|GO:0006310|GO:0005634|GO:0005524|GO:0003677|GO:0008094|GO:0007131	33427686	chr17	33427627	-	hs|17q12	NM_133629	RAD51 homolog D (S. cerevisiae)	RAD51D	chr17:33427686-33427627	NM_133629	Hs.631757
A_23_P123974	-4.06552	-2.02344	4.06552	down	FALSE	Homo sapiens deoxythymidylate kinase (thymidylate kinase) (DTYMK), transcript variant 1, mRNA [NM_012145]	1841	GO:0015949|GO:0008283|GO:0050145|GO:0055086|GO:0006233|GO:0005524|GO:0004798|GO:0005829|GO:0046940|GO:0007049|GO:0071363|GO:0000166|GO:0016301|GO:0016740	242615249	chr2	242615190	-	hs|2q37.3	NM_012145	deoxythymidylate kinase (thymidylate kinase)	DTYMK	chr2:242615249-242615190	NM_012145	Hs.471873
A_23_P119196	-5.22245	-2.38473	5.22245	down	FALSE	Homo sapiens Kruppel-like factor 2 (lung) (KLF2), mRNA [NM_016270]	10365	GO:0070301|GO:0003700|GO:0032715|GO:0034101|GO:0005634|GO:0001701|GO:0046872|GO:0005622|GO:0043565|GO:0000902|GO:0043249|GO:0035264|GO:0045944|GO:0034616|GO:0071356|GO:0071347|GO:0008270|GO:0045893	16438305	chr19	16438246	+	hs|19p13.11	NM_016270	Kruppel-like factor 2 (lung)	KLF2	chr19:16438246-16438305	NM_016270	Hs.107740
A_23_P138507	-7.92267	-2.98599	7.92267	down	FALSE	Homo sapiens cyclin-dependent kinase 1 (CDK1), transcript variant 1, mRNA [NM_001786]	983	GO:0005515|GO:0014070|GO:0033160|GO:0030261|GO:0034501|GO:0014075|GO:0051403|GO:0048678|GO:0002756|GO:0000166|GO:0007173|GO:0000165|GO:0007411|GO:0002755|GO:0034130|GO:0034134|GO:0030332|GO:0007569|GO:0045740|GO:0030496|GO:0009636|GO:0002224|GO:0045931|GO:0035173|GO:0007049|GO:0006281|GO:0045087|GO:0030544|GO:0000075|GO:0005654|GO:0046688|GO:0000278|GO:0046686|GO:0051301|GO:0004693|GO:0007095|GO:…	62553650	chr10	62552004	+	hs|10q21.2	NM_001786	cyclin-dependent kinase 1	CDK1	chr10:62552004-62553650	NM_001786	Hs.334562
A_23_P120883	-2.70371	-1.43494	2.70371	down	FALSE	Homo sapiens heme oxygenase (decycling) 1 (HMOX1), mRNA [NM_002133]	3162	GO:0031670|GO:0008219|GO:0042542|GO:0043627|GO:0005615|GO:0007243|GO:0042803|GO:0006879|GO:0043524|GO:0051260|GO:0042167|GO:0043123|GO:0006979|GO:0032764|GO:0043305|GO:0005792|GO:0014806|GO:0006788|GO:0043392|GO:0006778|GO:0005789|GO:0016491|GO:0019899|GO:0020037|GO:0045080|GO:0007264|GO:0005783|GO:0004392|GO:0034101|GO:0004630|GO:0005634|GO:0055072|GO:0046872|GO:0043433|GO:0005829|GO:0051090|GO:…	35790181	chr22	35790122	+	hs|22q12.3	NM_002133	heme oxygenase (decycling) 1	HMOX1	chr22:35790122-35790181	NM_002133	Hs.517581
A_19_P00806028	-2.79838	-1.48459	2.79838	down	FALSE	lincRNA:chr6:42725472-42759772 forward strand			42758905	chr6	42758846	+	hs|6p21.1				chr6:42758846-42758905
A_32_P193080	-2.42004	-1.27503	2.42004	down	FALSE	Homo sapiens formin-like 2 (FMNL2), mRNA [NM_052905]	114793	GO:0005737|GO:0030036|GO:0030866|GO:0005488|GO:0022604|GO:0007010|GO:0017048|GO:0003779|GO:0016043	153505539	chr2	153505480	+	hs|2q23.3	NM_052905	formin-like 2	FMNL2	chr2:153505480-153505539	NM_052905	Hs.654630
A_23_P46215	-5.24774	-2.3917	5.24774	down	FALSE	Homo sapiens tripartite motif containing 46 (TRIM46), mRNA [NM_025058]	80128	GO:0005622|GO:0008270|GO:0046872	155151081	chr1	155151022	+	hs|1q22	NM_025058	tripartite motif containing 46	TRIM46	chr1:155151022-155151081	NM_025058	Hs.287735
A_23_P106433	-2.50887	-1.32704	2.50887	down	FALSE	Homo sapiens RCC1 domain containing 1 (RCCD1), transcript variant 1, mRNA [NM_033544]	91433	GO:0005737|GO:0005886	91505478	chr15	91505419	+	hs|15q26.1	NM_033544	RCC1 domain containing 1	RCCD1	chr15:91505419-91505478	NM_033544	Hs.655895
A_33_P3260614	-2.90373	-1.53791	2.90373	down	FALSE	Homo sapiens phospholipase C, beta 2 (PLCB2), mRNA [NM_004573]	5330	GO:0031680|GO:0005794|GO:0005886|GO:0005509|GO:0007268|GO:0007202|GO:0031683|GO:0005829|GO:0035556|GO:0016042|GO:0004629|GO:0005543|GO:0016787|GO:0004435|GO:0004871|GO:0006644|GO:0001580	40580198	chr15	40580139	-	hs|15q15.1	NM_004573	phospholipase C, beta 2	PLCB2	chr15:40580198-40580139	NM_004573	Hs.355888
A_23_P112341	-2.49988	-1.32186	2.49988	down	FALSE	Homo sapiens RMI1, RecQ mediated genome instability 1, homolog (S. cerevisiae) (RMI1), mRNA [NM_024945]	80010	GO:0006260|GO:0005515|GO:0005634	86618905	chr9	86618846	+	hs|9q21.32	NM_024945	RMI1, RecQ mediated genome instability 1, homolog (S. cerevisiae)	RMI1	chr9:86618846-86618905	NM_024945	Hs.726327
A_23_P103070	-2.96947	-1.57021	2.96947	down	FALSE	Homo sapiens tyrosine 3-monooxygenase/tryptophan 5-monooxygenase activation protein, eta polypeptide (YWHAH), mRNA [NM_003405]	7533	GO:0005515|GO:0006713|GO:0005159|GO:0019904|GO:0003779|GO:0035259|GO:0006886|GO:0005737|GO:0048167|GO:0042921|GO:0045664|GO:0050774|GO:0019899|GO:0045893	32353197	chr22	32353138	+	hs|22q12.3	NM_003405	tyrosine 3-monooxygenase/tryptophan 5-monooxygenase activation protein, eta polypeptide	YWHAH	chr22:32353138-32353197	NM_003405	Hs.226755
A_33_P3224858	-3.40173	-1.76627	3.40173	down	FALSE	Homo sapiens eukaryotic translation initiation factor 2-alpha kinase 2 (EIF2AK2), transcript variant 3, mRNA [NM_001135652]	5610	GO:0005515|GO:0003725|GO:0008285|GO:0033689|GO:0019054|GO:0008601|GO:0019058|GO:0006926|GO:0006412|GO:0005829|GO:0030968|GO:0005622|GO:0046777|GO:0000166|GO:0044419|GO:0016772|GO:0009615|GO:0005524|GO:0004672|GO:0004674|GO:0019048|GO:0030683|GO:0006468|GO:0004715|GO:0004694	37368837	chr2	37368778	-	hs|2p22.2	NM_001135652	eukaryotic translation initiation factor 2-alpha kinase 2	EIF2AK2	chr2:37368837-37368778	NM_001135652	Hs.131431
A_23_P30603	-2.18387	-1.12689	2.18387	down	FALSE	Homo sapiens D-aspartate oxidase (DDO), transcript variant 1, mRNA [NM_003649]	8528	GO:0007320|GO:0000166|GO:0006533|GO:0016491|GO:0042445|GO:0007625|GO:0003884|GO:0055114|GO:0008445|GO:0005777	110713880	chr6	110713821	-	hs|6q21	NM_003649	D-aspartate oxidase	DDO	chr6:110713880-110713821	NM_003649	Hs.591348
A_23_P252145	-5.02768	-2.32989	5.02768	down	FALSE	Homo sapiens core 1 synthase, glycoprotein-N-acetylgalactosamine 3-beta-galactosyltransferase, 1 (C1GALT1), mRNA [NM_020156]	56913	GO:0016020|GO:0016757|GO:0001822|GO:0016263|GO:0007275|GO:0016021|GO:0001525|GO:0046872|GO:0030154	7283624	chr7	7283565	+	hs|7p22.1	NM_020156	core 1 synthase, glycoprotein-N-acetylgalactosamine 3-beta-galactosyltransferase, 1	C1GALT1	chr7:7283565-7283624	NM_020156	Hs.239666
A_33_P3325355	-3.64495	-1.8659	3.64495	down	FALSE	Homo sapiens translocase of outer mitochondrial membrane 34 (TOMM34), nuclear gene encoding mitochondrial protein, mRNA [NM_006809]	10953	GO:0005739|GO:0005737|GO:0016020|GO:0005488|GO:0031072|GO:0006626|GO:0005741|GO:0016021|GO:0005048	43571030	chr20	43570971	-	hs|20q13.12	NM_006809	translocase of outer mitochondrial membrane 34	TOMM34	chr20:43571030-43570971	NM_006809	Hs.517066
A_23_P419696	-23.7521	-4.56998	23.7521	down	FALSE	Homo sapiens LY6/PLAUR domain containing 1 (LYPD1), transcript variant 1, mRNA [NM_144586]	116372	GO:0005886|GO:0031225	133403458	chr2	133403399	-	hs|2q21.2	NM_144586	LY6/PLAUR domain containing 1	LYPD1	chr2:133403458-133403399	NM_144586	Hs.728939
A_33_P3352767	-3.31407	-1.7286	3.31407	down	FALSE	Homo sapiens melanocortin 1 receptor (alpha melanocyte stimulating hormone receptor) (MC1R), mRNA [NM_002386]	4157	GO:0005515|GO:0051897|GO:0009650|GO:0005886|GO:0030819|GO:0032720|GO:0008528|GO:0007275|GO:0010739|GO:0007243|GO:0004977|GO:0090037|GO:0005887|GO:0007187|GO:0045944|GO:0004980|GO:0070914|GO:0043473|GO:0004872|GO:0004871|GO:0031625	89987390	chr16	89987331	+	hs|16q24.3	NM_002386	melanocortin 1 receptor (alpha melanocyte stimulating hormone receptor)	MC1R	chr16:89987331-89987390	NM_002386	Hs.513829
A_33_P3235147	-2.02057	-1.01476	2.02057	down	FALSE	Homo sapiens distal-less homeobox 5 (DLX5), mRNA [NM_005221]	1749	GO:0044212|GO:0008283|GO:0090263|GO:0005634|GO:0030326|GO:0043583|GO:0005737|GO:0048646|GO:0007411|GO:0030855|GO:0060166|GO:0060021|GO:0050679|GO:0000976|GO:0042472|GO:0005730|GO:0007275|GO:0001649|GO:0007399|GO:0045669|GO:0001958|GO:0001501|GO:0060325|GO:0060349|GO:0045893	96649851	chr7	96649792	-	hs|7q21.3	NM_005221	distal-less homeobox 5	DLX5	chr7:96649851-96649792	NM_005221	Hs.99348
A_33_P3317198	-2.21815	-1.14936	2.21815	down	FALSE	Homo sapiens general transcription factor IIF, polypeptide 2, 30kDa (GTF2F2), mRNA [NM_004128]	2963	GO:0008380|GO:0008026|GO:0005515|GO:0010467|GO:0006355|GO:0006368|GO:0006367|GO:0006366|GO:0004386|GO:0006370|GO:0005634|GO:0003677|GO:0005524|GO:0050434|GO:0016787|GO:0000166|GO:0000398|GO:0045944|GO:0015630|GO:0016032|GO:0005654|GO:0005674	45858087	chr13	45858028	+	hs|13q14.13	NM_004128	general transcription factor IIF, polypeptide 2, 30kDa	GTF2F2	chr13:45858028-45858087	NM_004128	Hs.654582
A_23_P107612	-9.58531	-3.26083	9.58531	down	FALSE	Homo sapiens RAB27B, member RAS oncogene family (RAB27B), mRNA [NM_004163]	5874	GO:0005794|GO:0005795|GO:0005886|GO:0007264|GO:0019904|GO:0032585|GO:0003924|GO:0005525|GO:0015031|GO:0006184|GO:0045921|GO:0005737|GO:0016324|GO:0071985|GO:0042589|GO:0000166|GO:0030140	52556691	chr18	52556632	+	hs|18q21.2	NM_004163	RAB27B, member RAS oncogene family	RAB27B	chr18:52556632-52556691	NM_004163	Hs.729432
A_23_P58328	-3.95964	-1.98537	3.95964	down	FALSE	Homo sapiens annexin A10 (ANXA10), mRNA [NM_007193]	11199	GO:0005739|GO:0005544|GO:0005509	169108623	chr4	169108564	+	hs|4q32.3	NM_007193	annexin A10	ANXA10	chr4:169108564-169108623	NM_007193	Hs.188401
A_23_P104651	-10.0028	-3.32233	10.0028	down	FALSE	Homo sapiens cell division cycle associated 5 (CDCA5), mRNA [NM_080668]	113130	GO:0005515|GO:0007076|GO:0000790|GO:0005886|GO:0005694|GO:0005730|GO:0051329|GO:0005634|GO:0071922|GO:0006302|GO:0008278|GO:0000082|GO:0005737|GO:0007049|GO:0007067|GO:0003682|GO:0007080|GO:0051301|GO:0007064	64845055	chr11	64844996	-	hs|11q13.1	NM_080668	cell division cycle associated 5	CDCA5	chr11:64845055-64844996	NM_080668	Hs.434886
A_19_P00320823	-3.24639	-1.69884	3.24639	down	FALSE	lincRNA:chr6:155203224-155205268 forward strand			155204985	chr6	155204926	+	hs|6q25.2				chr6:155204926-155204985
A_23_P434919	-2.97874	-1.5747	2.97874	down	FALSE	Homo sapiens RAB42, member RAS oncogene family (RAB42), transcript variant 2, mRNA [NM_152304]	115273	GO:0016020|GO:0000166|GO:0007264|GO:0005525	28920772	chr1	28920713	+	hs|1p35.3	NM_152304	RAB42, member RAS oncogene family	RAB42	chr1:28920713-28920772	NM_152304	Hs.652321
A_19_P00329731	-3.21731	-1.68586	3.21731	down	FALSE	lincRNA:chr1:33852313-33867538 reverse strand			33854329	chr1	33854270	-	hs|1p35.1				chr1:33854329-33854270
A_23_P350001	-6.14877	-2.6203	6.14877	down	FALSE	Homo sapiens guanylate cyclase 1, soluble, alpha 2 (GUCY1A2), mRNA [NM_000855]	2977	GO:0035556|GO:0007165|GO:0005737|GO:0000166|GO:0007596|GO:0006182|GO:0030168|GO:0004383|GO:0005525|GO:0020037	106558464	chr11	106558405	-	hs|11q22.3	NM_000855	guanylate cyclase 1, soluble, alpha 2	GUCY1A2	chr11:106558464-106558405	NM_000855	Hs.654555
A_23_P54144	-3.71847	-1.89471	3.71847	down	FALSE	Homo sapiens bone morphogenetic protein 4 (BMP4), transcript variant 1, mRNA [NM_001202]	652	GO:0033088|GO:0005515|GO:0001657|GO:0014070|GO:0034504|GO:0001658|GO:0033085|GO:0003139|GO:0001759|GO:0009791|GO:0005615|GO:0007281|GO:0007224|GO:0002062|GO:0032355|GO:0010942|GO:0003279|GO:0002320|GO:0030501|GO:0001843|GO:0030509|GO:0000122|GO:0021978|GO:0042056|GO:0005125|GO:0001649|GO:0003130|GO:0010595|GO:0001958|GO:0032967|GO:0040007|GO:0008083|GO:0008285|GO:0021983|GO:0002043|GO:0021537|GO:…	54417377	chr14	54417318	-	hs|14q22.2	NM_001202	bone morphogenetic protein 4	BMP4	chr14:54417377-54417318	NM_001202	Hs.68879
A_24_P291231	-13.8494	-3.79175	13.8494	down	FALSE	Homo sapiens period homolog 3 (Drosophila) (PER3), mRNA [NM_016831]	8863	GO:0006355|GO:0005737|GO:0007623|GO:0005634|GO:0004871|GO:0000122	7904700	chr1	7904641	+	hs|1p36.23	NM_016831	period homolog 3 (Drosophila)	PER3	chr1:7904641-7904700	NM_016831	Hs.162200
A_33_P3226465	-2.05267	-1.0375	2.05267	down	FALSE	Homo sapiens leucine rich repeat containing 37, member A3 (LRRC37A3), mRNA [NM_199340]	374819	GO:0016020|GO:0016021	62859079	chr17	62859020	-	hs|17q24.1	NM_199340	leucine rich repeat containing 37, member A3	LRRC37A3	chr17:62859079-62859020	NM_199340	Hs.551962
A_23_P121702	-26.4273	-4.72396	26.4273	down	FALSE	Homo sapiens OCIA domain containing 2 (OCIAD2), transcript variant 1, mRNA [NM_001014446]	132299	GO:0005768	48887525	chr4	48887466	-	hs|4p11	NM_001014446	OCIA domain containing 2	OCIAD2	chr4:48887525-48887466	NM_001014446	Hs.95835
A_24_P225679	-2.65647	-1.40951	2.65647	down	FALSE	Homo sapiens insulin receptor substrate 1 (IRS1), mRNA [NM_005544]	3667	GO:0005515|GO:0008286|GO:0010468|GO:0034504|GO:0008284|GO:0005886|GO:0005159|GO:0005158|GO:0043434|GO:0030879|GO:0005634|GO:0051291|GO:0005829|GO:0010907|GO:0005737|GO:0043552|GO:0046326|GO:0005899|GO:0005080|GO:0005068|GO:0004871|GO:0046676|GO:0042169|GO:0032868|GO:0005792|GO:0048011|GO:0032869|GO:0030335|GO:0045725|GO:0048015|GO:0046627|GO:0070094|GO:0090275|GO:0046628|GO:0002053|GO:0042593|GO:…	227600207	chr2	227600148	-	hs|2q36.3	NM_005544	insulin receptor substrate 1	IRS1	chr2:227600207-227600148	NM_005544	Hs.471508
A_24_P148717	-12.8718	-3.68614	12.8718	down	FALSE	Homo sapiens chemokine (C-C motif) receptor 1 (CCR1), mRNA [NM_001295]	1230	GO:0005515|GO:0005886|GO:0004930|GO:0019221|GO:0009611|GO:0007267|GO:0002407|GO:0007204|GO:0006955|GO:0006954|GO:0006935|GO:0007187|GO:0005887|GO:0004950|GO:0016493|GO:0004872|GO:0004871|GO:0007155|GO:0007166	46243888	chr3	46243829	-	hs|3p21.31	NM_001295	chemokine (C-C motif) receptor 1	CCR1	chr3:46243888-46243829	NM_001295	Hs.301921
A_19_P00805108	-2.86504	-1.51856	2.86504	down	FALSE	BROAD Institute lincRNA (XLOC_004905), lincRNA [TCONS_00009713]			79918287	chr5	79918228	-	hs|5q14.1			XLOC_004905	chr5:79918287-79918228
A_23_P388168	-28.8642	-4.85121	28.8642	down	FALSE	Homo sapiens RAB3B, member RAS oncogene family (RAB3B), mRNA [NM_002867]	5865	GO:0006184|GO:0018125|GO:0005886|GO:0000166|GO:0007264|GO:0017157|GO:0003924|GO:0030141|GO:0015031|GO:0005525|GO:0008021|GO:0005829	52385367	chr1	52385308	-	hs|1p32.3	NM_002867	RAB3B, member RAS oncogene family	RAB3B	chr1:52385367-52385308	NM_002867	Hs.123072
A_23_P13753	-30.4078	-4.92637	30.4078	down	FALSE	Homo sapiens nuclear factor (erythroid-derived 2), 45kDa (NFE2), transcript variant 1, mRNA [NM_006163]	4778	GO:0003700|GO:0006357|GO:0050699|GO:0008015|GO:0003713|GO:0005730|GO:0007267|GO:0005634|GO:0007275|GO:0006337|GO:0030502|GO:0015629|GO:0006351|GO:0043565|GO:0007599|GO:0005737|GO:0047485|GO:0007596|GO:0016605|GO:0046983|GO:0005654|GO:0045893	54686038	chr12	54685979	-	hs|12q13.13	NM_006163	nuclear factor (erythroid-derived 2), 45kDa	NFE2	chr12:54686038-54685979	NM_006163	Hs.75643
A_33_P3384885	-2.53396	-1.34139	2.53396	down	FALSE	zinc finger protein 511 [Source:HGNC Symbol;Acc:28445] [ENST00000359035]	118472	GO:0005622|GO:0006355|GO:0008270|GO:0005634|GO:0003677|GO:0046872	135126264	chr10	135126205	+	hs|10q26.3	AK091711	zinc finger protein 511	ZNF511	chr10:135126205-135126264
A_32_P192692	-7.76522	-2.95703	7.76522	down	FALSE	Homo sapiens potassium large conductance calcium-activated channel, subfamily M, alpha member 1 (KCNMA1), transcript variant 1, mRNA [NM_001014797]	3778	GO:0005515|GO:0005886|GO:0007268|GO:0046872|GO:0016324|GO:0000166|GO:0005249|GO:0008076|GO:0042391|GO:0006813|GO:0071805|GO:0034465|GO:0060072|GO:0006811|GO:0001666|GO:0005244|GO:0043065|GO:0030007|GO:0005267|GO:0030168|GO:0006970|GO:0003779|GO:0055085|GO:0060073|GO:0060083|GO:0045794|GO:0051592|GO:0007596|GO:0005901|GO:0016021|GO:0015269	78629523	chr10	78629464	-	hs|10q22.3	NM_001014797	potassium large conductance calcium-activated channel, subfamily M, alpha member 1	KCNMA1	chr10:78629523-78629464	NM_001014797	Hs.144795
A_24_P940006	-3.77156	-1.91516	3.77156	down	FALSE	Homo sapiens ephrin-B3 (EFNB3), mRNA [NM_001406]	1949	GO:0005005|GO:0048013|GO:0046875|GO:0016020|GO:0005887|GO:0044419|GO:0016198|GO:0007628|GO:0007267|GO:0007275|GO:0030154|GO:0007399	7614182	chr17	7614123	+	hs|17p13.1	NM_001406	ephrin-B3	EFNB3	chr17:7614123-7614182	NM_001406	Hs.26988
A_23_P116387	-6.27005	-2.64848	6.27005	down	FALSE	Homo sapiens inner centromere protein antigens 135/155kDa (INCENP), transcript variant 1, mRNA [NM_001040694]	3619	GO:0005515|GO:0000236|GO:0005694|GO:0005874|GO:0005819|GO:0030496|GO:0000801|GO:0005634|GO:0005829|GO:0043234|GO:0000910|GO:0005737|GO:0007059|GO:0005721|GO:0000087|GO:0000777|GO:0000776|GO:0005856|GO:0000278|GO:0000775	61919801	chr11	61919742	+	hs|11q12.3	NM_001040694	inner centromere protein antigens 135/155kDa	INCENP	chr11:61919742-61919801	NM_001040694	Hs.142179
A_23_P385105	-2.74268	-1.45558	2.74268	down	FALSE	Homo sapiens phospholipase C, delta 4 (PLCD4), mRNA [NM_032726]	84812	GO:0035556|GO:0016042|GO:0005737|GO:0016787|GO:0016020|GO:0005783|GO:0004435|GO:0005509|GO:0005634|GO:0007340|GO:0004871	219501824	chr2	219501765	+	hs|2q35	NM_032726	phospholipase C, delta 4	PLCD4	chr2:219501765-219501824	NM_032726	Hs.632528
A_23_P32021	-2.14917	-1.10378	2.14917	down	FALSE	Homo sapiens Fanconi anemia, complementation group C (FANCC), transcript variant 1, mRNA [NM_000136]	2176	GO:0005515|GO:0005634|GO:0007281|GO:0005829|GO:0043240|GO:0005737|GO:0006281|GO:0006461|GO:0019430|GO:0005654|GO:0006289|GO:0002262|GO:0000785	97861581	chr9	97861522	-	hs|9q22.32	NM_000136	Fanconi anemia, complementation group C	FANCC	chr9:97861581-97861522	NM_000136	Hs.494529
A_23_P28598	-12.1774	-3.60613	12.1774	down	FALSE	Homo sapiens distal-less homeobox 2 (DLX2), mRNA [NM_004405]	1746	GO:0000976|GO:0003727|GO:0006355|GO:0003700|GO:0051216|GO:0021879|GO:0048706|GO:0005634|GO:0007275|GO:0009954|GO:0000122|GO:0048701|GO:0030154|GO:0021766|GO:0021772|GO:0007420|GO:0045944|GO:0003682|GO:0048715|GO:0042475|GO:0048755|GO:0021893|GO:0021882	172964421	chr2	172964362	-	hs|2q31.1	NM_004405	distal-less homeobox 2	DLX2	chr2:172964421-172964362	NM_004405	Hs.419
A_33_P3351851	-3.1423	-1.65182	3.1423	down	FALSE	Homo sapiens histone cluster 1, H4l (HIST1H4L), mRNA [NM_003546]	8368		27841113	chr6	27841054	-	hs|6p22.1	NM_003546	histone cluster 1, H4l	HIST1H4L	chr6:27841113-27841054	NM_003546	Hs.533295
A_23_P28886	-3.95804	-1.98479	3.95804	down	FALSE	Homo sapiens proliferating cell nuclear antigen (PCNA), transcript variant 1, mRNA [NM_002592]	5111	GO:0005515|GO:0043626|GO:0032405|GO:0008283|GO:0033993|GO:0005634|GO:0032077|GO:0019985|GO:0006886|GO:0042802|GO:0007507|GO:0000084|GO:0000082|GO:0005737|GO:0006271|GO:0000083|GO:0000723|GO:0015630|GO:0000722|GO:0070557|GO:0005663|GO:0006297|GO:0006298|GO:0043596|GO:0006275|GO:0030971|GO:0048015|GO:0000701|GO:0005730|GO:0030337|GO:0003677|GO:0006260|GO:0006281|GO:0006283|GO:0000307|GO:0006284|GO:…	5096102	chr20	5095957	-	hs|20p13	NM_002592	proliferating cell nuclear antigen	PCNA	chr20:5096102-5095957	NM_002592	Hs.147433
A_23_P133956	-20.0608	-4.32631	20.0608	down	FALSE	Homo sapiens kinesin family member C1 (KIFC1), mRNA [NM_002263]	3833	GO:0005815|GO:0005875|GO:0005874|GO:0005819|GO:0005634|GO:0003777|GO:0005524|GO:0007049|GO:0000070|GO:0005737|GO:0000166|GO:0007596|GO:0005856|GO:0005769|GO:0051301|GO:0007018	33374621	chr6	33374428	+	hs|6p21.32	NM_002263	kinesin family member C1	KIFC1	chr6:33374428-33374621	NM_002263	Hs.436912
A_33_P3406904	-6.72433	-2.74939	6.72433	down	FALSE				108388426	chr11	108388367	+	hs|11q22.3				chr11:108388367-108388426
A_33_P3307495	-10.7443	-3.4255	10.7443	down	FALSE	Homo sapiens stimulated by retinoic acid gene 6 homolog (mouse) (STRA6), transcript variant 8, mRNA [NM_001199042]	64220	GO:0060426|GO:0007631|GO:0030325|GO:0005886|GO:0030324|GO:0003184|GO:0003281|GO:0048844|GO:0043583|GO:0050905|GO:0007507|GO:0048589|GO:0061029|GO:0048520|GO:0048745|GO:0061143|GO:0006810|GO:0004872|GO:0007612|GO:0060900|GO:0001568|GO:0048286|GO:0001822|GO:0048566|GO:0048546|GO:0043234|GO:0061156|GO:0060325|GO:0050890|GO:0061205|GO:0061038|GO:0060323|GO:0060539|GO:0060322|GO:0016021|GO:0042297|GO:…	74471871	chr15	74471812	-	hs|15q24.1	NM_001199042	stimulated by retinoic acid gene 6 homolog (mouse)	STRA6	chr15:74471871-74471812	NM_001199042	Hs.24553
A_32_P169179	-3.54963	-1.82767	3.54963	down	FALSE	Homo sapiens msh homeobox 2 pseudogene 1 (MSX2P1), non-coding RNA [NR_002307]	55545		56235370	chr17	56235311	+	hs|17q22	NR_002307	msh homeobox 2 pseudogene 1	MSX2P1	chr17:56235311-56235370	NR_002307	Hs.381329
A_24_P92183	-3.23924	-1.69565	3.23924	down	FALSE	Homo sapiens poly(A) binding protein, cytoplasmic 1-like (PABPC1L), mRNA [NM_001124756]	80336	GO:0000166|GO:0003723	43566830	chr20	43566771	+	hs|20q13.12	NM_001124756	poly(A) binding protein, cytoplasmic 1-like	PABPC1L	chr20:43566771-43566830	NM_001124756	Hs.641481
A_24_P941912	-5.98391	-2.58109	5.98391	down	FALSE	Homo sapiens deltex 3-like (Drosophila) (DTX3L), mRNA [NM_138287]	151636	GO:0005515|GO:0042393|GO:0005737|GO:0004842|GO:0016874|GO:0008270|GO:0005634|GO:0010390|GO:0046872|GO:0006974|GO:0016568	122293098	chr3	122293039	+	hs|3q21.1	NM_138287	deltex 3-like (Drosophila)	DTX3L	chr3:122293039-122293098	NM_138287	Hs.518201
A_23_P258612	-2.58715	-1.37136	2.58715	down	FALSE	Homo sapiens ATPase, aminophospholipid transporter, class I, type 8A, member 2 (ATP8A2), mRNA [NM_016529]	51761	GO:0008285|GO:0000287|GO:0016787|GO:0016020|GO:0015914|GO:0000166|GO:0004012|GO:0016820|GO:0016021|GO:0005524|GO:0006812|GO:0015662	26594388	chr13	26594329	+	hs|13q12.13	NM_016529	ATPase, aminophospholipid transporter, class I, type 8A, member 2	ATP8A2	chr13:26594329-26594388	NM_016529	Hs.444957
A_24_P314571	-10.0015	-3.32214	10.0015	down	FALSE	Homo sapiens cDNA FLJ90806 fis, clone Y79AA1000750. [AK075287]	147841	GO:0005515|GO:0000236|GO:0005694|GO:0000087|GO:0000777|GO:0005634|GO:0000278|GO:0031262|GO:0051301|GO:0005829	11257053	chr19	11256994	-	hs|19p13.2	AK075287	SPC24, NDC80 kinetochore complex component, homolog (S. cerevisiae)	SPC24	chr19:11257053-11256994		Hs.381225
A_33_P3331856	-2.23073	-1.15751	2.23073	down	FALSE	phosphodiesterase 1C, calmodulin-dependent 70kDa [Source:HGNC Symbol;Acc:8776] [ENST00000396184]	5137	GO:0007165|GO:0005516|GO:0048011|GO:0008081|GO:0016787|GO:0004117|GO:0007202|GO:0046872|GO:0005829	31823215	chr7	31823156	-	hs|7p14.3	AK126467	phosphodiesterase 1C, calmodulin-dependent 70kDa	PDE1C	chr7:31823215-31823156		Hs.290550
A_23_P144622	-2.46077	-1.29911	2.46077	down	FALSE	Homo sapiens glucosamine-6-phosphate deaminase 1 (GNPDA1), mRNA [NM_005471]	10007	GO:0007338|GO:0005737|GO:0004342|GO:0016787|GO:0005975|GO:0006043|GO:0006044|GO:0006091	141381281	chr5	141381222	-	hs|5q31.3	NM_005471	glucosamine-6-phosphate deaminase 1	GNPDA1	chr5:141381281-141381222	NM_005471	Hs.633853
A_23_P215484	-15.9057	-3.99147	15.9057	down	FALSE	Homo sapiens chemokine (C-C motif) ligand 26 (CCL26), mRNA [NM_006072]	10344	GO:0008009|GO:0007165|GO:0006955|GO:0030335|GO:0006954|GO:0030838|GO:0006935|GO:0001938|GO:0007267|GO:0005576|GO:0032855|GO:0005615	75401219	chr7	75399061	-	hs|7q11.23	NM_006072	chemokine (C-C motif) ligand 26	CCL26	chr7:75401219-75399061	NM_006072	Hs.131342
A_23_P253446	-16.0606	-4.00545	16.0606	down	FALSE	Homo sapiens growth associated protein 43 (GAP43), transcript variant 2, mRNA [NM_002045]	2596	GO:0005515|GO:0005516|GO:0030054|GO:0005886|GO:0009611|GO:0031527|GO:0045202|GO:0032584|GO:0007275|GO:0042995|GO:0007205|GO:0030154|GO:0007399|GO:0051489|GO:0040008	115440044	chr3	115439985	+	hs|3q13.31	NM_002045	growth associated protein 43	GAP43	chr3:115439985-115440044	NM_002045	Hs.134974
A_24_P242646	-15.6271	-3.96598	15.6271	down	FALSE	Homo sapiens cathepsin S (CTSS), transcript variant 1, mRNA [NM_004079]	1520	GO:0004197|GO:0006955|GO:0006508|GO:0008233|GO:0005576|GO:0005764|GO:0043231	150703572	chr1	150703513	-	hs|1q21.3	NM_004079	cathepsin S	CTSS	chr1:150703572-150703513	NM_004079	Hs.181301
A_23_P384044	-71.4216	-6.15829	71.4216	down	FALSE	Homo sapiens cornichon homolog 3 (Drosophila) (CNIH3), mRNA [NM_152495]	149111	GO:0035556|GO:0030054|GO:0005886|GO:0043198|GO:0045211|GO:0032281|GO:2000311|GO:0045202|GO:0016021	224928223	chr1	224928164	+	hs|1q42.12	NM_152495	cornichon homolog 3 (Drosophila)	CNIH3	chr1:224928164-224928223	NM_152495	Hs.28659
A_24_P262127	-2.81104	-1.4911	2.81104	down	FALSE	Homo sapiens Ras-related associated with diabetes (RRAD), transcript variant 2, mRNA [NM_004165]	6236	GO:0006184|GO:0005515|GO:0007165|GO:0005516|GO:0030308|GO:0005886|GO:0000166|GO:0007264|GO:0003924|GO:0005525	66956234	chr16	66956175	-	hs|16q22.1	NM_004165	Ras-related associated with diabetes	RRAD	chr16:66956234-66956175	NM_004165	Hs.1027
A_24_P410086	-2.48418	-1.31277	2.48418	down	FALSE	Homo sapiens single stranded DNA binding protein 4 (SSBP4), transcript variant 1, mRNA [NM_032627]	170463	GO:0003697|GO:0005634|GO:0003677	18545251	chr19	18545192	+	hs|19p13.11	NM_032627	single stranded DNA binding protein 4	SSBP4	chr19:18545192-18545251	NM_032627	Hs.515259
A_23_P118834	-7.90802	-2.98332	7.90802	down	FALSE	Homo sapiens topoisomerase (DNA) II alpha 170kDa (TOP2A), mRNA [NM_001067]	7153	GO:0005515|GO:0043130|GO:0042826|GO:0000819|GO:0005634|GO:0042803|GO:0005737|GO:0007059|GO:0000166|GO:0019035|GO:0008144|GO:0005080|GO:0045070|GO:0008094|GO:0071107|GO:0006355|GO:0043065|GO:0009330|GO:0003918|GO:0000795|GO:0046982|GO:0005814|GO:0048015|GO:0042493|GO:0007568|GO:0005730|GO:0000228|GO:0008022|GO:0006312|GO:0005524|GO:0003677|GO:0006974|GO:0045870|GO:0043565|GO:0006260|GO:0043234|GO:…	38545768	chr17	38545709	-	hs|17q21.2	NM_001067	topoisomerase (DNA) II alpha 170kDa	TOP2A	chr17:38545768-38545709	NM_001067	Hs.156346
A_23_P82738	-6.29401	-2.65398	6.29401	down	FALSE	Homo sapiens RAD54 homolog B (S. cerevisiae) (RAD54B), transcript variant 1, mRNA [NM_012415]	25788	GO:0003724|GO:0006355|GO:0042493|GO:0015616|GO:0005634|GO:0006312|GO:0003677|GO:0005524|GO:0003678|GO:0006281|GO:0016787|GO:0000166|GO:0000724|GO:0010212|GO:0007131	95384415	chr8	95384356	-	hs|8q22.1	NM_012415	RAD54 homolog B (S. cerevisiae)	RAD54B	chr8:95384415-95384356	NM_012415	Hs.30561
A_23_P130444	-2.10064	-1.07083	2.10064	down	FALSE	Homo sapiens zinc finger protein 701 (ZNF701), transcript variant 2, mRNA [NM_018260]	55762	GO:0005622|GO:0006355|GO:0008270|GO:0005634|GO:0003677|GO:0046872	53087476	chr19	53087417	+	hs|19q13.41	NM_018260	zinc finger protein 701	ZNF701	chr19:53087417-53087476	NM_018260	Hs.235167
A_33_P3418000	-2.57328	-1.36361	2.57328	down	FALSE	Homo sapiens RELT-like 1 (RELL1), transcript variant 2, mRNA [NM_001085399]	768211	GO:0005737|GO:0005886|GO:0015630|GO:0016021	37592482	chr4	37592423	-	hs|4p14	NM_001085399	RELT-like 1	RELL1	chr4:37592482-37592423	NM_001085399	Hs.283378
A_33_P3225268	-2.41539	-1.27226	2.41539	down	FALSE	Homo sapiens quiescin Q6 sulfhydryl oxidase 1 (QSOX1), transcript variant 2, mRNA [NM_001004128]	5768	GO:0030173|GO:0005794|GO:0016020|GO:0000139|GO:0016971|GO:0016491|GO:0006467|GO:0045454|GO:0005576|GO:0016021|GO:0005615	180165715	chr1	180165656	+	hs|1q25.2	NM_001004128	quiescin Q6 sulfhydryl oxidase 1	QSOX1	chr1:180165656-180165715	NM_001004128	Hs.730680
A_24_P42136	-15.0694	-3.91355	15.0694	down	FALSE	Homo sapiens keratin 18 (KRT18), transcript variant 1, mRNA [NM_000224]	3875	GO:0005515|GO:0005882|GO:0048471|GO:0043066|GO:0005815|GO:0034451|GO:0009653|GO:0033209|GO:0005737|GO:0007049|GO:0005198|GO:0044419|GO:0045095|GO:0043000	53345636	chr12	53345577	+	hs|12q13.13	NM_000224	keratin 18	KRT18	chr12:53345577-53345636	NM_000224	Hs.406013
A_23_P37068	-2.24691	-1.16794	2.24691	down	FALSE	Homo sapiens TNF receptor-associated factor 3 (TRAF3), transcript variant 1, mRNA [NM_145725]	7187	GO:0005515|GO:0050688|GO:0035631|GO:0004842|GO:0016874|GO:0001817|GO:0046872|GO:0005829|GO:0005739|GO:0030162|GO:0005737|GO:0032648|GO:0004871|GO:0032480|GO:0019901|GO:0032088|GO:0042981|GO:0006917|GO:0002224|GO:0033209|GO:0007165|GO:0045087|GO:0009898|GO:0008270|GO:0005768	103372421	chr14	103372362	+	hs|14q32.32	NM_145725	TNF receptor-associated factor 3	TRAF3	chr14:103372362-103372421	NM_145725	Hs.510528
A_23_P255104	-2.28268	-1.19073	2.28268	down	FALSE	Homo sapiens lipoma HMGIC fusion partner-like 2 (LHFPL2), mRNA [NM_005779]	10184	GO:0016020|GO:0016021	77781354	chr5	77781295	-	hs|5q14.1	NM_005779	lipoma HMGIC fusion partner-like 2	LHFPL2	chr5:77781354-77781295	NM_005779	Hs.79299
A_23_P391396	-2.91602	-1.544	2.91602	down	FALSE	Homo sapiens early B-cell factor 3 (EBF3), mRNA [NM_001005463]	253738	GO:0006355|GO:0007275|GO:0005634|GO:0003677|GO:0046872	131633847	chr10	131633788	-	hs|10q26.3	NM_001005463	early B-cell factor 3	EBF3	chr10:131633847-131633788	NM_001005463	Hs.591374
A_33_P3337549	-3.97544	-1.99112	3.97544	down	FALSE	Homo sapiens ATP-binding cassette, sub-family B (MDR/TAP), member 5 (ABCB5), transcript variant 3, mRNA [NM_001163942]	340273	GO:0046581|GO:0016324|GO:0015562|GO:0005886|GO:0000166|GO:0000139|GO:0005887|GO:0042391|GO:0042626|GO:0055085|GO:0016887|GO:0005524	20699735	chr7	20699676	+	hs|7p21.1	NM_001163942	ATP-binding cassette, sub-family B (MDR/TAP), member 5	ABCB5	chr7:20699676-20699735	NM_001163942	Hs.404102
A_23_P113034	-2.18867	-1.13005	2.18867	down	FALSE	Homo sapiens chromosome 10 open reading frame 11 (C10orf11), mRNA [NM_032024]	83938		77818442	chr10	77807021	+	hs|10q22.3	NM_032024	chromosome 10 open reading frame 11	C10orf11	chr10:77807021-77818442	NM_032024	Hs.118161
A_33_P3217123	-2.41294	-1.27079	2.41294	down	FALSE	Homo sapiens BCL2-like 12 (proline rich) (BCL2L12), transcript variant 1, mRNA [NM_138639]	83596	GO:0006915	50177156	chr19	50177097	+	hs|19q13.33	NM_138639	BCL2-like 12 (proline rich)	BCL2L12	chr19:50177097-50177156	NM_138639	Hs.289052
A_33_P3337019	-2.04285	-1.03058	2.04285	down	FALSE	PREDICTED: Homo sapiens hypothetical LOC728975 (LOC728975), miscRNA [XR_110914]	728975		64947580	chr11	64947521	-	hs|11q13.1	XR_110914	uncharacterized LOC728975	LOC728975	chr11:64947580-64947521	XR_110914	Hs.647238
A_33_P3263157	-2.92414	-1.54801	2.92414	down	FALSE				42153207	chr7	42153148	+	hs|7p14.1				chr7:042153148-042153207
A_23_P58280	-2.35103	-1.23329	2.35103	down	FALSE	Homo sapiens GAR1 ribonucleoprotein homolog (yeast) (GAR1), transcript variant 1, mRNA [NM_018983]	54433	GO:0009982|GO:0030515|GO:0015030|GO:0005261|GO:0031429|GO:0030529|GO:0006364|GO:0005730|GO:0031120|GO:0005634	110745659	chr4	110745600	+	hs|4q25	NM_018983	GAR1 ribonucleoprotein homolog (yeast)	GAR1	chr4:110745600-110745659	NM_018983	Hs.69851
A_33_P3413038	-2.03533	-1.02526	2.03533	down	FALSE	Homo sapiens plexin B3 (PLXNB3), transcript variant 2, mRNA [NM_001163257]	5365	GO:0005622|GO:0005515|GO:0007165|GO:0005886|GO:0007411|GO:0007275|GO:0004872|GO:0016021	153044785	chrX	153044726	+	hs|Xq28	NM_001163257	plexin B3	PLXNB3	chrX:153044726-153044785	NM_001163257	Hs.632833
A_23_P121637	-24.1417	-4.59346	24.1417	down	FALSE	Homo sapiens protease, serine, 12 (neurotrypsin, motopsin) (PRSS12), mRNA [NM_003619]	8492	GO:0004252|GO:0045202|GO:0005576|GO:0043083|GO:0031410|GO:0030425|GO:0016020|GO:0043195|GO:0006508|GO:0008236|GO:0008233|GO:0031638|GO:0005044	119203016	chr4	119202957	-	hs|4q26	NM_003619	protease, serine, 12 (neurotrypsin, motopsin)	PRSS12	chr4:119203016-119202957	NM_003619	Hs.445857
A_23_P110791	-5.60562	-2.48687	5.60562	down	FALSE	Homo sapiens colony stimulating factor 1 receptor (CSF1R), mRNA [NM_005211]	1436	GO:0008284|GO:0071902|GO:0005886|GO:0008283|GO:0061098|GO:0008360|GO:0019221|GO:0045124|GO:2000147|GO:0042803|GO:0031529|GO:2000249|GO:0046777|GO:0006954|GO:0000166|GO:0030225|GO:0004872|GO:0030224|GO:0070374|GO:0060603|GO:0090197|GO:0030097|GO:0030335|GO:0009986|GO:0048015|GO:0042517|GO:0046488|GO:0030316|GO:0007275|GO:0018108|GO:0005524|GO:0045217|GO:0043235|GO:0007165|GO:0019955|GO:0071345|GO:…	149432920	chr5	149432861	-	hs|5q32	NM_005211	colony stimulating factor 1 receptor	CSF1R	chr5:149432920-149432861	NM_005211	Hs.586219
A_19_P00316836	-4.73818	-2.24433	4.73818	down	FALSE				75159858	chr2	75159799	+	hs|2p12	AK125960		XLOC_001537	chr2:75159799-75159858		Hs.708649
A_32_P160972	-6.67319	-2.73838	6.67319	down	FALSE	Homo sapiens chromosome 6 open reading frame 115 (C6orf115), mRNA [NM_021243]	58527		139364402	chr6	139364343	+	hs|6q24.1	NM_021243	chromosome 6 open reading frame 115	C6orf115	chr6:139364343-139364402	NM_021243	Hs.600861
A_23_P160318	-3.32076	-1.73151	3.32076	down	FALSE	Homo sapiens collagen, type XVI, alpha 1 (COL16A1), mRNA [NM_001856]	1307	GO:0005515|GO:0007565|GO:0005581|GO:0005178|GO:0071230|GO:0007229|GO:0005198|GO:0005576|GO:0007155|GO:0005597	32118234	chr1	32118175	-	hs|1p35.2	NM_001856	collagen, type XVI, alpha 1	COL16A1	chr1:32118234-32118175	NM_001856	Hs.368921
A_24_P11900	-5.93356	-2.5689	5.93356	down	FALSE	Homo sapiens myosin, heavy chain 15 (MYH15), mRNA [NM_014981]	22989	GO:0005516|GO:0032982|GO:0005737|GO:0003774|GO:0000166|GO:0003779|GO:0030016|GO:0005524	108099821	chr3	108099762	-	hs|3q13.13	NM_014981	myosin, heavy chain 15	MYH15	chr3:108099821-108099762	NM_014981	Hs.731060
A_33_P3398697	-2.96373	-1.56741	2.96373	down	FALSE	Homo sapiens protein interacting with PRKCA 1 (PICK1), transcript variant 1, mRNA [NM_012407]	9463	GO:0005515|GO:0048471|GO:0030054|GO:0006200|GO:0005886|GO:0045202|GO:0007268|GO:0006605|GO:0046872|GO:0007205|GO:0030425|GO:0042802|GO:0005739|GO:0005737|GO:0005080|GO:0019717|GO:0016887|GO:0043045|GO:0043046|GO:0005794|GO:0006890|GO:0019904|GO:0005102|GO:0014069|GO:0008022|GO:0030666|GO:0043234|GO:0042734|GO:0045161|GO:0043113|GO:0006468|GO:0015844|GO:0019899	38471707	chr22	38471648	+	hs|22q13.1	NM_012407	protein interacting with PRKCA 1	PICK1	chr22:38471648-38471707	NM_012407	Hs.180871
A_33_P3240295	-13.6888	-3.77492	13.6888	down	FALSE				74534419	chr2	74534360	-	hs|2p13.1				chr2:074534419-074534360
A_23_P25019	-4.95578	-2.30911	4.95578	down	FALSE	Homo sapiens primase, DNA, polypeptide 1 (49kDa) (PRIM1), mRNA [NM_000946]	5557	GO:0005658|GO:0003896|GO:0016779|GO:0000216|GO:0046872|GO:0000084|GO:0006260|GO:0000082|GO:0006271|GO:0000723|GO:0006270|GO:0000722|GO:0006269|GO:0005654|GO:0000278|GO:0032201|GO:0016740	57133111	chr12	57132284	-	hs|12q13.3	NM_000946	primase, DNA, polypeptide 1 (49kDa)	PRIM1	chr12:57133111-57132284	NM_000946	Hs.534339
A_23_P70746	-2.24337	-1.16567	2.24337	down	FALSE	Homo sapiens Abelson helper integration site 1 (AHI1), transcript variant 2, mRNA [NM_017651]	54806	GO:0005929|GO:0005737|GO:0030054|GO:0033365|GO:0005912|GO:0005814|GO:0060271|GO:0031513|GO:0005932|GO:0016192|GO:0005856	135749806	chr6	135748426	-	hs|6q23.3	NM_017651	Abelson helper integration site 1	AHI1	chr6:135749806-135748426	NM_017651	Hs.386684
A_23_P361381	-4.83692	-2.27409	4.83692	down	FALSE	Homo sapiens DMC1 dosage suppressor of mck1 homolog, meiosis-specific homologous recombination (yeast) (DMC1), mRNA [NM_007068]	11144	GO:0005515|GO:0017111|GO:0000794|GO:0000239|GO:0007286|GO:0005634|GO:0007292|GO:0007283|GO:0001556|GO:0006259|GO:0003677|GO:0005524|GO:0001541|GO:0007049|GO:0007126|GO:0000166|GO:0007141|GO:0008094|GO:0007131	38916061	chr22	38916002	-	hs|22q13.1	NM_007068	DMC1 dosage suppressor of mck1 homolog, meiosis-specific homologous recombination (yeast)	DMC1	chr22:38916061-38916002	NM_007068	Hs.339396
A_23_P24903	-12.1089	-3.598	12.1089	down	FALSE	Homo sapiens purinergic receptor P2Y, G-protein coupled, 2 (P2RY2), transcript variant 1, mRNA [NM_176072]	5029	GO:0005886|GO:0060406|GO:0007200|GO:0009790|GO:0007204|GO:0005764|GO:0070257|GO:0014911|GO:0005739|GO:0016323|GO:0042312|GO:0016324|GO:0030279|GO:0071415|GO:0004872|GO:0004871|GO:0004930|GO:0007568|GO:0006873|GO:0031686|GO:0032722|GO:0070848|GO:0045030|GO:0005524|GO:0019233|GO:0045028|GO:0005887|GO:0071347|GO:0010976|GO:0042060|GO:0032308|GO:0005769	72946975	chr11	72946916	+	hs|11q13.4	NM_176072	purinergic receptor P2Y, G-protein coupled, 2	P2RY2	chr11:72946916-72946975	NM_176072	Hs.339
A_23_P329573	-4.99337	-2.32001	4.99337	down	FALSE	Homo sapiens integrin, beta 2 (complement component 3 receptor 3 and 4 subunit) (ITGB2), transcript variant 1, mRNA [NM_000211]	3689	GO:0008305|GO:0019901|GO:0005886|GO:0050730|GO:0008360|GO:0030593|GO:0007267|GO:0006915|GO:0007275|GO:0050900|GO:0001948|GO:0006954|GO:0007160|GO:0005488|GO:0007229|GO:0007596|GO:0050776|GO:0007159|GO:0004872|GO:0016021|GO:0007155	46305985	chr21	46305926	-	hs|21q22.3	NM_000211	integrin, beta 2 (complement component 3 receptor 3 and 4 subunit)	ITGB2	chr21:46305985-46305926	NM_000211	Hs.375957
A_33_P3258339	-4.68097	-2.22681	4.68097	down	FALSE	Homo sapiens chromosome 17 open reading frame 76 (C17orf76), transcript variant 1, mRNA [NM_001113567]	388341		16346634	chr17	16346575	-	hs|17p11.2	NM_001113567	chromosome 17 open reading frame 76	C17orf76	chr17:16346634-16346575	NM_001113567	Hs.25425
A_23_P215819	-2.26215	-1.17769	2.26215	down	FALSE	Homo sapiens zinc finger protein 655 (ZNF655), transcript variant 2, mRNA [NM_024061]	79027	GO:0005622|GO:0005515|GO:0007346|GO:0003674|GO:0006355|GO:0005737|GO:0051318|GO:0005730|GO:0008270|GO:0005634|GO:0003677|GO:0046872	99162169	chr7	99162110	+	hs|7q22.1	NM_024061	zinc finger protein 655	ZNF655	chr7:99162110-99162169	NM_024061	Hs.599798
A_33_P3322430	-2.10179	-1.07162	2.10179	down	FALSE	cystinosin, lysosomal cystine transporter [Source:HGNC Symbol;Acc:2518] [ENST00000399306]	1497	GO:0006520|GO:0046034|GO:0005770|GO:0006749|GO:0005765|GO:0005764|GO:0050890|GO:0015184|GO:0016020|GO:0007420|GO:0015811|GO:0006810|GO:0016021|GO:0005769	3553799	chr17	3553740	+	hs|17p13.2		cystinosin, lysosomal cystine transporter	CTNS	chr17:3553740-3553799
A_24_P49260	-6.6094	-2.72452	6.6094	down	FALSE	Homo sapiens serine palmitoyltransferase, long chain base subunit 3 (SPTLC3), mRNA [NM_018327]	55304	GO:0006665|GO:0046520|GO:0004758|GO:0016746|GO:0009058|GO:0005783|GO:0016769|GO:0030148|GO:0016020|GO:0030170|GO:0005789|GO:0016021|GO:0017059	13147113	chr20	13147054	+	hs|20p12.1	NM_018327	serine palmitoyltransferase, long chain base subunit 3	SPTLC3	chr20:13147054-13147113	NM_018327	Hs.425023
A_23_P95302	-3.37526	-1.755	3.37526	down	FALSE	Homo sapiens replication factor C (activator 1) 5, 36.5kDa (RFC5), transcript variant 2, mRNA [NM_181578]	5985	GO:0005515|GO:0017111|GO:0003689|GO:0005634|GO:0005524|GO:0000084|GO:0006260|GO:0006271|GO:0006281|GO:0000166|GO:0000723|GO:0006283|GO:0000722|GO:0000075|GO:0006297|GO:0005654|GO:0005663|GO:0006289|GO:0019899|GO:0000278|GO:0032201	118469833	chr12	118469774	+	hs|12q24.23	NM_181578	replication factor C (activator 1) 5, 36.5kDa	RFC5	chr12:118469774-118469833	NM_181578	Hs.506985
A_33_P3306024	-2.58819	-1.37194	2.58819	down	FALSE	Homo sapiens sialic acid binding Ig-like lectin 16 (gene/pseudogene) (SIGLEC16), non-coding RNA [NR_002825]	400709	GO:0016020|GO:0005529|GO:0016021|GO:0007155	50479075	chr19	50479016	+	hs|19q13.33	NR_002825	sialic acid binding Ig-like lectin 16 (gene/pseudogene)	SIGLEC16	chr19:50479016-50479075	NR_002825	Hs.568076
A_23_P205738	-5.64858	-2.49789	5.64858	down	FALSE	Homo sapiens B-cell CLL/lymphoma 11B (zinc finger protein) (BCL11B), transcript variant 1, mRNA [NM_138576]	64919	GO:0008285|GO:0010837|GO:0046632|GO:0048538|GO:0005634|GO:0007409|GO:0003334|GO:0046872|GO:0005622|GO:0045944|GO:0021773|GO:0042475|GO:0003382|GO:0006355|GO:0033077|GO:0043066|GO:0033153|GO:0021953|GO:0003676|GO:0000978|GO:0031077|GO:0043368|GO:0019216|GO:0043565|GO:0001077|GO:0008270|GO:0043588	99636080	chr14	99636021	-	hs|14q32.2	NM_138576	B-cell CLL/lymphoma 11B (zinc finger protein)	BCL11B	chr14:99636080-99636021	NM_138576	Hs.709690
A_24_P177585	-5.42578	-2.43983	5.42578	down	FALSE	Homo sapiens Gen homolog 1, endonuclease (Drosophila) (GEN1), transcript variant 1, mRNA [NM_182625]	348654	GO:0006281|GO:0004519|GO:0016787|GO:0005634|GO:0003677|GO:0046872	17963139	chr2	17963080	+	hs|2p24.2	NM_182625	Gen homolog 1, endonuclease (Drosophila)	GEN1	chr2:17963080-17963139	NM_182625	Hs.467793
A_32_P209960	-121.684	-6.927	121.684	down	FALSE	Homo sapiens class II, major histocompatibility complex, transactivator (CIITA), mRNA [NM_000246]	4261	GO:0005515|GO:0044212|GO:0003713|GO:0019221|GO:0005634|GO:0000122|GO:0008022|GO:0003677|GO:0005524|GO:0032403|GO:0045348|GO:0006955|GO:0000166|GO:0045345|GO:0032966|GO:0045944|GO:0005654|GO:0034341|GO:0045893|GO:0033613|GO:0045892|GO:0046677|GO:0060333	11018726	chr16	11018667	+	hs|16p13.13	NM_000246	class II, major histocompatibility complex, transactivator	CIITA	chr16:11018667-11018726	NM_000246	Hs.701991
A_33_P3331366	-2.81251	-1.49186	2.81251	down	FALSE	Homo sapiens tripartite motif containing 25 (TRIM25), mRNA [NM_005082]	7706	GO:0005515|GO:0004842|GO:0006355|GO:0003700|GO:0030054|GO:0016881|GO:0016874|GO:0005730|GO:0005634|GO:0009615|GO:0046872|GO:0005829|GO:0005737|GO:0045087|GO:0044419|GO:0008270|GO:0032480	54965333	chr17	54965274	-	hs|17q22	NM_005082	tripartite motif containing 25	TRIM25	chr17:54965333-54965274	NM_005082	Hs.528952
A_23_P157136	-5.96287	-2.57601	5.96287	down	FALSE	Homo sapiens scinderin (SCIN), transcript variant 2, mRNA [NM_033128]	85477	GO:0008285|GO:0043065|GO:0051047|GO:0005509|GO:0005546|GO:0003779|GO:0032330|GO:0051693|GO:0045010|GO:0051014|GO:0005545|GO:0045654|GO:0005737|GO:0051015|GO:0017156|GO:0001786|GO:0005856|GO:0005938	12692402	chr7	12692343	+	hs|7p21.3	NM_033128	scinderin	SCIN	chr7:12692343-12692402	NM_033128	Hs.655515
A_23_P19987	-5.55582	-2.474	5.55582	down	FALSE	Homo sapiens insulin-like growth factor 2 mRNA binding protein 3 (IGF2BP3), mRNA [NM_006547]	10643	GO:0005515|GO:0017148|GO:0048027|GO:0003723|GO:0005634|GO:0006412|GO:0009653|GO:0045182|GO:0005829|GO:0042035|GO:0005737|GO:0000166|GO:0003730	23350828	chr7	23350769	-	hs|7p15.3	NM_006547	insulin-like growth factor 2 mRNA binding protein 3	IGF2BP3	chr7:23350828-23350769	NM_006547	Hs.700696
A_23_P50697	-51.0282	-5.67322	51.0282	down	FALSE	Homo sapiens pregnancy specific beta-1-glycoprotein 1 (PSG1), transcript variant 1, mRNA [NM_006905]	5669	GO:0007565|GO:0005576	43372365	chr19	43372306	-	hs|19q13.2	NM_006905	pregnancy specific beta-1-glycoprotein 1	PSG1	chr19:43372365-43372306	NM_006905	Hs.709192
A_23_P101476	-2.2569	-1.17434	2.2569	down	FALSE	Homo sapiens zinc finger protein 442 (ZNF442), mRNA [NM_030824]	79973	GO:0005622|GO:0006355|GO:0008270|GO:0005634|GO:0003677|GO:0046872	12460558	chr19	12460499	-	hs|19p13.2	NM_030824	zinc finger protein 442	ZNF442	chr19:12460558-12460499	NM_030824	Hs.253193
A_19_P00328742	-3.15746	-1.65877	3.15746	down	FALSE	lincRNA:chr14:58744247-58760896 reverse strand			58744308	chr14	58744249	-	hs|14q23.1				chr14:58744308-58744249
A_32_P24376	-76.4055	-6.2556	76.4055	down	FALSE	Homo sapiens keratin associated protein 2-4-like (LOC730755), mRNA [NM_001165252]	730755		39215637	chr17	39215578	-	hs|17q21.2	NM_001165252	keratin associated protein 2-4-like	LOC730755	chr17:39215637-39215578	NM_001165252	Hs.406714
A_33_P3216517	-5.9057	-2.56211	5.9057	down	FALSE	NIMA (never in mitosis gene a)-related kinase 6 [Source:HGNC Symbol;Acc:7749] [ENST00000373596]	10783	GO:0005515|GO:0031572|GO:0005634|GO:0000910|GO:0005737|GO:0046777|GO:0007059|GO:0000166|GO:0018105|GO:0004871|GO:2000772|GO:0043123|GO:0005856|GO:0000287|GO:0005815|GO:0019901|GO:0005874|GO:0006915|GO:0051225|GO:0005524|GO:0007165|GO:0007346|GO:0000922|GO:0007049|GO:0007067|GO:0016607|GO:0004674|GO:0006468|GO:0019894|GO:0030071	127023857	chr9	127023798	+	hs|9q33.3	AL832574	NIMA (never in mitosis gene a)-related kinase 6	NEK6	chr9:127023798-127023857		Hs.197071
A_19_P00316199	-2.23228	-1.15852	2.23228	down	FALSE	Homo sapiens striatin, calmodulin binding protein (STRN), mRNA [NM_003162]		GO:0005515|GO:0005516|GO:0008285|GO:0030331|GO:0000159|GO:0014069|GO:0032403|GO:0016358|GO:0043234|GO:0005737|GO:0070830|GO:0043197|GO:0016020|GO:0045211|GO:0043025|GO:0007626|GO:0005923|GO:0016055|GO:0051721|GO:0070016	37067945	chr2	37067886	-	hs|2p22.2	NM_003162		STRN	chr2:37067945-37067886	NM_003162
A_33_P3332547	-6.63573	-2.73025	6.63573	down	FALSE	Homo sapiens IQCJ-SCHIP1 readthrough (IQCJ-SCHIP1), transcript variant 1, mRNA [NM_001197113]	100505385		159606731	chr3	159606672	+	hs|3q25.33	NM_001197113	IQCJ-SCHIP1 readthrough	IQCJ-SCHIP1	chr3:159606672-159606731	NM_001197113	Hs.134665
A_24_P882732	-34.9781	-5.12838	34.9781	down	FALSE	keratin 17 pseudogene 1 [Source:HGNC Symbol;Acc:6428] [ENST00000399211]			16745397	chr17	16745338	-	hs|17p11.2	DR007925			chr17:16745397-16745338		Hs.579266
A_23_P57306	-5.35429	-2.4207	5.35429	down	FALSE	Homo sapiens chromatin assembly factor 1, subunit B (p60) (CHAF1B), mRNA [NM_005441]	8208	GO:0005515|GO:0005813|GO:0006355|GO:0033186|GO:0005678|GO:0005730|GO:0006335|GO:0005634|GO:0005829|GO:0006260|GO:0042393|GO:0007049|GO:0005737|GO:0006461|GO:0006281|GO:0031497|GO:0003682|GO:0005654|GO:0051082	37789017	chr21	37788958	+	hs|21q22.12	NM_005441	chromatin assembly factor 1, subunit B (p60)	CHAF1B	chr21:37788958-37789017	NM_005441	Hs.75238
A_23_P162589	-5.31398	-2.40979	5.31398	down	FALSE	Homo sapiens vitamin D (1,25- dihydroxyvitamin D3) receptor (VDR), transcript variant 2, mRNA [NM_001017535]	7421	GO:0060558|GO:0010839|GO:0005515|GO:0034339|GO:0010467|GO:0008624|GO:0003700|GO:0008285|GO:0051929|GO:0003707|GO:0005634|GO:0046872|GO:0005829|GO:0046965|GO:0046697|GO:0010980|GO:0045618|GO:0045944|GO:0009887|GO:0005499|GO:0004872|GO:0006816|GO:0032355|GO:0008434|GO:0005792|GO:0060745|GO:0060058|GO:0007568|GO:0006874|GO:0030315|GO:0007275|GO:0000122|GO:0003677|GO:0043565|GO:0010628|GO:0051592|GO:…	48235561	chr12	48235502	-	hs|12q13.11	NM_001017535	vitamin D (1,25- dihydroxyvitamin D3) receptor	VDR	chr12:48235561-48235502	NM_001017535	Hs.524368
A_23_P82379	-2.97825	-1.57446	2.97825	down	FALSE	Homo sapiens calcium channel, voltage-dependent, alpha 2/delta subunit 1 (CACNA2D1), mRNA [NM_000722]	781	GO:0016529|GO:0005244|GO:0016020|GO:0005245|GO:0030315|GO:0006816|GO:0051925|GO:0016021|GO:0005891|GO:0046872|GO:0006811	81579504	chr7	81579445	-	hs|7q21.11	NM_000722	calcium channel, voltage-dependent, alpha 2/delta subunit 1	CACNA2D1	chr7:81579504-81579445	NM_000722	Hs.282151
A_33_P3360216	-13.5119	-3.75616	13.5119	down	FALSE	Homo sapiens histone cluster 1, H2ai (HIST1H2AI), mRNA [NM_003509]	8329		27776445	chr6	27776386	+	hs|6p22.1	NM_003509	histone cluster 1, H2ai	HIST1H2AI	chr6:27776386-27776445	NM_003509	Hs.534035
A_33_P3317523	-8.85856	-3.14707	8.85856	down	FALSE	Homo sapiens stathmin 1 (STMN1), transcript variant 1, mRNA [NM_203401]	3925	GO:0005874|GO:0007275|GO:0009615|GO:0030154|GO:0007399|GO:0035556|GO:0005622|GO:0007165|GO:0005737|GO:0015631|GO:0004871|GO:0005856|GO:0007052|GO:0007019	26227291	chr1	26227232	-	hs|1p36.11	NM_203401	stathmin 1	STMN1	chr1:26227291-26227232	NM_203401	Hs.209983
A_23_P166797	-31.8534	-4.99338	31.8534	down	FALSE	Homo sapiens receptor (chemosensory) transporter protein 4 (RTP4), mRNA [NM_022147]	64108	GO:0005515|GO:0005737|GO:0016020|GO:0006612|GO:0016021|GO:0001580	187089314	chr3	187089255	+	hs|3q27.3	NM_022147	receptor (chemosensory) transporter protein 4	RTP4	chr3:187089255-187089314	NM_022147	Hs.43388
A_33_P3247624	-5.86414	-2.55192	5.86414	down	FALSE	Homo sapiens RAB15 effector protein (REP15), mRNA [NM_001029874]	387849	GO:0016020|GO:0031901|GO:0005768	27850385	chr12	27850326	+	hs|12p11.22	NM_001029874	RAB15 effector protein	REP15	chr12:27850326-27850385	NM_001029874	Hs.269836
A_19_P00316848	-3.6189	-1.85555	3.6189	down	FALSE	lincRNA:chr7:130781997-130782621 reverse strand			130782174	chr7	130782115	-	hs|7q32.3				chr7:130782174-130782115
A_23_P69586	-3.29378	-1.71974	3.29378	down	FALSE	Homo sapiens FAT tumor suppressor homolog 1 (Drosophila) (FAT1), mRNA [NM_005245]	2195	GO:0005515|GO:0048471|GO:0005886|GO:0005509|GO:0007267|GO:0005634|GO:0009653|GO:0016337|GO:0005737|GO:0007163|GO:0016477|GO:0005887|GO:0005911|GO:0007015|GO:0007155|GO:0007156	187509580	chr4	187509521	-	hs|4q35.2	NM_005245	FAT tumor suppressor homolog 1 (Drosophila)	FAT1	chr4:187509580-187509521	NM_005245	Hs.481371
A_23_P398294	-2.3331	-1.22225	2.3331	down	FALSE	Homo sapiens huntingtin interacting protein 1 related (HIP1R), mRNA [NM_003959]	9026	GO:0005515|GO:0030665|GO:0048471|GO:0005905|GO:0005737|GO:0016020|GO:0030136|GO:0003779|GO:0031410|GO:0035091|GO:0005856|GO:0006898	123347506	chr12	123347447	+	hs|12q24.31	NM_003959	huntingtin interacting protein 1 related	HIP1R	chr12:123347447-123347506	NM_003959	Hs.524815
A_24_P354715	-6.33996	-2.66447	6.33996	down	FALSE	Homo sapiens 5'-nucleotidase, ecto (CD73) (NT5E), transcript variant 1, mRNA [NM_002526]	4907	GO:0005886|GO:0016788|GO:0005624|GO:0055086|GO:0046086|GO:0031225|GO:0006259|GO:0009166|GO:0046872|GO:0008198|GO:0006196|GO:0046135|GO:0005737|GO:0006195|GO:0000166|GO:0006144|GO:0050728|GO:0008253|GO:0006206|GO:0006164	86204950	chr6	86204891	+	hs|6q14.3	NM_002526	5'-nucleotidase, ecto (CD73)	NT5E	chr6:86204891-86204950	NM_002526	Hs.153952
A_23_P136817	-5.64323	-2.49652	5.64323	down	FALSE	Homo sapiens kinetochore associated 1 (KNTC1), mRNA [NM_014708]	9735	GO:0005515|GO:0005828|GO:0000236|GO:0007093|GO:0005694|GO:0007096|GO:0005634|GO:0005829|GO:0000922|GO:0005737|GO:0006461|GO:0000087|GO:0000777|GO:0000278|GO:0005856|GO:0051301	123107037	chr12	123106487	+	hs|12q24.31	NM_014708	kinetochore associated 1	KNTC1	chr12:123106487-123107037	NM_014708	Hs.300559
A_24_P931443	-729.779	-9.51132	729.779	down	FALSE	Homo sapiens G protein-coupled receptor 68 (GPR68), transcript variant 2, mRNA [NM_003485]	8111	GO:0006954|GO:0007186|GO:0005886|GO:0005887|GO:0004930|GO:0004872|GO:0004871	91698988	chr14	91698929	-	hs|14q32.11	NM_003485	G protein-coupled receptor 68	GPR68	chr14:91698988-91698929	NM_003485	Hs.8882
A_33_P3286196	-14.2731	-3.83523	14.2731	down	FALSE	Homo sapiens keratin associated protein 2-2 (KRTAP2-2), mRNA [NM_033032]	728279		39210811	chr17	39210752	-	hs|17q21.2	NM_033032	keratin associated protein 2-2	KRTAP2-2	chr17:39210811-39210752	NM_033032	Hs.650131
A_23_P346813	-4.08193	-2.02925	4.08193	down	FALSE	Homo sapiens p21 protein (Cdc42/Rac)-activated kinase 3 (PAK3), transcript variant 2, mRNA [NM_002578]	5063	GO:0017124|GO:0007275|GO:0007409|GO:0005524|GO:0016358|GO:0046872|GO:0005737|GO:0030833|GO:0000166|GO:0050808|GO:0004674|GO:0060997|GO:0004708	110439163	chrX	110439104	+	hs|Xq23	NM_002578	p21 protein (Cdc42/Rac)-activated kinase 3	PAK3	chrX:110439104-110439163	NM_002578	Hs.656789
A_33_P3313796	-6.21873	-2.63662	6.21873	down	FALSE	Homo sapiens coiled-coil domain containing 34 (CCDC34), transcript variant 1, mRNA [NM_030771]	91057		27360176	chr11	27360117	-	hs|11p14.1	NM_030771	coiled-coil domain containing 34	CCDC34	chr11:27360176-27360117	NM_030771	Hs.143733
A_23_P7212	-7.64118	-2.9338	7.64118	down	FALSE	Homo sapiens complement factor I (CFI), mRNA [NM_000204]	3426	GO:0016020|GO:0004252|GO:0045087|GO:0006958|GO:0006508|GO:0008233|GO:0005576|GO:0005615|GO:0005044	110662123	chr4	110662064	-	hs|4q25	NM_000204	complement factor I	CFI	chr4:110662123-110662064	NM_000204	Hs.312485
A_23_P155666	-3.6136	-1.85344	3.6136	down	FALSE	Homo sapiens N-acylethanolamine acid amidase (NAAA), transcript variant 2, mRNA [NM_001042402]	27163	GO:0006629|GO:0008150|GO:0003674|GO:0005737|GO:0016787|GO:0005764|GO:0008134	76842261	chr4	76842202	-	hs|4q21.1	NM_001042402	N-acylethanolamine acid amidase	NAAA	chr4:76842261-76842202	NM_001042402	Hs.437365
A_33_P3335030	-2.87742	-1.52478	2.87742	down	FALSE	Homo sapiens ankyrin repeat domain 36 (ANKRD36), mRNA [NM_001164315]	375248		97871870	chr2	97871812	+	hs|2q11.2	NM_001164315	ankyrin repeat domain 36	ANKRD36	chr2:97871812-97871870	NM_001164315	Hs.541894
A_23_P13740	-3.37393	-1.75443	3.37393	down	FALSE	Homo sapiens neuron navigator 3 (NAV3), mRNA [NM_014903]	89795	GO:0005640|GO:0017111|GO:0016020|GO:0000166|GO:0005634|GO:0005524	78606255	chr12	78606196	+	hs|12q21.2	NM_014903	neuron navigator 3	NAV3	chr12:78606196-78606255	NM_014903	Hs.655301
A_33_P3336273	-3.6928	-1.88472	3.6928	down	FALSE	Homo sapiens neuron navigator 3 (NAV3), mRNA [NM_014903]	89795	GO:0005640|GO:0017111|GO:0016020|GO:0000166|GO:0005634|GO:0005524	78604688	chr12	78604629	+	hs|12q21.2	NM_014903	neuron navigator 3	NAV3	chr12:78604629-78604688	NM_014903	Hs.655301
A_19_P00322409	-15.8375	-3.98527	15.8375	down	FALSE	Homo sapiens uncharacterized LOC729178 (LOC729178), non-coding RNA [NR_034115]			147163217	chr6	147163158	-	hs|6q24.3	NR_034115	uncharacterized LOC729178	LOC729178	chr6:147163217-147163158	NR_034115
A_33_P3212037	-3.56844	-1.83529	3.56844	down	FALSE	RNA guanylyltransferase and 5'-phosphatase [Source:HGNC Symbol;Acc:10073] [ENST00000369475]	8732	GO:0006396|GO:0010467|GO:0006366|GO:0016779|GO:0006370|GO:0005634|GO:0005525|GO:0004651|GO:0016791|GO:0016787|GO:0000166|GO:0004484|GO:0044419|GO:0016032|GO:0005654|GO:0008138|GO:0016740|GO:0004725	89388060	chr6	89388001	-	hs|6q15	AB012143	RNA guanylyltransferase and 5'-phosphatase	RNGTT	chr6:89388060-89388001		Hs.567378
A_33_P3395314	-2.01688	-1.01212	2.01688	down	FALSE	DB335107 SYNOV4 Homo sapiens cDNA clone SYNOV4009599 3', mRNA sequence [DB335107]			161570712	chr1	161570653	-	hs|1q23.3	DB335107			chr1:161570712-161570653		Hs.656750
A_33_P3310780	-2.47584	-1.30792	2.47584	down	FALSE	Homo sapiens cortactin (CTTN), transcript variant 1, mRNA [NM_005231]	2017	GO:0005515|GO:0005737|GO:0005625|GO:0005856|GO:0005938|GO:0001726|GO:0030027	70282641	chr11	70282582	+	hs|11q13.3	NM_005231	cortactin	CTTN	chr11:70282582-70282641	NM_005231	Hs.596164
A_33_P3285809	-4.43347	-2.14844	4.43347	down	FALSE	Homo sapiens synovial sarcoma, X breakpoint 2 interacting protein (SSX2IP), transcript variant 1, mRNA [NM_001166417]	117178	GO:0005515|GO:0043234|GO:0030054|GO:0005913|GO:0019904|GO:0005634|GO:0007155	85116133	chr1	85116074	-	hs|1p22.3	NM_001166417	synovial sarcoma, X breakpoint 2 interacting protein	SSX2IP	chr1:85116133-85116074	NM_001166417	Hs.22587
A_33_P3262181	-2.23442	-1.1599	2.23442	down	FALSE	Homo sapiens apolipoprotein B mRNA editing enzyme, catalytic polypeptide-like 3F (APOBEC3F), transcript variant 2, mRNA [NM_001006666]	200316	GO:0016814|GO:0030895|GO:0009972|GO:0003723|GO:0016553|GO:0045869|GO:0048525|GO:0010529|GO:0009615|GO:0046872|GO:0005737|GO:0016787|GO:0045087|GO:0002230|GO:0080111|GO:0004126|GO:0008270|GO:0045071	39440427	chr22	39440368	+	hs|22q13.1	NM_001006666	apolipoprotein B mRNA editing enzyme, catalytic polypeptide-like 3F	APOBEC3F	chr22:39440368-39440427	NM_001006666	Hs.659809
A_23_P18579	-6.67772	-2.73936	6.67772	down	FALSE	Homo sapiens pituitary tumor-transforming 2 (PTTG2), mRNA [NM_006607]	10744	GO:0003674|GO:0051276|GO:0017124|GO:0005737|GO:0005634|GO:0006259	37962401	chr4	37962342	+	hs|4p14	NM_006607	pituitary tumor-transforming 2	PTTG2	chr4:37962342-37962401	NM_006607	Hs.668806
A_23_P123672	-5.09488	-2.34905	5.09488	down	FALSE	Homo sapiens tudor domain containing 7 (TDRD7), mRNA [NM_014290]	23424	GO:0005515|GO:0070306|GO:0007283|GO:0003729|GO:0007281|GO:0033391|GO:0005737|GO:0010608|GO:0047485|GO:0002089|GO:0005759|GO:0035770|GO:0043186	100258295	chr9	100258236	+	hs|9q22.33	NM_014290	tudor domain containing 7	TDRD7	chr9:100258236-100258295	NM_014290	Hs.193842
A_23_P9869	-5.22628	-2.38578	5.22628	down	FALSE	Homo sapiens carnosine dipeptidase 1 (metallopeptidase M20 family) (CNDP1), mRNA [NM_032649]	84735	GO:0034701|GO:0008152|GO:0006508|GO:0004180|GO:0008233|GO:0005576|GO:0016805|GO:0046872|GO:0008237	72252197	chr18	72252138	+	hs|18q22.3	NM_032649	carnosine dipeptidase 1 (metallopeptidase M20 family)	CNDP1	chr18:72252138-72252197	NM_032649	Hs.400613
A_23_P143143	-6.54247	-2.70983	6.54247	down	FALSE	Homo sapiens inhibitor of DNA binding 2, dominant negative helix-loop-helix protein (ID2), mRNA [NM_002166]	3398	GO:0005515|GO:0001656|GO:0045578|GO:0003166|GO:0005634|GO:0045777|GO:0071158|GO:0043433|GO:0005829|GO:0005737|GO:0048541|GO:0021772|GO:0009649|GO:0048469|GO:0001779|GO:0000785|GO:0071285|GO:2000178|GO:0002521|GO:0005730|GO:0007275|GO:0048663|GO:0000122|GO:0048661|GO:0045787|GO:0019216|GO:0043392|GO:0010628|GO:0033598|GO:0043234|GO:0048711|GO:0045668|GO:0048557|GO:0045665|GO:0045648|GO:0014003|GO:…	8823030	chr2	8822642	+	hs|2p25.1	NM_002166	inhibitor of DNA binding 2, dominant negative helix-loop-helix protein	ID2	chr2:8822642-8823030	NM_002166	Hs.180919
A_24_P227141	-3.28982	-1.71801	3.28982	down	FALSE	Homo sapiens E74-like factor 5 (ets domain transcription factor) (ELF5), transcript variant 1, mRNA [NM_198381]	2001	GO:0043565|GO:0005737|GO:0060644|GO:0003700|GO:0006366|GO:0008283|GO:0005634|GO:0007398	34500797	chr11	34500743	-	hs|11p13	NM_198381	E74-like factor 5 (ets domain transcription factor)	ELF5	chr11:34500797-34500743	NM_198381	Hs.11713
A_24_P13381	-2.16512	-1.11445	2.16512	down	FALSE	Homo sapiens transient receptor potential cation channel, subfamily V, member 4 (TRPV4), transcript variant 2, mRNA [NM_147204]	59341	GO:0008017|GO:0005881|GO:0005516|GO:0008219|GO:0030054|GO:0005886|GO:0030175|GO:0043622|GO:0007204|GO:0030426|GO:0006884|GO:0051015|GO:0005912|GO:0005080|GO:0006816|GO:0007015|GO:0042169|GO:0006811|GO:0005262|GO:0071476|GO:0031117|GO:0005261|GO:0007231|GO:0031532|GO:0019901|GO:0043014|GO:0048487|GO:0006874|GO:0032587|GO:0003779|GO:0055085|GO:0030027|GO:0009612|GO:0070509|GO:0046785|GO:0070588|GO:…	110222193	chr12	110222134	-	hs|12q24.11	NM_147204	transient receptor potential cation channel, subfamily V, member 4	TRPV4	chr12:110222193-110222134	NM_147204	Hs.506713
A_23_P65442	-7.71051	-2.94683	7.71051	down	FALSE	Homo sapiens interferon regulatory factor 9 (IRF9), mRNA [NM_006084]	10379	GO:0005515|GO:0000975|GO:0006355|GO:0003700|GO:0006366|GO:0019221|GO:0045351|GO:0005634|GO:0009615|GO:0005829|GO:0005737|GO:0060337|GO:0005654|GO:0007166|GO:0060333	24635559	chr14	24635500	+	hs|14q12	NM_006084	interferon regulatory factor 9	IRF9	chr14:24635500-24635559	NM_006084	Hs.1706
A_33_P3368453	-2.18271	-1.12612	2.18271	down	FALSE	Homo sapiens MHC class I polypeptide-related sequence A (MICA), transcript variant 1 (allele MICA*001), mRNA [NM_000247]	100507436	GO:0030881|GO:0005886|GO:0009408|GO:0009986|GO:0046703|GO:0042612|GO:0002418|GO:0046629|GO:0005615|GO:0006974|GO:0002223|GO:0051607|GO:0005737|GO:0006955|GO:0016020|GO:0005887|GO:0019882|GO:0050776|GO:0019835|GO:0042742	31382906	chr6	31382847	+	hs|6p21.33	NM_000247	MHC class I polypeptide-related sequence A	MICA	chr6:31382847-31382906	NM_000247	Hs.130838
A_24_P250335	-2.01158	-1.00833	2.01158	down	FALSE	Homo sapiens small nuclear ribonucleoprotein polypeptide A (SNRPA), mRNA [NM_004596]	6626	GO:0008380|GO:0005515|GO:0010467|GO:0000166|GO:0000398|GO:0003723|GO:0005681|GO:0005654|GO:0005634	41270937	chr19	41269546	+	hs|19q13.2	NM_004596	small nuclear ribonucleoprotein polypeptide A	SNRPA	chr19:41269546-41270937	NM_004596	Hs.466775
A_23_P12816	-11.3152	-3.5002	11.3152	down	FALSE	Homo sapiens helicase, lymphoid-specific (HELLS), mRNA [NM_018063]	3070	GO:0031508|GO:0006355|GO:0006346|GO:0001655|GO:0004386|GO:0007275|GO:0005634|GO:0006916|GO:0003676|GO:0003677|GO:0005524|GO:0010216|GO:0007067|GO:0007049|GO:0005721|GO:0016787|GO:0000166|GO:0003682|GO:0046651|GO:0000775|GO:0051301	96354540	chr10	96354481	+	hs|10q23.33	NM_018063	helicase, lymphoid-specific	HELLS	chr10:96354481-96354540	NM_018063	Hs.655830
A_23_P30884	-2.65014	-1.40607	2.65014	down	FALSE	Homo sapiens chloride intracellular channel 1 (CLIC1), mRNA [NM_001288]	1192	GO:0005515|GO:0006821|GO:0031965|GO:0005244|GO:0005886|GO:0005247|GO:0034707|GO:0005624|GO:0005625|GO:0005634|GO:0005635|GO:0005254|GO:0005903|GO:0007165|GO:0005737|GO:0006810|GO:0016021|GO:0006811	31700105	chr6	31700046	-	hs|6p21.33	NM_001288	chloride intracellular channel 1	CLIC1	chr6:31700105-31700046	NM_001288	Hs.414565
A_32_P110390	-4.97927	-2.31593	4.97927	down	FALSE	Homo sapiens transmembrane protein 171 (TMEM171), transcript variant 1, mRNA [NM_173490]	134285	GO:0016020|GO:0016021	72424345	chr5	72424286	+	hs|5q13.2	NM_173490	transmembrane protein 171	TMEM171	chr5:72424286-72424345	NM_173490	Hs.162246
A_24_P287826	-3.23784	-1.69503	3.23784	down	FALSE	Homo sapiens ring finger and WD repeat domain 3 (RFWD3), mRNA [NM_018124]	55159	GO:0002039|GO:0070215|GO:0004842|GO:0016567|GO:0006281|GO:0016874|GO:0010212|GO:0008270|GO:0005634|GO:0031571|GO:0046872	74655967	chr16	74655908	-	hs|16q23.1	NM_018124	ring finger and WD repeat domain 3	RFWD3	chr16:74655967-74655908	NM_018124	Hs.567525
A_23_P206901	-3.03642	-1.60237	3.03642	down	FALSE	Homo sapiens nudE nuclear distribution gene E homolog 1 (A. nidulans) (NDE1), transcript variant 2, mRNA [NM_017668]	54820	GO:0005515|GO:0008017|GO:0000236|GO:0021987|GO:0000132|GO:0032154|GO:0030154|GO:0005829|GO:0005737|GO:0000086|GO:0000087|GO:0005856|GO:0005813|GO:0005694|GO:0005874|GO:0005819|GO:0007275|GO:0007399|GO:0051298|GO:0051303|GO:0000777|GO:0000776|GO:0031616|GO:0000278|GO:0051301	15818893	chr16	15818834	+	hs|16p13.11	NM_017668	nudE nuclear distribution gene E homolog 1 (A. nidulans)	NDE1	chr16:15818834-15818893	NM_017668	Hs.655378
A_23_P414308	-3.6348	-1.86187	3.6348	down	FALSE	Homo sapiens folliculin (FLCN), transcript variant 2, mRNA [NM_144606]	201163	GO:0005515|GO:0005737|GO:0005886|GO:0005634|GO:0001932	17124727	chr17	17124668	-	hs|17p11.2	NM_144606	folliculin	FLCN	chr17:17124727-17124668	NM_144606	Hs.31652
A_33_P3401981	-6.48365	-2.69681	6.48365	down	FALSE	Homo sapiens sprouty-related, EVH1 domain containing 3 (SPRED3), transcript variant 2, mRNA [NM_001039616]	399473	GO:0000188|GO:0005886|GO:0007275|GO:0009966	38882647	chr19	38882588	+	hs|19q13.2	NM_001039616	sprouty-related, EVH1 domain containing 3	SPRED3	chr19:38882588-38882647	NM_001039616	Hs.448932
A_33_P3311653	-3.35856	-1.74784	3.35856	down	FALSE	PDS5, regulator of cohesion maintenance, homolog A (S. cerevisiae) [Source:HGNC Symbol;Acc:29088] [ENST00000507766]	23244	GO:0005515|GO:0007067|GO:0007049|GO:0005886|GO:0005730|GO:0005634|GO:0008156|GO:0000785|GO:0051301	39838843	chr4	39838784	-	hs|4p14	AK124569	PDS5, regulator of cohesion maintenance, homolog A (S. cerevisiae)	PDS5A	chr4:39838843-39838784
A_23_P1691	-354.403	-8.46925	354.403	down	FALSE	Homo sapiens matrix metallopeptidase 1 (interstitial collagenase) (MMP1), transcript variant 1, mRNA [NM_002421]	4312	GO:0007596|GO:0044419|GO:0030574|GO:0008152|GO:0005509|GO:0006508|GO:0005578|GO:0008270|GO:0008233|GO:0005576|GO:0050900|GO:0004222	102660756	chr11	102660697	-	hs|11q22.2	NM_002421	matrix metallopeptidase 1 (interstitial collagenase)	MMP1	chr11:102660756-102660697	NM_002421	Hs.83169
A_33_P3415395	-6.01554	-2.58869	6.01554	down	FALSE	Homo sapiens serine palmitoyltransferase, long chain base subunit 3 (SPTLC3), mRNA [NM_018327]	55304	GO:0006665|GO:0046520|GO:0004758|GO:0016746|GO:0009058|GO:0005783|GO:0016769|GO:0030148|GO:0016020|GO:0030170|GO:0005789|GO:0016021|GO:0017059	13029769	chr20	13029710	+	hs|20p12.1	NM_018327	serine palmitoyltransferase, long chain base subunit 3	SPTLC3	chr20:13029710-13029769	NM_018327	Hs.425023
A_33_P3238335	-9.65673	-3.27153	9.65673	down	FALSE	mucolipin 3 [Source:HGNC Symbol;Acc:13358] [ENST00000370587]	55283	GO:0005737|GO:0042491|GO:0005886|GO:0007626|GO:0016021|GO:0005216|GO:0006811	85490292	chr1	85490233	-	hs|1p22.3	BC060765	mucolipin 3	MCOLN3	chr1:85490292-85490233		Hs.535239
A_23_P50455	-4.00765	-2.00276	4.00765	down	FALSE	Homo sapiens polymerase (DNA directed), delta 1, catalytic subunit 125kDa (POLD1), mRNA [NM_002691]	5424	GO:0043625|GO:0005515|GO:0003887|GO:0005634|GO:0046872|GO:0000084|GO:0000109|GO:0006271|GO:0000723|GO:0000166|GO:0000722|GO:0006297|GO:0009411|GO:0008296|GO:0016779|GO:0003677|GO:0006260|GO:0007346|GO:0006139|GO:0045004|GO:0006281|GO:0016787|GO:0006283|GO:0003682|GO:0006284|GO:0000731|GO:0006287|GO:0005654|GO:0043137|GO:0006289|GO:0000278|GO:0032201|GO:0016740	50921265	chr19	50921206	+	hs|19q13.33	NM_002691	polymerase (DNA directed), delta 1, catalytic subunit 125kDa	POLD1	chr19:50921206-50921265	NM_002691	Hs.279413
A_23_P16944	-10.4719	-3.38846	10.4719	down	FALSE	Homo sapiens syndecan 1 (SDC1), transcript variant 1, mRNA [NM_001006946]	6382	GO:0008092|GO:0006629|GO:0005515|GO:0001657|GO:0042542|GO:0005886|GO:0051591|GO:0005737|GO:0060009|GO:0001948|GO:0042476|GO:0055002|GO:0048627|GO:0060070|GO:0009986|GO:0009636|GO:0005576|GO:0051384|GO:0008022|GO:0004465|GO:0043234|GO:0051592|GO:0005887|GO:0042060|GO:0042157|GO:0001931|GO:0005925	20401394	chr2	20401335	-	hs|2p24.1	NM_001006946	syndecan 1	SDC1	chr2:20401394-20401335	NM_001006946	Hs.224607
A_33_P3357049	-2.84273	-1.50728	2.84273	down	FALSE	Homo sapiens ribosomal protein S15a pseudogene 10 (RPS15AP10), non-coding RNA [NR_026768]	728963		46111983	chr1	46111924	-	hs|1p34.1	NR_026768	ribosomal protein S15a pseudogene 10	RPS15AP10	chr1:46111983-46111924	NR_026768
A_24_P160401	-115.975	-6.85767	115.975	down	FALSE	Homo sapiens CUB domain containing protein 1 (CDCP1), transcript variant 2, mRNA [NM_178181]	64866	GO:0005886|GO:0005576|GO:0016021	45153600	chr3	45152300	-	hs|3p21.31	NM_178181	CUB domain containing protein 1	CDCP1	chr3:45153600-45152300	NM_178181	Hs.476093
A_23_P165247	-2.30239	-1.20313	2.30239	down	FALSE	Homo sapiens DAZ associated protein 1 (DAZAP1), transcript variant 1, mRNA [NM_170711]	26528	GO:0005737|GO:0000166|GO:0003723|GO:0005730|GO:0007275|GO:0005634|GO:0007283|GO:0030154	1435257	chr19	1435198	+	hs|19p13.3	NM_170711	DAZ associated protein 1	DAZAP1	chr19:1435198-1435257	NM_170711	Hs.222510
A_24_P86240	-2.39994	-1.263	2.39994	down	FALSE	Homo sapiens BMP2 inducible kinase (BMP2K), transcript variant 1, mRNA [NM_198892]	55589	GO:0000166|GO:0004674|GO:0005730|GO:0005634|GO:0005524	79833068	chr4	79833009	+	hs|4q21.21	NM_198892	BMP2 inducible kinase	BMP2K	chr4:79833009-79833068	NM_198892	Hs.146551
A_23_P116264	-6.91875	-2.79051	6.91875	down	FALSE	Homo sapiens neurogranin (protein kinase C substrate, RC3) (NRGN), transcript variant 1, mRNA [NM_006176]	4900	GO:0007165|GO:0005516|GO:0007399	124616851	chr11	124616792	+	hs|11q24.2	NM_006176	neurogranin (protein kinase C substrate, RC3)	NRGN	chr11:124616792-124616851	NM_006176	Hs.524116
A_32_P213831	-4.1093	-2.03889	4.1093	down	FALSE	Homo sapiens family with sequence similarity 40, member B (FAM40B), transcript variant 1, mRNA [NM_020704]	57464	GO:0003674|GO:0005737|GO:0016477|GO:0008360|GO:0007010	129122780	chr7	129122721	+	hs|7q32.1	NM_020704	family with sequence similarity 40, member B	FAM40B	chr7:129122721-129122780	NM_020704	Hs.489988
A_23_P47614	-6.35691	-2.66833	6.35691	down	FALSE	Homo sapiens pleckstrin homology-like domain, family A, member 2 (PHLDA2), mRNA [NM_003311]	7262	GO:0005737|GO:0016020|GO:0009887|GO:0006915	2949755	chr11	2949696	-	hs|11p15.4	NM_003311	pleckstrin homology-like domain, family A, member 2	PHLDA2	chr11:2949755-2949696	NM_003311	Hs.154036
A_32_P10100	-2.26447	-1.17917	2.26447	down	FALSE				205320618	chr1	205320559	+	hs|1q32.1				chr1:205320559-205320618
A_23_P152782	-4.96594	-2.31207	4.96594	down	FALSE	Homo sapiens interferon-induced protein 35 (IFI35), mRNA [NM_005533]	3430	GO:0005515|GO:0006955|GO:0060337|GO:0019221|GO:0005634|GO:0009615|GO:0005829	41165181	chr17	41165122	+	hs|17q21.31	NM_005533	interferon-induced protein 35	IFI35	chr17:41165122-41165181	NM_005533	Hs.632258
A_23_P39465	-41.3919	-5.37128	41.3919	down	FALSE	Homo sapiens bone marrow stromal cell antigen 2 (BST2), mRNA [NM_004335]	684	GO:0005794|GO:0005770|GO:0008283|GO:0007267|GO:0007275|GO:0031225|GO:0042803|GO:0007165|GO:0042113|GO:0051607|GO:0044459|GO:0005887|GO:0045087|GO:0006959|GO:0004871|GO:0043123	17514113	chr19	17514054	-	hs|19p13.11	NM_004335	bone marrow stromal cell antigen 2	BST2	chr19:17514113-17514054	NM_004335	Hs.118110
A_23_P104073	-2.51696	-1.33168	2.51696	down	FALSE	Homo sapiens S100 calcium binding protein A3 (S100A3), mRNA [NM_002960]	6274	GO:0005509	153520057	chr1	153519998	-	hs|1q21.3	NM_002960	S100 calcium binding protein A3	S100A3	chr1:153520057-153519998	NM_002960	Hs.557609
A_23_P4679	-2.73328	-1.45063	2.73328	down	FALSE	Homo sapiens Ets2 repressor factor (ERF), mRNA [NM_006494]	2077	GO:0043565|GO:0003700|GO:0006357|GO:0008283|GO:0003714|GO:0003706|GO:0005634	42752305	chr19	42752246	-	hs|19q13.2	NM_006494	Ets2 repressor factor	ERF	chr19:42752305-42752246	NM_006494	Hs.655969
A_23_P8961	-6.87572	-2.78151	6.87572	down	FALSE	Homo sapiens interleukin 7 (IL7), transcript variant 1, mRNA [NM_000880]	3574	GO:0010468|GO:0005515|GO:0043066|GO:0030308|GO:0008284|GO:0046622|GO:0030890|GO:0045453|GO:0007267|GO:0005576|GO:0006916|GO:0043086|GO:0005125|GO:0005615|GO:0005126|GO:0006955|GO:0048873|GO:0006959|GO:0009887|GO:0002360|GO:0005139|GO:0008083|GO:0045582	79645431	chr8	79645372	-	hs|8q21.12	NM_000880	interleukin 7	IL7	chr8:79645431-79645372	NM_000880	Hs.591873
A_24_P193295	-9.73529	-3.28322	9.73529	down	FALSE	Homo sapiens RAB15, member RAS onocogene family (RAB15), mRNA [NM_198686]	376267	GO:0005886|GO:0000166|GO:0007264|GO:0015031|GO:0005525	65412615	chr14	65412556	-	hs|14q23.3	NM_198686	RAB15, member RAS onocogene family	RAB15	chr14:65412615-65412556	NM_198686	Hs.512492
A_33_P3400273	-7.02521	-2.81254	7.02521	down	FALSE	Homo sapiens selectin L (SELL), transcript variant 1, mRNA [NM_000655]	6402	GO:0005515|GO:0005886|GO:0005529|GO:0050900|GO:0002020|GO:0005887|GO:0007596|GO:0043208|GO:0050776|GO:0030246|GO:0033198|GO:0007155|GO:0050839|GO:0008201|GO:0009897	169659870	chr1	169659811	-	hs|1q24.2	NM_000655	selectin L	SELL	chr1:169659870-169659811	NM_000655	Hs.728756
A_23_P129174	-3.19268	-1.67477	3.19268	down	FALSE	Homo sapiens leucine rich repeat containing 49 (LRRC49), transcript variant 2, mRNA [NM_017691]	54839	GO:0005737|GO:0005874|GO:0005856	71342276	chr15	71342217	+	hs|15q23	NM_017691	leucine rich repeat containing 49	LRRC49	chr15:71342217-71342276	NM_017691	Hs.12692
A_32_P99347	-2.45295	-1.29452	2.45295	down	FALSE	Homo sapiens long intergenic non-protein coding RNA 256B (LINC00256B), non-coding RNA [NR_024376]	100128385		115867299	chr9	115867240	-	hs|9q32	NR_024376	long intergenic non-protein coding RNA 256B	LINC00256B	chr9:115867299-115867240	NR_024376	Hs.449459
A_23_P73012	-4.32299	-2.11203	4.32299	down	FALSE	Homo sapiens chromosome 9 open reading frame 3 (C9orf3), transcript variant 2, mRNA [NM_032823]	84909	GO:0019370|GO:0005737|GO:0005488|GO:0004177|GO:0006508|GO:0008270|GO:0008233|GO:0046872|GO:0008237	97849292	chr9	97849233	+	hs|9q22.32	NM_032823	chromosome 9 open reading frame 3	C9orf3	chr9:97849233-97849292	NM_032823	Hs.434253
A_24_P235049	-3.41487	-1.77183	3.41487	down	FALSE	Homo sapiens methylenetetrahydrofolate dehydrogenase (NADP+ dependent) 1-like (MTHFD1L), nuclear gene encoding mitochondrial protein, transcript variant 2, mRNA [NM_015440]	25902	GO:0016874|GO:0015942|GO:0004329|GO:0003824|GO:0005524|GO:0042803|GO:0005739|GO:0004488|GO:0005737|GO:0006760|GO:0000166|GO:0046653|GO:0009396|GO:0006730|GO:0055114	151413699	chr6	151413640	+	hs|6q25.1	NM_015440	methylenetetrahydrofolate dehydrogenase (NADP+ dependent) 1-like	MTHFD1L	chr6:151413640-151413699	NM_015440	Hs.591343
A_33_P3590673	-3.66381	-1.87334	3.66381	down	FALSE	Homo sapiens uncharacterized LOC100505806 (LOC100505806), non-coding RNA [NR_045196]	100505806		9550395	chr5	9550336	+	hs|5p15.31	NR_045196	uncharacterized LOC100505806	LOC100505806	chr5:9550336-9550395	NR_045196	Hs.34447
A_19_P00325995	-2.09605	-1.06767	2.09605	down	FALSE	lincRNA:chr1:113500002-113519902 forward strand			113511712	chr1	113511653	+	hs|1p13.2				chr1:113511653-113511712
A_23_P76731	-7.49177	-2.90531	7.49177	down	FALSE	Homo sapiens MOK protein kinase (MOK), mRNA [NM_014226]	5891	GO:0007165|GO:0005737|GO:0004672|GO:0000166|GO:0004674|GO:0006468|GO:0005524|GO:0004693	102695348	chr14	102695289	-	hs|14q32.31	NM_014226	MOK protein kinase	MOK	chr14:102695348-102695289	NM_014226	Hs.104119
A_33_P3349045	-7.47065	-2.90123	7.47065	down	FALSE	Homo sapiens interleukin 4 receptor (IL4R), transcript variant 2, mRNA [NM_001008699]	3566	GO:0005515|GO:0043627|GO:0004913|GO:0005886|GO:0043032|GO:0002532|GO:0043560|GO:0005576|GO:0005615|GO:0007165|GO:0006955|GO:0005887|GO:0042127|GO:0045626|GO:0004872|GO:0005057|GO:0035771|GO:0045630|GO:0030728|GO:0090197	27357938	chr16	27357879	+	hs|16p12.1	NM_001008699	interleukin 4 receptor	IL4R	chr16:27357879-27357938	NM_001008699	Hs.513457
A_24_P193582	-2.98445	-1.57746	2.98445	down	FALSE	Homo sapiens differentially expressed in FDCP 8 homolog (mouse) (DEF8), transcript variant 2, mRNA [NM_017702]	54849	GO:0035556|GO:0008270|GO:0046872	90025492	chr16	90025433	+	hs|16q24.3	NM_017702	differentially expressed in FDCP 8 homolog (mouse)	DEF8	chr16:90025433-90025492	NM_017702	Hs.62771
A_32_P91042	-2.18616	-1.1284	2.18616	down	FALSE	Homo sapiens uncharacterized LOC100129034 (LOC100129034), non-coding RNA [NR_027406]	100129034		127120751	chr9	127120692	+	hs|9q33.3	NR_027406	uncharacterized LOC100129034	LOC100129034	chr9:127120692-127120751	NR_027406	Hs.654980
A_33_P3350094	-8.2284	-3.04061	8.2284	down	FALSE	Homo sapiens protein associated with topoisomerase II homolog 2 (yeast) (PATL2), mRNA [NM_001145112]	197135	GO:0017148|GO:0005515|GO:0005737|GO:0030529|GO:0003723|GO:0005634	44958077	chr15	44958018	-	hs|15q21.1	NM_001145112	protein associated with topoisomerase II homolog 2 (yeast)	PATL2	chr15:44958077-44958018	NM_001145112	Hs.11594
A_24_P88763	-2.27507	-1.18591	2.27507	down	FALSE	Homo sapiens lysyl oxidase-like 3 (LOXL3), mRNA [NM_032603]	84695	GO:0008150|GO:0016641|GO:0016020|GO:0005507|GO:0004720|GO:0016491|GO:0005576|GO:0005615|GO:0046872|GO:0055114|GO:0005044	74760422	chr2	74760363	-	hs|2p13.1	NM_032603	lysyl oxidase-like 3	LOXL3	chr2:74760422-74760363	NM_032603	Hs.727659
A_23_P111888	-6.05565	-2.59828	6.05565	down	FALSE	Homo sapiens collagen triple helix repeat containing 1 (CTHRC1), mRNA [NM_138455]	115908	GO:0005109|GO:0017147|GO:0005581|GO:0060122|GO:0016477|GO:0090103|GO:0090177|GO:0005576|GO:0090090|GO:0060071|GO:0032092	104390327	chr8	104390268	+	hs|8q22.3	NM_138455	collagen triple helix repeat containing 1	CTHRC1	chr8:104390268-104390327	NM_138455	Hs.405614
A_23_P250629	-4.48953	-2.16656	4.48953	down	FALSE	Homo sapiens proteasome (prosome, macropain) subunit, beta type, 8 (large multifunctional peptidase 7) (PSMB8), transcript variant 1, mRNA [NM_004159]	5696	GO:0002474|GO:0019221|GO:0005634|GO:0000216|GO:0031145|GO:0005829|GO:0004298|GO:0000084|GO:0034641|GO:0005737|GO:0000082|GO:0060337|GO:0051603|GO:0044419|GO:0045444|GO:0016032|GO:0006977|GO:0000209|GO:0000502|GO:0005839|GO:0016070|GO:0016071|GO:0006521|GO:0051437|GO:0006915|GO:0042981|GO:0051436|GO:0051439|GO:0000075|GO:0005654|GO:0008233|GO:0000278	32810490	chr6	32810023	-	hs|6p21.32	NM_004159	proteasome (prosome, macropain) subunit, beta type, 8 (large multifunctional peptidase 7)	PSMB8	chr6:32810490-32810023	NM_004159	Hs.180062
A_32_P19806	-2.0716	-1.05075	2.0716	down	FALSE	Homo sapiens dynein, axonemal, heavy chain 11 (DNAH11), mRNA [NM_003777]	8701	GO:0007368|GO:0001539|GO:0005874|GO:0003777|GO:0035085|GO:0005524|GO:0005929|GO:0005737|GO:0000166|GO:0005858|GO:0005856|GO:0016887|GO:0007018	21940975	chr7	21940916	+	hs|7p15.3	NM_003777	dynein, axonemal, heavy chain 11	DNAH11	chr7:21940916-21940975	NM_003777	Hs.730733
A_23_P381261	-6.1267	-2.61511	6.1267	down	FALSE	Homo sapiens adenylate cyclase 4 (ADCY4), transcript variant 2, mRNA [NM_139247]	196883	GO:0005515|GO:0048011|GO:0005886|GO:0003924|GO:0007268|GO:0007202|GO:0055085|GO:0007193|GO:0005524|GO:0046872|GO:0030425|GO:0035556|GO:0006184|GO:0005737|GO:0004016|GO:0006112|GO:0000166|GO:0071377|GO:0006171|GO:0007188|GO:0016021|GO:0006833|GO:0007189|GO:0034199	24787727	chr14	24787668	-	hs|14q12	NM_139247	adenylate cyclase 4	ADCY4	chr14:24787727-24787668	NM_139247	Hs.443428
A_24_P50368	-11.1667	-3.48114	11.1667	down	FALSE	Homo sapiens BH3-like motif containing, cell death inducer (BLID), nuclear gene encoding mitochondrial protein, mRNA [NM_001001786]	414899	GO:0005739|GO:0005737|GO:0006915	121986373	chr11	121986314	-	hs|11q24.1	NM_001001786	BH3-like motif containing, cell death inducer	BLID	chr11:121986373-121986314	NM_001001786	Hs.686109
A_23_P151150	-18.2218	-4.18759	18.2218	down	FALSE	Homo sapiens forkhead box M1 (FOXM1), transcript variant 1, mRNA [NM_202002]	2305	GO:0071156|GO:0005515|GO:0007389|GO:0008284|GO:0003700|GO:0006366|GO:0003705|GO:0090344|GO:0005634|GO:0046578|GO:0009790|GO:0032873|GO:0001558|GO:0043231|GO:0051090|GO:0005737|GO:0003690|GO:0045944|GO:0042127|GO:0009888|GO:0006978|GO:0005667|GO:0006355|GO:0008301|GO:0019904|GO:0005730|GO:0000122|GO:0003677|GO:0043565|GO:0001889|GO:0007049|GO:0006281|GO:2000377|GO:2000781|GO:0045893|GO:0045892|GO:…	2967381	chr12	2967322	-	hs|12p13.33	NM_202002	forkhead box M1	FOXM1	chr12:2967381-2967322	NM_202002	Hs.239
A_23_P156970	-3.28093	-1.71411	3.28093	down	FALSE	Homo sapiens mesoderm specific transcript homolog (mouse) (MEST), transcript variant 1, mRNA [NM_002402]	4232	GO:0016787|GO:0016020|GO:0005783|GO:0005789|GO:0007498|GO:0032526|GO:0016021|GO:0010883	130145707	chr7	130145648	+	hs|7q32.2	NM_002402	mesoderm specific transcript homolog (mouse)	MEST	chr7:130145648-130145707	NM_002402	Hs.270978
A_23_P77493	-8.79082	-3.136	8.79082	down	FALSE	Homo sapiens tubulin, beta 3 class III (TUBB3), transcript variant 1, mRNA [NM_006086]	10381	GO:0051258|GO:0005874|GO:0003924|GO:0005525|GO:0005737|GO:0000166|GO:0005198|GO:0006457|GO:0007411|GO:0051084|GO:0005856|GO:0044267|GO:0007018	90002496	chr16	90002437	+	hs|16q24.3	NM_006086	tubulin, beta 3 class III	TUBB3	chr16:90002437-90002496	NM_006086	Hs.511743
A_23_P47682	-4.02345	-2.00843	4.02345	down	FALSE	Homo sapiens nuclear receptor interacting protein 3 (NRIP3), mRNA [NM_020645]	56675	GO:0006508|GO:0004190	9004858	chr11	9004799	-	hs|11p15.4	NM_020645	nuclear receptor interacting protein 3	NRIP3	chr11:9004858-9004799	NM_020645	Hs.523467
A_19_P00319448	-4.39065	-2.13444	4.39065	down	FALSE	lincRNA:chr19:53151411-53151829 reverse strand			53151474	chr19	53151415	-	hs|19q13.32				chr19:53151474-53151415
A_23_P25873	-4.54968	-2.18576	4.54968	down	FALSE	Homo sapiens WD repeat and HMG-box DNA binding protein 1 (WDHD1), transcript variant 1, mRNA [NM_007086]	11169	GO:0005737|GO:0005730|GO:0005654|GO:0005634|GO:0003677	55408024	chr14	55407965	-	hs|14q22.2	NM_007086	WD repeat and HMG-box DNA binding protein 1	WDHD1	chr14:55408024-55407965	NM_007086	Hs.385998
A_19_P00802201	-15.2566	-3.93136	15.2566	down	FALSE				7949008	chr7	7948949	-	hs|7p21.3				chr7:007949008-007948949
A_33_P3284345	-23.6988	-4.56674	23.6988	down	FALSE	Homo sapiens neuregulin 1 (NRG1), transcript variant HRG-gamma, mRNA [NM_004495]	3084	GO:0060045|GO:0043496|GO:0005515|GO:0043497|GO:0005886|GO:0008283|GO:0030307|GO:0061098|GO:0055012|GO:0051048|GO:0030879|GO:0005634|GO:0009790|GO:0005615|GO:0043624|GO:0007171|GO:0016324|GO:0030297|GO:0007154|GO:0030296|GO:0007219|GO:0014032|GO:0051155|GO:0010667|GO:0055007|GO:0043125|GO:0003712|GO:0030971|GO:0005102|GO:0006916|GO:0005576|GO:0005125|GO:0045785|GO:0007399|GO:0016020|GO:0042060|GO:…	32585580	chr8	32585521	+	hs|8p12	NM_004495	neuregulin 1	NRG1	chr8:32585521-32585580	NM_004495	Hs.453951
A_23_P167367	-2.19835	-1.13642	2.19835	down	FALSE	Homo sapiens paired-like homeodomain 2 (PITX2), transcript variant 2, mRNA [NM_153426]	5308	GO:0005515|GO:0051219|GO:0035315|GO:0007368|GO:0003700|GO:0005634|GO:0061072|GO:0060127|GO:0042803|GO:0060126|GO:0045944|GO:0001085|GO:0042476|GO:0043010|GO:0005667|GO:0001102|GO:0006355|GO:0001105|GO:0000976|GO:0007275|GO:0000122|GO:0001078|GO:0043021|GO:0003253|GO:0061325|GO:0008134	111538732	chr4	111538673	-	hs|4q25	NM_153426	paired-like homeodomain 2	PITX2	chr4:111538732-111538673	NM_153426	Hs.643588
A_33_P3237977	-5.1057	-2.35211	5.1057	down	FALSE	Homo sapiens La ribonucleoprotein domain family, member 6 (LARP6), transcript variant 2, mRNA [NM_197958]	55323	GO:0006396|GO:0005737|GO:0005794|GO:0000166|GO:0030529|GO:0003723|GO:0005730|GO:0005634|GO:0003676|GO:0043231	71143871	chr15	71143812	-	hs|15q23	NM_197958	La ribonucleoprotein domain family, member 6	LARP6	chr15:71143871-71143812	NM_197958	Hs.416755
A_24_P250765	-3.14808	-1.65447	3.14808	down	FALSE	Homo sapiens protein kinase, cGMP-dependent, type I (PRKG1), transcript variant 2, mRNA [NM_006258]	5592	GO:0005515|GO:0030036|GO:0005794|GO:0005886|GO:0005246|GO:0030168|GO:0005524|GO:0016358|GO:0005829|GO:0007165|GO:0005737|GO:0030553|GO:0000166|GO:0007596|GO:0004674|GO:0006468|GO:0030900|GO:0001764|GO:0004692	54050026	chr10	54048737	+	hs|10q21.1	NM_006258	protein kinase, cGMP-dependent, type I	PRKG1	chr10:54048737-54050026	NM_006258	Hs.654556
A_23_P204087	-8.68721	-3.11889	8.68721	down	FALSE	Homo sapiens 2'-5'-oligoadenylate synthetase 2, 69/71kDa (OAS2), transcript variant 1, mRNA [NM_016817]	4939	GO:0005792|GO:0005783|GO:0001730|GO:0003723|GO:0019221|GO:0016779|GO:0005634|GO:0005524|GO:0005829|GO:0005739|GO:0005737|GO:0006139|GO:0006955|GO:0060337|GO:0016020|GO:0000166|GO:0008270|GO:0016740|GO:0060333|GO:0006164	113448660	chr12	113448601	+	hs|12q24.13	NM_016817	2'-5'-oligoadenylate synthetase 2, 69/71kDa	OAS2	chr12:113448601-113448660	NM_016817	Hs.414332
A_23_P210176	-4.6674	-2.22262	4.6674	down	FALSE	Homo sapiens integrin, alpha 6 (ITGA6), transcript variant 2, mRNA [NM_000210]	3655	GO:0005515|GO:0008305|GO:0043066|GO:0043065|GO:0005886|GO:0034329|GO:0050900|GO:0007229|GO:0007596|GO:0045944|GO:0031581|GO:0007044|GO:0004872|GO:0016021|GO:0007155|GO:0042327	173370615	chr2	173370556	+	hs|2q31.1	NM_000210	integrin, alpha 6	ITGA6	chr2:173370556-173370615	NM_000210	Hs.133397
A_23_P151307	-3.18631	-1.67189	3.18631	down	FALSE	Homo sapiens Rap guanine nucleotide exchange factor (GEF) 3 (RAPGEF3), transcript variant 2, mRNA [NM_006105]	10411	GO:0051056|GO:0005952|GO:0005886|GO:0008603|GO:0008283|GO:0005624|GO:0012505|GO:0005085|GO:0007165|GO:0006112|GO:0030552|GO:0050796|GO:0000166|GO:0007596|GO:0001932	48132927	chr12	48132480	-	hs|12q13.11	NM_006105	Rap guanine nucleotide exchange factor (GEF) 3	RAPGEF3	chr12:48132927-48132480	NM_006105	Hs.8578
A_33_P3263867	-7.97243	-2.99502	7.97243	down	FALSE	Homo sapiens purinergic receptor P2X, ligand-gated ion channel, 7 (P2RX7), transcript variant 1, mRNA [NM_002562]	5027	GO:0051899|GO:0005886|GO:0010524|GO:0002218|GO:0045779|GO:0042803|GO:0043409|GO:0005737|GO:0050718|GO:0001614|GO:0033198|GO:0004872|GO:0006811|GO:0035590|GO:0030501|GO:0004931|GO:0005102|GO:0032060|GO:0042981|GO:0005524|GO:0019233|GO:0046931|GO:0001530|GO:0032059|GO:0016020|GO:0045919|GO:0005887|GO:0051495|GO:0045087|GO:0002028|GO:0051709|GO:0005216|GO:0007166	121623533	chr12	121623474	+	hs|12q24.31	NM_002562	purinergic receptor P2X, ligand-gated ion channel, 7	P2RX7	chr12:121623474-121623533	NM_002562	Hs.729169
A_23_P201035	-2.74225	-1.45536	2.74225	down	FALSE	Homo sapiens glucosidase, beta, acid (GBA), transcript variant 2, mRNA [NM_001005741]	2629	GO:0006629|GO:0006665|GO:0008219|GO:0043169|GO:0005975|GO:0032715|GO:0035307|GO:0005102|GO:0004348|GO:0005765|GO:0006680|GO:0016020|GO:0050728|GO:0043407|GO:0016798|GO:0071356|GO:0046513|GO:0046512|GO:0007040|GO:0023021|GO:0043202	155204686	chr1	155204627	-	hs|1q22	NM_001005741	glucosidase, beta, acid	GBA	chr1:155204686-155204627	NM_001005741	Hs.282997
A_33_P3368555	-4.77325	-2.25497	4.77325	down	FALSE	Homo sapiens cDNA FLJ34679 fis, clone LIVER2003234. [AK091998]	130872	GO:0005737|GO:0051087|GO:0006950|GO:0001671	61415611	chr2	61415552	+	hs|2p15	AK091998	AHA1, activator of heat shock 90kDa protein ATPase homolog 2 (yeast)	AHSA2	chr2:61415552-61415611		Hs.655602
A_24_P169688	-2.09828	-1.0692	2.09828	down	FALSE	Homo sapiens MHC class I polypeptide-related sequence B (MICB), mRNA [NM_005931]	4277	GO:0050689|GO:0005886|GO:0009408|GO:0002429|GO:0046703|GO:0042612|GO:0046629|GO:0006955|GO:0016020|GO:0005887|GO:0019882|GO:0044419|GO:0050776|GO:0019835|GO:0032526|GO:0006979	31475244	chr6	31475185	+	hs|6p21.33	NM_005931	MHC class I polypeptide-related sequence B	MICB	chr6:31475185-31475244	NM_005931	Hs.130838
A_33_P3259775	-3.77166	-1.9152	3.77166	down	FALSE	Homo sapiens dedicator of cytokinesis 5 (DOCK5), mRNA [NM_024940]	80005	GO:0005085|GO:0005737|GO:0051020|GO:0005488|GO:0005525	25270601	chr8	25270542	+	hs|8p21.2	NM_024940	dedicator of cytokinesis 5	DOCK5	chr8:25270542-25270601	NM_024940	Hs.195403
A_32_P204722	-8.22361	-3.03977	8.22361	down	FALSE	HSU09087 thymopoietin beta {Homo sapiens} (exp=-1; wgp=0; cg=0), partial (28%) [THC2520108]			74702649	chr16	74702590	+	hs|16q23.1				chr16:074702590-074702649
A_23_P16523	-2.36481	-1.24172	2.36481	down	FALSE	Homo sapiens growth differentiation factor 15 (GDF15), mRNA [NM_004864]	9518	GO:0007165|GO:0007267|GO:0007179|GO:0005576|GO:0008083|GO:0005615|GO:0005125	18499949	chr19	18499890	+	hs|19p13.11	NM_004864	growth differentiation factor 15	GDF15	chr19:18499890-18499949	NM_004864	Hs.616962
A_33_P3345534	-52.258	-5.70758	52.258	down	FALSE	Homo sapiens keratin 14 (KRT14), mRNA [NM_000526]	3861	GO:0005515|GO:0005882|GO:0034329|GO:0005730|GO:0005634|GO:0010043|GO:0071944|GO:0005829|GO:0005622|GO:0005739|GO:0005737|GO:0008544|GO:0010212|GO:0030855|GO:0045110|GO:0031581|GO:0005200|GO:0045095	39740072	chr17	39740013	-	hs|17q21.2	NM_000526	keratin 14	KRT14	chr17:39740072-39740013	NM_000526	Hs.654380
A_24_P74932	-3.20707	-1.68126	3.20707	down	FALSE	Homo sapiens proteolipid protein 2 (colonic epithelium-enriched) (PLP2), mRNA [NM_002668]	5355	GO:0005515|GO:0034220|GO:0006935|GO:0005886|GO:0015075|GO:0005783|GO:0019221|GO:0005789|GO:0005624|GO:0016021|GO:0019956|GO:0006811	49029819	chrX	49029760	+	hs|Xp11.23	NM_002668	proteolipid protein 2 (colonic epithelium-enriched)	PLP2	chrX:49029760-49029819	NM_002668	Hs.77422
A_33_P3346292	-3.16933	-1.66418	3.16933	down	FALSE	ubiquitin associated protein 2 [Source:HGNC Symbol;Acc:14185] [ENST00000379225]	55833		33935617	chr9	33935558	-	hs|9p13.3	AY358682	ubiquitin associated protein 2	UBAP2	chr9:33935617-33935558		Hs.493739
A_24_P926507	-32.8794	-5.03911	32.8794	down	FALSE	Homo sapiens solute carrier family 14 (urea transporter), member 1 (Kidd blood group) (SLC14A1), transcript variant 4, mRNA [NM_001146037]	6563	GO:0005886|GO:0005887|GO:0005372|GO:0015204|GO:0071918|GO:0055085|GO:0015840	43331985	chr18	43331926	+	hs|18q12.3	NM_001146037	solute carrier family 14 (urea transporter), member 1 (Kidd blood group)	SLC14A1	chr18:43331926-43331985	NM_001146037	Hs.101307
A_24_P80204	-57.9512	-5.85677	57.9512	down	FALSE	Homo sapiens mal, T-cell differentiation protein-like (MALL), mRNA [NM_005434]	7851	GO:0042632|GO:0005515|GO:0005886|GO:0000139|GO:0030136|GO:0016023|GO:0045121|GO:0016021	110841931	chr2	110841872	-	hs|2q13	NM_005434	mal, T-cell differentiation protein-like	MALL	chr2:110841931-110841872	NM_005434	Hs.185055
A_19_P00320387	-7.17953	-2.84389	7.17953	down	FALSE	BROAD Institute lincRNA (XLOC_l2_013972), lincRNA [TCONS_l2_00026856]			116211087	chr7	116211028	-	hs|7q31.2			XLOC_l2_013972	chr7:116211087-116211028
A_23_P27332	-2.79008	-1.48031	2.79008	down	FALSE	Homo sapiens transcription factor 4 (TCF4), transcript variant 2, mRNA [NM_003199]	6925	GO:0005515|GO:0005667|GO:0006352|GO:0003700|GO:0006367|GO:0046982|GO:0001093|GO:0070888|GO:0005634|GO:0008022|GO:0000978|GO:0065004|GO:0003677|GO:0030154|GO:0007399|GO:0001087|GO:0001077|GO:0045666|GO:0045944|GO:0045893|GO:0001011	52895486	chr18	52895237	-	hs|18q21.2	NM_003199	transcription factor 4	TCF4	chr18:52895486-52895237	NM_003199	Hs.605153
A_32_P208120	-3.27849	-1.71303	3.27849	down	FALSE	Homo sapiens calcium/calmodulin-dependent protein kinase ID (CAMK1D), transcript variant 2, mRNA [NM_153498]	57118	GO:0005516|GO:0071622|GO:0005634|GO:0042981|GO:0060267|GO:0005524|GO:0007399|GO:0032793|GO:0005737|GO:0050766|GO:0006954|GO:0000166|GO:0010976|GO:0090023|GO:0050773|GO:0004683|GO:0005954	12871141	chr10	12871082	+	hs|10p13	NM_153498	calcium/calmodulin-dependent protein kinase ID	CAMK1D	chr10:12871082-12871141	NM_153498	Hs.659517
A_23_P130182	-13.8005	-3.78665	13.8005	down	FALSE	Homo sapiens aurora kinase B (AURKB), mRNA [NM_004217]	9212	GO:0051256|GO:0005515|GO:0000236|GO:0008283|GO:0034501|GO:0005634|GO:0071777|GO:0031145|GO:0046872|GO:0005829|GO:0000910|GO:0005737|GO:0046777|GO:0000166|GO:0000087|GO:0005856|GO:0000780|GO:0005694|GO:0007568|GO:0051983|GO:0005819|GO:0016570|GO:0030496|GO:0005524|GO:0032133|GO:0004674|GO:0004712|GO:0000779|GO:0000278|GO:0008608	8110917	chr17	8110655	-	hs|17p13.1	NM_004217	aurora kinase B	AURKB	chr17:8110917-8110655	NM_004217	Hs.442658
A_33_P3241334	-50.3444	-5.65376	50.3444	down	FALSE	Homo sapiens cDNA FLJ32192 fis, clone PLACE6002323. [AK056754]	5669	GO:0007565|GO:0005576	43374480	chr19	43374421	-	hs|19q13.2	AK056754	pregnancy specific beta-1-glycoprotein 1	PSG1	chr19:43374480-43374421		Hs.709192
A_24_P36944	-4.36925	-2.12739	4.36925	down	FALSE	Homo sapiens centrosomal protein 170kDa (CEP170), transcript variant alpha, mRNA [NM_014812]	9859	GO:0005813|GO:0005737|GO:0005814|GO:0005874|GO:0005819|GO:0005856	243289868	chr1	243289809	-	hs|1q43	NM_014812	centrosomal protein 170kDa	CEP170	chr1:243289868-243289809	NM_014812	Hs.533635
A_23_P411113	-2.54804	-1.34939	2.54804	down	FALSE	Homo sapiens contactin associated protein 1 (CNTNAP1), mRNA [NM_003632]	8506	GO:0005515|GO:0017124|GO:0002175|GO:0030913|GO:0005886|GO:0005102|GO:0033270|GO:0007165|GO:0005887|GO:0007411|GO:0048812|GO:0005070|GO:0008076|GO:0007010|GO:0004872|GO:0008088|GO:0007155	40851671	chr17	40851611	+	hs|17q21.2	NM_003632	contactin associated protein 1	CNTNAP1	chr17:40851611-40851671	NM_003632	Hs.408730
A_23_P24997	-3.15501	-1.65764	3.15501	down	FALSE	Homo sapiens cyclin-dependent kinase 4 (CDK4), mRNA [NM_000075]	1019	GO:0005515|GO:0010468|GO:0008284|GO:0005634|GO:0048146|GO:0005829|GO:0000084|GO:0000082|GO:0005737|GO:0000166|GO:0051726|GO:0000080|GO:0000785|GO:0005667|GO:0031965|GO:0042493|GO:0005730|GO:0005524|GO:0007165|GO:0007049|GO:0004672|GO:0016020|GO:0000307|GO:0005654|GO:0006468|GO:0000278|GO:0051301|GO:0004693	58142322	chr12	58142263	-	hs|12q14.1	NM_000075	cyclin-dependent kinase 4	CDK4	chr12:58142322-58142263	NM_000075	Hs.95577
A_23_P412577	-22.7597	-4.50841	22.7597	down	FALSE	Homo sapiens ankyrin repeat domain 29 (ANKRD29), mRNA [NM_173505]	147463		21180440	chr18	21180381	-	hs|18q11.2	NM_173505	ankyrin repeat domain 29	ANKRD29	chr18:21180440-21180381	NM_173505	Hs.374774
A_24_P370472	-3.54065	-1.82402	3.54065	down	FALSE	Homo sapiens major histocompatibility complex, class II, DR beta 4 (HLA-DRB4), mRNA [NM_021983]	3126	GO:0050852|GO:0005794|GO:0005886|GO:0005783|GO:0002504|GO:0019221|GO:0031295|GO:0042613|GO:0005765|GO:0007165|GO:0006955|GO:0005887|GO:0031902|GO:0005789|GO:0016021|GO:0032395|GO:0060333|GO:0005768						NM_021983	major histocompatibility complex, class II, DR beta 4	HLA-DRB4		NM_021983	Hs.723344
A_33_P3402489	-12.6962	-3.66632	12.6962	down	FALSE	Homo sapiens 2'-5'-oligoadenylate synthetase 3, 100kDa (OAS3), mRNA [NM_006187]	4940	GO:0005792|GO:0003723|GO:0019221|GO:0016779|GO:0005524|GO:0005829|GO:0005737|GO:0006139|GO:0006955|GO:0051607|GO:0060337|GO:0000166|GO:0016740|GO:0060700|GO:0060333|GO:0045071	113405961	chr12	113405902	+	hs|12q24.13	NM_006187	2'-5'-oligoadenylate synthetase 3, 100kDa	OAS3	chr12:113405902-113405961	NM_006187	Hs.528634
A_23_P13822	-8.52006	-3.09086	8.52006	down	FALSE	Homo sapiens serine/threonine/tyrosine kinase 1 (STYK1), mRNA [NM_018423]	55359	GO:0005886|GO:0000166|GO:0016021|GO:0005524|GO:0004715	10771913	chr12	10771854	-	hs|12p13.2	NM_018423	serine/threonine/tyrosine kinase 1	STYK1	chr12:10771913-10771854	NM_018423	Hs.24979
A_33_P3297255	-3.34135	-1.74043	3.34135	down	FALSE	Homo sapiens MAX dimerization protein 3 (MXD3), transcript variant 1, mRNA [NM_031300]	83463	GO:0006355|GO:0005634|GO:0003677	176734275	chr5	176734216	-	hs|5q35.3	NM_031300	MAX dimerization protein 3	MXD3	chr5:176734275-176734216	NM_031300	Hs.726161
A_24_P194081	-2.55314	-1.35227	2.55314	down	FALSE	Homo sapiens FXYD domain containing ion transport regulator 5 (FXYD5), transcript variant 1, mRNA [NM_144779]	53827	GO:0045296|GO:0016020|GO:0030033|GO:0046588|GO:0003779|GO:0016021|GO:0005216|GO:0006811	35655064	chr19	35651651	+	hs|19q13.12	NM_144779	FXYD domain containing ion transport regulator 5	FXYD5	chr19:35651651-35655064	NM_144779	Hs.333418
A_33_P3230254	-15.357	-3.94083	15.357	down	FALSE	Homo sapiens non-SMC condensin I complex, subunit G (NCAPG), mRNA [NM_022346]	64151	GO:0005515|GO:0000796|GO:0007076|GO:0007067|GO:0007049|GO:0005813|GO:0005737|GO:0005694|GO:0005634|GO:0015629|GO:0051301	17846485	chr4	17846426	+	hs|4p15.31	NM_022346	non-SMC condensin I complex, subunit G	NCAPG	chr4:17846426-17846485	NM_022346	Hs.567567
A_23_P92441	-8.00772	-3.00139	8.00772	down	FALSE	Homo sapiens MAD2 mitotic arrest deficient-like 1 (yeast) (MAD2L1), mRNA [NM_002358]	4085	GO:0005515|GO:0000236|GO:0007094|GO:0007093|GO:0048471|GO:0005634|GO:0090267|GO:0031145|GO:0042803|GO:0005829|GO:0005737|GO:0005643|GO:0000087|GO:0005856|GO:0043066|GO:0005694|GO:0042177|GO:0060564|GO:0051436|GO:0051439|GO:0000922|GO:0000070|GO:0007067|GO:0000777|GO:0000776|GO:0000075|GO:0000278|GO:0051301	120981405	chr4	120981346	-	hs|4q27	NM_002358	MAD2 mitotic arrest deficient-like 1 (yeast)	MAD2L1	chr4:120981405-120981346	NM_002358	Hs.591697
A_33_P3400993	-39.6725	-5.31007	39.6725	down	FALSE	601883092F1 NIH_MGC_57 Homo sapiens cDNA clone IMAGE:4095431 5', mRNA sequence [BF216856]			219608565	chr1	219608506	-	hs|1q41	BF216856			chr1:219608565-219608506		Hs.673941
A_33_P3355371	-2.87143	-1.52177	2.87143	down	FALSE	tetratricopeptide repeat domain 9C [Source:HGNC Symbol;Acc:28432] [ENST00000294161]	283237	GO:0005488	62503313	chr11	62503254	+	hs|11q12.3	AF289605	tetratricopeptide repeat domain 9C	TTC9C	chr11:62503254-62503313		Hs.31704
A_23_P215060	-26.626	-4.73476	26.626	down	FALSE	Homo sapiens podocalyxin-like (PODXL), transcript variant 1, mRNA [NM_001018111]	5420	GO:0005813|GO:0022408|GO:0030335|GO:0005886|GO:0032534|GO:0005730|GO:0031528|GO:0030175|GO:0050900|GO:0033634|GO:0015629|GO:0001726|GO:0030027|GO:0043231|GO:0072175|GO:0005737|GO:0016324|GO:0016477|GO:0005887|GO:0045121	131185194	chr7	131185135	-	hs|7q32.3	NM_001018111	podocalyxin-like	PODXL	chr7:131185194-131185135	NM_001018111	Hs.16426
A_23_P118842	-24.5086	-4.61521	24.5086	down	FALSE	Homo sapiens keratin associated protein 1-5 (KRTAP1-5), mRNA [NM_031957]	83895	GO:0008150|GO:0003674|GO:0005575|GO:0045095	39182367	chr17	39182308	-	hs|17q21.2	NM_031957	keratin associated protein 1-5	KRTAP1-5	chr17:39182367-39182308	NM_031957	Hs.534499
A_24_P225970	-19.9369	-4.31737	19.9369	down	FALSE	Homo sapiens shugoshin-like 1 (S. pombe) (SGOL1), transcript variant A1, mRNA [NM_001012409]	151648	GO:0005515|GO:0000236|GO:0000780|GO:0010457|GO:0005813|GO:0005694|GO:0030892|GO:0005634|GO:0005829|GO:0000922|GO:0005737|GO:0007059|GO:0045132|GO:0000087|GO:0000777|GO:0000776|GO:0000779|GO:0008608|GO:0005856|GO:0000278|GO:0000775|GO:0051301	20212674	chr3	20212615	-	hs|3p24.3	NM_001012409	shugoshin-like 1 (S. pombe)	SGOL1	chr3:20212674-20212615	NM_001012409	Hs.105153
A_33_P3413523	-5.71458	-2.51465	5.71458	down	FALSE	Homo sapiens DBF4 homolog (S. cerevisiae) (DBF4), mRNA [NM_006716]	10926	GO:0000216|GO:0005634|GO:0003676|GO:0043085|GO:0046872|GO:0005622|GO:0006260|GO:0000082|GO:0000075|GO:0005654|GO:0008270|GO:0000278|GO:0008047	87516712	chr7	87516653	+	hs|7q21.12	NM_006716	DBF4 homolog (S. cerevisiae)	DBF4	chr7:87516653-87516712	NM_006716	Hs.485380
A_23_P371039	-11.7769	-3.55789	11.7769	down	FALSE	Homo sapiens neurotensin receptor 1 (high affinity) (NTSR1), mRNA [NM_002531]	4923	GO:0008344|GO:0005794|GO:0007186|GO:0005886|GO:0005887|GO:0005783|GO:0004930|GO:0007268|GO:0004872|GO:0016492|GO:0004871	61393860	chr20	61393800	+	hs|20q13.33	NM_002531	neurotensin receptor 1 (high affinity)	NTSR1	chr20:61393800-61393860	NM_002531	Hs.590869
A_23_P154875	-2.02841	-1.02035	2.02841	down	FALSE	Homo sapiens beta-site APP-cleaving enzyme 2 (BACE2), transcript variant a, mRNA [NM_012105]	25825	GO:0005794|GO:0016486|GO:0016020|GO:0009986|GO:0005783|GO:0006508|GO:0008233|GO:0016021|GO:0006509|GO:0004190|GO:0042985|GO:0005768	42647755	chr21	42647696	+	hs|21q22.3	NM_012105	beta-site APP-cleaving enzyme 2	BACE2	chr21:42647696-42647755	NM_012105	Hs.529408
A_23_P200310	-8.1061	-3.01901	8.1061	down	FALSE	Homo sapiens DEP domain containing 1 (DEPDC1), transcript variant 2, mRNA [NM_017779]	55635	GO:0035556|GO:0005515|GO:0017053|GO:0005634|GO:0045892|GO:0005096	68939846	chr1	68939812	-	hs|1p31.2	NM_017779	DEP domain containing 1	DEPDC1	chr1:68939846-68939812	NM_017779	Hs.445098
A_19_P00803042	-3.34155	-1.74052	3.34155	down	FALSE	lincRNA:chr4:2556227-2614827 forward strand			2609870	chr4	2609811	+	hs|4p16.3				chr4:2609811-2609870
A_33_P3221408	-4.46157	-2.15755	4.46157	down	FALSE	Homo sapiens netrin G1 (NTNG1), transcript variant 1, mRNA [NM_001113226]	22854	GO:0005515|GO:0005886|GO:0007275|GO:0007409|GO:0046658|GO:0030154|GO:0007399	108024396	chr1	108024337	+	hs|1p13.3	NM_001113226	netrin G1	NTNG1	chr1:108024337-108024396	NM_001113226	Hs.657434
A_23_P819	-11.8145	-3.56248	11.8145	down	FALSE	Homo sapiens ISG15 ubiquitin-like modifier (ISG15), mRNA [NM_005101]	9636	GO:0032020|GO:0019221|GO:0007267|GO:0005576|GO:0009615|GO:0005615|GO:0005829|GO:0005737|GO:0060337|GO:0019941|GO:0044419|GO:0045087|GO:0031386|GO:0032480	949626	chr1	949567	+	hs|1p36.33	NM_005101	ISG15 ubiquitin-like modifier	ISG15	chr1:949567-949626	NM_005101	Hs.458485
A_23_P212968	-4.22593	-2.07927	4.22593	down	FALSE	Homo sapiens UDP glucuronosyltransferase 2 family, polypeptide B11 (UGT2B11), mRNA [NM_001073]	10720	GO:0008210|GO:0005792|GO:0006805|GO:0016020|GO:0005783|GO:0008152|GO:0005789|GO:0015020|GO:0016021	70074162	chr4	70074103	-	hs|4q13.2	NM_001073	UDP glucuronosyltransferase 2 family, polypeptide B11	UGT2B11	chr4:70074162-70074103	NM_001073	Hs.339811
A_33_P3865368	-4.53255	-2.18032	4.53255	down	FALSE	Homo sapiens hypothetical protein MGC31957, mRNA (cDNA clone MGC:31957 IMAGE:3959651), complete cds. [BC021569]	254896		22961047	chr8	22960988	+	hs|8p21.3	BC021569	uncharacterized LOC254896	LOC254896	chr8:22960988-22961047		Hs.655801
A_23_P259098	-3.46625	-1.79338	3.46625	down	FALSE	Homo sapiens zinc finger and SCAN domain containing 16 (ZSCAN16), mRNA [NM_025231]	80345	GO:0005622|GO:0003700|GO:0016032|GO:0008270|GO:0005634|GO:0003677|GO:0046872	28097322	chr6	28097263	+	hs|6p22.1	NM_025231	zinc finger and SCAN domain containing 16	ZSCAN16	chr6:28097263-28097322	NM_025231	Hs.656641
A_24_P557479	-17.2392	-4.10762	17.2392	down	FALSE	Homo sapiens XIAP associated factor 1 (XAF1), transcript variant 1, mRNA [NM_017523]	54739	GO:0005739|GO:0005737|GO:0060337|GO:0019221|GO:0006915|GO:0008270|GO:0005634|GO:0046872|GO:0005829	6678878	chr17	6678819	+	hs|17p13.1	NM_017523	XIAP associated factor 1	XAF1	chr17:6678819-6678878	NM_017523	Hs.441975
A_32_P222383	-2.92056	-1.54624	2.92056	down	FALSE	Homo sapiens high mobility group nucleosomal binding domain 2 (HMGN2), mRNA [NM_005517]	3151	GO:0006355|GO:0005737|GO:0006325|GO:0005634|GO:0003677|GO:0000785	26802251	chr1	26802192	+	hs|1p36.11	NM_005517	high mobility group nucleosomal binding domain 2	HMGN2	chr1:26802192-26802251	NM_005517	Hs.181163
A_23_P433855	-7.00947	-2.80931	7.00947	down	FALSE	Homo sapiens regulator of G-protein signaling 4 (RGS4), transcript variant 2, mRNA [NM_005613]	5999	GO:0043547|GO:0000188|GO:0005516|GO:0005737|GO:0008277|GO:0005886|GO:0005624|GO:0009968|GO:0004871|GO:0005829|GO:0005096	163042286	chr1	163042227	+	hs|1q23.3	NM_005613	regulator of G-protein signaling 4	RGS4	chr1:163042227-163042286	NM_005613	Hs.386726
A_23_P201605	-3.81747	-1.93262	3.81747	down	FALSE	Homo sapiens DENN/MADD domain containing 1B (DENND1B), transcript variant 2, mRNA [NM_144977]	163486	GO:0005085|GO:0005737|GO:0030136|GO:0031410|GO:0005829	197564380	chr1	197552367	-	hs|1q31.3	NM_144977	DENN/MADD domain containing 1B	DENND1B	chr1:197564380-197552367	NM_144977	Hs.125056
A_23_P26037	-33.5386	-5.06775	33.5386	down	FALSE	Homo sapiens FERM domain containing 5 (FRMD5), transcript variant 2, mRNA [NM_032892]	84978	GO:0008092|GO:0008150|GO:0003674|GO:0005737|GO:0016020|GO:0005488|GO:0016021|GO:0005575|GO:0005856|GO:0019898	44165889	chr15	44165830	-	hs|15q15.3	NM_032892	FERM domain containing 5	FRMD5	chr15:44165889-44165830	NM_032892	Hs.578544
A_23_P18078	-5.02073	-2.3279	5.02073	down	FALSE	Homo sapiens retinoic acid receptor responder (tazarotene induced) 1 (RARRES1), transcript variant 2, mRNA [NM_002888]	5918	GO:0008285|GO:0016020|GO:0016021	158422689	chr3	158422630	-	hs|3q25.32	NM_002888	retinoic acid receptor responder (tazarotene induced) 1	RARRES1	chr3:158422689-158422630	NM_002888	Hs.131269
A_33_P3329898	-5.88449	-2.55692	5.88449	down	FALSE	Homo sapiens mRNA; cDNA DKFZp686O248 (from clone DKFZp686O248). [CR627426]			42964948	chr15	42964889	+	hs|15q15.2	CR627426			chr15:42964889-42964948		Hs.122061
A_23_P57347	-2.77334	-1.47162	2.77334	down	FALSE	Homo sapiens pericentrin (PCNT), mRNA [NM_006031]	5116	GO:0005515|GO:0042384|GO:0005516|GO:0005813|GO:0005737|GO:0000086|GO:0005874|GO:0000226|GO:0005856|GO:0000278|GO:0005829	47865449	chr21	47865390	+	hs|21q22.3	NM_006031	pericentrin	PCNT	chr21:47865390-47865449	NM_006031	Hs.474069
A_23_P423074	-6.53718	-2.70867	6.53718	down	FALSE	Homo sapiens family with sequence similarity 169, member A (FAM169A), mRNA [NM_015566]	26049		74076074	chr5	74076015	-	hs|5q13.3	NM_015566	family with sequence similarity 169, member A	FAM169A	chr5:74076074-74076015	NM_015566	Hs.91662
A_23_P389102	-2.48409	-1.31272	2.48409	down	FALSE	Homo sapiens myosin ID (MYO1D), mRNA [NM_015194]	4642	GO:0005516|GO:0000146|GO:0000166|GO:0010923|GO:0003779|GO:0030673|GO:0016459|GO:0030898|GO:0005524|GO:0048306|GO:0005790	30819891	chr17	30819832	-	hs|17q11.2	NM_015194	myosin ID	MYO1D	chr17:30819891-30819832	NM_015194	Hs.602063
A_23_P35066	-2.19492	-1.13417	2.19492	down	FALSE	Homo sapiens sorting nexin 7 (SNX7), transcript variant 1, mRNA [NM_015976]	51375	GO:0007154|GO:0016020|GO:0031410|GO:0035091|GO:0015031|GO:0030659|GO:0008289	99225777	chr1	99225718	+	hs|1p21.3	NM_015976	sorting nexin 7	SNX7	chr1:99225718-99225777	NM_015976	Hs.197015
A_23_P151529	-2.47601	-1.30802	2.47601	down	FALSE	Homo sapiens chromosome 14 open reading frame 132 (C14orf132), non-coding RNA [NR_023938]	56967	GO:0016020|GO:0016021	96559907	chr14	96559848	+	hs|14q32.2	NR_023938	chromosome 14 open reading frame 132	C14orf132	chr14:96559848-96559907	NR_023938	Hs.6434
A_23_P140821	-2.85813	-1.51507	2.85813	down	FALSE	Homo sapiens par-6 partitioning defective 6 homolog alpha (C. elegans) (PARD6A), transcript variant 1, mRNA [NM_016948]	50855	GO:0005515|GO:0030054|GO:0005886|GO:0034329|GO:0045177|GO:0005634|GO:0001726|GO:0045216|GO:0045217|GO:0005829|GO:0043234|GO:0030742|GO:0005737|GO:0007049|GO:0070830|GO:0005080|GO:0016032|GO:0017048|GO:0005923|GO:0005938|GO:0051301|GO:0008134	67696221	chr16	67696162	+	hs|16q22.1	NM_016948	par-6 partitioning defective 6 homolog alpha (C. elegans)	PARD6A	chr16:67696162-67696221	NM_016948	Hs.112933
A_23_P380208	-9.89242	-3.30632	9.89242	down	FALSE	Homo sapiens ventricular zone expressed PH domain homolog 1 (zebrafish) (VEPH1), transcript variant 1, mRNA [NM_024621]	79674	GO:0005886	156978988	chr3	156978929	-	hs|3q25.31	NM_024621	ventricular zone expressed PH domain homolog 1 (zebrafish)	VEPH1	chr3:156978988-156978929	NM_024621	Hs.658046
A_23_P50108	-14.295	-3.83744	14.295	down	FALSE	Homo sapiens NDC80 homolog, kinetochore complex component (S. cerevisiae) (NDC80), mRNA [NM_006101]	10403	GO:0005515|GO:0000236|GO:0005694|GO:0048015|GO:0000132|GO:0005634|GO:0005829|GO:0007067|GO:0007049|GO:0000070|GO:0007059|GO:0000942|GO:0000087|GO:0000777|GO:0000776|GO:0007051|GO:0008608|GO:0007052|GO:0000278|GO:0031262|GO:0000775|GO:0051301	2610857	chr18	2610798	+	hs|18p11.32	NM_006101	NDC80 homolog, kinetochore complex component (S. cerevisiae)	NDC80	chr18:2610798-2610857	NM_006101	Hs.414407
A_24_P244944	-4.43581	-2.1492	4.43581	down	FALSE	Homo sapiens multiple C2 domains, transmembrane 2 (MCTP2), transcript variant 1, mRNA [NM_018349]	55784	GO:0005544|GO:0019722|GO:0016020|GO:0005509|GO:0005624|GO:0016021	94927319	chr15	94927260	+	hs|15q26.2	NM_018349	multiple C2 domains, transmembrane 2	MCTP2	chr15:94927260-94927319	NM_018349	Hs.33368
A_33_P3258346	-14.3373	-3.8417	14.3373	down	FALSE	Homo sapiens XIAP associated factor 1 (XAF1), transcript variant 1, mRNA [NM_017523]	54739	GO:0005739|GO:0005737|GO:0060337|GO:0019221|GO:0006915|GO:0008270|GO:0005634|GO:0046872|GO:0005829	6674202	chr17	6674143	+	hs|17p13.1	NM_017523	XIAP associated factor 1	XAF1	chr17:6674143-6674202	NM_017523	Hs.441975
A_19_P00808586	-15.6597	-3.96899	15.6597	down	FALSE	Homo sapiens uncharacterized LOC152742 (LOC152742), non-coding RNA [NR_033931]			14141580	chr4	14141521	+	hs|4p15.33	NR_033931	uncharacterized LOC152742	LOC152742	chr4:14141521-14141580	NR_033931	Hs.135435
A_33_P3386467	-2.32126	-1.21491	2.32126	down	FALSE	Homo sapiens ribosomal protein L23a pseudogene 7 (RPL23AP7), transcript variant 4, non-coding RNA [NR_024530]	118433		114379385	chr2	114379326	-	hs|2q13	NR_024530	ribosomal protein L23a pseudogene 7	RPL23AP7	chr2:114379385-114379326	NR_024530	Hs.406135
A_23_P21436	-5.33677	-2.41597	5.33677	down	FALSE	Homo sapiens PHD finger protein 19 (PHF19), transcript variant 1, mRNA [NM_015651]	26147	GO:0006355|GO:0008270|GO:0005634|GO:0046872	123618304	chr9	123618245	-	hs|9q33.2	NM_015651	PHD finger protein 19	PHF19	chr9:123618304-123618245	NM_015651	Hs.460124
A_32_P96719	-12.0353	-3.5892	12.0353	down	FALSE	Homo sapiens SHC SH2-domain binding protein 1 (SHCBP1), mRNA [NM_024745]	79801	GO:0042169	46615134	chr16	46615075	-	hs|16q11.2	NM_024745	SHC SH2-domain binding protein 1	SHCBP1	chr16:46615134-46615075	NM_024745	Hs.123253
A_23_P143713	-3.02028	-1.59468	3.02028	down	FALSE	Homo sapiens apolipoprotein B mRNA editing enzyme, catalytic polypeptide-like 3G (APOBEC3G), mRNA [NM_021822]	60489	GO:0030895|GO:0009972|GO:0003723|GO:0016553|GO:0045869|GO:0048525|GO:0005634|GO:0010529|GO:0009615|GO:0046872|GO:0042803|GO:0005829|GO:0005739|GO:0005737|GO:0016787|GO:0045087|GO:0044419|GO:0002230|GO:0004126|GO:0016032|GO:0008270|GO:0070383|GO:0045071	39477540	chr22	39477481	+	hs|22q13.1	NM_021822	apolipoprotein B mRNA editing enzyme, catalytic polypeptide-like 3G	APOBEC3G	chr22:39477481-39477540	NM_021822	Hs.660143
A_33_P3266010	-3.79899	-1.92562	3.79899	down	FALSE	Homo sapiens Ras and Rab interactor 1 (RIN1), mRNA [NM_004292]	9610	GO:0005515|GO:0007165|GO:0005737|GO:0005886|GO:0005856|GO:0006897|GO:0005096	66099619	chr11	66099560	-	hs|11q13.2	NM_004292	Ras and Rab interactor 1	RIN1	chr11:66099619-66099560	NM_004292	Hs.1030
A_23_P203475	-2.87776	-1.52495	2.87776	down	FALSE	Homo sapiens protein kinase C, delta binding protein (PRKCDBP), mRNA [NM_145040]	112464	GO:0005080	6340269	chr11	6340210	-	hs|11p15.4	NM_145040	protein kinase C, delta binding protein	PRKCDBP	chr11:6340269-6340210	NM_145040	Hs.434044
A_23_P58407	-2.94282	-1.5572	2.94282	down	FALSE	Homo sapiens UDP glucuronosyltransferase 2 family, polypeptide B15 (UGT2B15), mRNA [NM_001076]	7366	GO:0005792|GO:0006805|GO:0016020|GO:0005783|GO:0008152|GO:0001972|GO:0005789|GO:0015020|GO:0016021|GO:0008202	69512817	chr4	69512758	-	hs|4q13.2	NM_001076	UDP glucuronosyltransferase 2 family, polypeptide B15	UGT2B15	chr4:69512817-69512758	NM_001076	Hs.150207
A_33_P3287223	-16.0841	-4.00756	16.0841	down	FALSE	Homo sapiens dipeptidyl-peptidase 4 (DPP4), mRNA [NM_001935]	1803	GO:0005515|GO:0008284|GO:0030054|GO:0004252|GO:0005886|GO:0005783|GO:0031295|GO:0005518|GO:0030139|GO:0002020|GO:0051234|GO:0042803|GO:0010716|GO:0046581|GO:0016324|GO:0071438|GO:0006508|GO:0004872|GO:0007155|GO:0042277|GO:0001666|GO:0005794|GO:0031258|GO:0002709|GO:0009986|GO:0005102|GO:0005624|GO:0033632|GO:0005625|GO:0005576|GO:0030027|GO:0042110|GO:0043542|GO:0004177|GO:0008236|GO:0045121|GO:…	162849045	chr2	162848986	-	hs|2q24.2	NM_001935	dipeptidyl-peptidase 4	DPP4	chr2:162849045-162848986	NM_001935	Hs.368912
A_32_P1173	-2.98825	-1.5793	2.98825	down	FALSE	Homo sapiens Mab-21 domain containing 1 (MB21D1), mRNA [NM_138441]	115004	GO:0009615	74138526	chr6	74138467	-	hs|6q13	NM_138441	Mab-21 domain containing 1	MB21D1	chr6:74138526-74138467	NM_138441	Hs.658405
A_23_P163027	-2.09743	-1.06862	2.09743	down	FALSE	Homo sapiens poly (ADP-ribose) polymerase 2 (PARP2), transcript variant 1, mRNA [NM_005484]	10038	GO:0006471|GO:0006281|GO:0016757|GO:0006284|GO:0005730|GO:0005654|GO:0005634|GO:0003677|GO:0003950	20825961	chr14	20825902	+	hs|14q11.2	NM_005484	poly (ADP-ribose) polymerase 2	PARP2	chr14:20825902-20825961	NM_005484	Hs.409412
A_33_P3223980	-2.08097	-1.05725	2.08097	down	FALSE	Homo sapiens tropomyosin 3 (TPM3), transcript variant 3, mRNA [NM_001043352]	7170	GO:0003674|GO:0006937|GO:0005862|GO:0005737|GO:0001725|GO:0030049|GO:0006936|GO:0006928|GO:0003779|GO:0015629|GO:0005856|GO:0005829	154129942	chr1	154129883	-	hs|1q21.3	NM_001043352	tropomyosin 3	TPM3	chr1:154129942-154129883	NM_001043352	Hs.644306
A_33_P3245679	-8.10968	-3.01965	8.10968	down	FALSE	PREDICTED: Homo sapiens hypothetical LOC100129940 (LOC100129940), miscRNA [XR_110372]	100129940		66249906	chr12	66249847	-	hs|12q14.3	XR_110372	uncharacterized LOC100129940	LOC100129940	chr12:66249906-66249847	XR_110372	Hs.685856
A_24_P277657	-11.9722	-3.58161	11.9722	down	FALSE	Homo sapiens guanosine monophosphate reductase (GMPR), mRNA [NM_006877]	2766	GO:0006144|GO:0009409|GO:0043101|GO:0016491|GO:0055086|GO:0003920|GO:0046872|GO:0009117|GO:0005829	16290825	chr6	16290766	+	hs|6p22.3	NM_006877	guanosine monophosphate reductase	GMPR	chr6:16290766-16290825	NM_006877	Hs.484741
A_23_P152136	-4.64262	-2.21494	4.64262	down	FALSE	Homo sapiens GINS complex subunit 3 (Psf3 homolog) (GINS3), transcript variant 2, mRNA [NM_022770]	64785	GO:0006260|GO:0005634	58439858	chr16	58439799	+	hs|16q21	NM_022770	GINS complex subunit 3 (Psf3 homolog)	GINS3	chr16:58439799-58439858	NM_022770	Hs.47125
A_32_P219279	-2.4646	-1.30135	2.4646	down	FALSE	Homo sapiens extracellular leucine-rich repeat and fibronectin type III domain containing 2 (ELFN2), mRNA [NM_052906]	114794	GO:0016020|GO:0009986|GO:0019902|GO:0010923|GO:0016021	37764246	chr22	37764187	-	hs|22q13.1	NM_052906	extracellular leucine-rich repeat and fibronectin type III domain containing 2	ELFN2	chr22:37764246-37764187	NM_052906	Hs.660812
A_23_P313632	-2.47249	-1.30596	2.47249	down	FALSE	Homo sapiens fucosyltransferase 8 (alpha (1,6) fucosyltransferase) (FUT8), transcript variant 1, mRNA [NM_178155]	2530	GO:0042355|GO:0017124|GO:0009312|GO:0005794|GO:0007585|GO:0016757|GO:0033578|GO:0001701|GO:0000139|GO:0016020|GO:0016477|GO:0007229|GO:0032580|GO:0006491|GO:0043112|GO:0007179|GO:0006487|GO:0008424|GO:0016021|GO:0044267|GO:0043687|GO:0018279	66209582	chr14	66209523	+	hs|14q23.3	NM_178155	fucosyltransferase 8 (alpha (1,6) fucosyltransferase)	FUT8	chr14:66209523-66209582	NM_178155	Hs.654961
A_23_P321354	-17.747	-4.1495	17.747	down	FALSE	Homo sapiens transmembrane protein 71 (TMEM71), transcript variant 1, mRNA [NM_144649]	137835	GO:0016020|GO:0016021	133722596	chr8	133722537	-	hs|8q24.22	NM_144649	transmembrane protein 71	TMEM71	chr8:133722596-133722537	NM_144649	Hs.293842
A_19_P00322299	-2.15765	-1.10946	2.15765	down	FALSE	Homo sapiens zinc finger, SWIM-type containing 6 (ZSWIM6), mRNA [NM_020928]		GO:0008270|GO:0046872	60768799	chr5	60768740	+	hs|5q12.1	NM_020928		ZSWIM6	chr5:60768740-60768799	NM_020928	Hs.650537
A_23_P80902	-9.23859	-3.20767	9.23859	down	FALSE	Homo sapiens kinesin family member 15 (KIF15), mRNA [NM_020242]	56992	GO:0005813|GO:0005873|GO:0008283|GO:0005874|GO:0005819|GO:0003777|GO:0003677|GO:0005524|GO:0005829|GO:0007067|GO:0003774|GO:0005737|GO:0000166|GO:0007596|GO:0005856|GO:0007018	44894445	chr3	44894386	+	hs|3p21.31	NM_020242	kinesin family member 15	KIF15	chr3:44894386-44894445	NM_020242	Hs.658939
A_23_P88331	-12.4551	-3.63867	12.4551	down	FALSE	Homo sapiens discs, large (Drosophila) homolog-associated protein 5 (DLGAP5), transcript variant 1, mRNA [NM_014750]	9787	GO:0005515|GO:0008283|GO:0005819|GO:0007267|GO:0045842|GO:0005634|GO:0007079|GO:0005737|GO:0007049|GO:0000087|GO:0004721|GO:0031616|GO:0005856	55615172	chr14	55615113	-	hs|14q22.3	NM_014750	discs, large (Drosophila) homolog-associated protein 5	DLGAP5	chr14:55615172-55615113	NM_014750	Hs.77695
A_23_P163075	-2.82133	-1.49638	2.82133	down	FALSE	Homo sapiens solute carrier family 35, member F4 (SLC35F4), mRNA [NM_001206920]	341880	GO:0016020|GO:0006810|GO:0016021	58047976	chr14	58038723	-	hs|14q22.3	NM_001206920	solute carrier family 35, member F4	SLC35F4	chr14:58047976-58038723	NM_001206920	Hs.28280
A_33_P3305758	-5.80062	-2.53621	5.80062	down	FALSE	Homo sapiens capping protein (actin filament), gelsolin-like (CAPG), mRNA [NM_001747]	822	GO:0042470|GO:0051016|GO:0031965|GO:0005737|GO:0006461|GO:0030031|GO:0005730|GO:0008290|GO:0005634|GO:0003779	85628394	chr2	85628335	-	hs|2p11.2	NM_001747	capping protein (actin filament), gelsolin-like	CAPG	chr2:85628394-85628335	NM_001747	Hs.516155
A_24_P365975	-4.20894	-2.07346	4.20894	down	FALSE	Homo sapiens collagen, type VIII, alpha 2 (COL8A2), mRNA [NM_005202]	1296	GO:0031012|GO:0016337|GO:0005581|GO:0030198|GO:0005578|GO:0005576|GO:0048593|GO:0001525|GO:0030674|GO:0050673|GO:0005604|GO:0005201	36560922	chr1	36560863	-	hs|1p34.3	NM_005202	collagen, type VIII, alpha 2	COL8A2	chr1:36560922-36560863	NM_005202	Hs.353001
A_33_P3229156	-5.09574	-2.34929	5.09574	down	FALSE	Homo sapiens solute carrier family 17, member 9 (SLC17A9), mRNA [NM_022082]	63910	GO:0005215|GO:0016020|GO:0016021|GO:0006887|GO:0055085	61599941	chr20	61599882	+	hs|20q13.33	NM_022082	solute carrier family 17, member 9	SLC17A9	chr20:61599882-61599941	NM_022082	Hs.512686
A_32_P171328	-5.80222	-2.53661	5.80222	down	FALSE	Homo sapiens ubiquitin-conjugating enzyme E2S (UBE2S), mRNA [NM_014501]	27338	GO:0010994|GO:0035519|GO:0085020|GO:0010458|GO:0004842|GO:0016881|GO:0016874|GO:0005524|GO:0031145|GO:0044314|GO:0051488|GO:0070534|GO:0007049|GO:0070979|GO:0000166|GO:0005680|GO:0006464|GO:0051301	55912744	chr19	55912685	-	hs|19q13.42	NM_014501	ubiquitin-conjugating enzyme E2S	UBE2S	chr19:55912744-55912685	NM_014501	Hs.396393
A_33_P3298413	-2.75859	-1.46393	2.75859	down	FALSE	Homo sapiens peptidylprolyl isomerase H (cyclophilin H) (PPIH), mRNA [NM_006347]	10465	GO:0000413|GO:0005515|GO:0008380|GO:0016018|GO:0003755|GO:0005634|GO:0071001|GO:0005737|GO:0006461|GO:0016607|GO:0000398|GO:0006457|GO:0043021|GO:0005681|GO:0046540|GO:0016853	43142409	chr1	43142350	+	hs|1p34.2	NM_006347	peptidylprolyl isomerase H (cyclophilin H)	PPIH	chr1:43142350-43142409	NM_006347	Hs.256639
A_33_P3346891	-7.21395	-2.85079	7.21395	down	FALSE	Homo sapiens v-myb myeloblastosis viral oncogene homolog (avian)-like 1 (MYBL1), transcript variant 2, mRNA [NM_001144755]	4603	GO:0006355|GO:0005730|GO:0005634|GO:0045893|GO:0003677	67514728	chr8	67514669	-	hs|8q13.1	NM_001144755	v-myb myeloblastosis viral oncogene homolog (avian)-like 1	MYBL1	chr8:67514728-67514669	NM_001144755	Hs.445898
A_24_P393864	-2.27911	-1.18847	2.27911	down	FALSE	Homo sapiens putative homeodomain transcription factor 1 (PHTF1), mRNA [NM_006608]	10745	GO:0005801|GO:0006355|GO:0003700|GO:0005783|GO:0005634|GO:0003677	114248739	chr1	114248680	-	hs|1p13.2	NM_006608	putative homeodomain transcription factor 1	PHTF1	chr1:114248739-114248680	NM_006608	Hs.655824
A_23_P355289	-2.12037	-1.08432	2.12037	down	FALSE	Homo sapiens AFG3 ATPase family gene 3-like 1 (S. cerevisiae), pseudogene (AFG3L1P), transcript variant 1, non-coding RNA [NR_003226]	172		90062452	chr16	90062393	+	hs|16q24.3	NR_003226	AFG3 ATPase family gene 3-like 1 (S. cerevisiae), pseudogene	AFG3L1P	chr16:90062393-90062452	NR_003226	Hs.534773
A_32_P12104	-2.46821	-1.30347	2.46821	down	FALSE	Homo sapiens anaphase promoting complex subunit 1 (ANAPC1), mRNA [NM_022662]	64682	GO:0007094|GO:0051437|GO:0005634|GO:0051436|GO:0031145|GO:0051439|GO:0005829|GO:0007067|GO:0070979|GO:0005680|GO:0000075|GO:0005654|GO:0000278|GO:0051301	112582737	chr2	112582584	-	hs|2q13	NM_022662	anaphase promoting complex subunit 1	ANAPC1	chr2:112582737-112582584	NM_022662	Hs.436527
A_33_P3392250	-4.21579	-2.0758	4.21579	down	FALSE	Homo sapiens family with sequence similarity 178, member A (FAM178A), transcript variant 3, mRNA [NM_001243770]	55719		102673644	chr10	102673585	+	hs|10q24.31	NM_001243770	family with sequence similarity 178, member A	FAM178A	chr10:102673585-102673644	NM_001243770	Hs.447458
A_33_P3251492	-2.49239	-1.31753	2.49239	down	FALSE	Homo sapiens uncharacterized LOC100133669 (LOC100133669), non-coding RNA [NR_026913]	100133669		144063527	chr8	144063468	-	hs|8q24.3	NR_026913	uncharacterized LOC100133669	LOC100133669	chr8:144063527-144063468	NR_026913
A_24_P945283	-2.46796	-1.30332	2.46796	down	FALSE	Homo sapiens discs, large homolog 3 (Drosophila) (DLG3), transcript variant 1, mRNA [NM_021120]	1741	GO:0005515|GO:0008285|GO:0005886|GO:0019902|GO:0019903|GO:0045202|GO:0004385|GO:0007268|GO:0014069|GO:0008022|GO:0030165|GO:0030426|GO:0005737|GO:0035255|GO:0043198|GO:0007411|GO:0010923|GO:0043025	69725313	chrX	69725254	+	hs|Xq13.1	NM_021120	discs, large homolog 3 (Drosophila)	DLG3	chrX:69725254-69725313	NM_021120	Hs.522680
A_33_P3421243	-2.42157	-1.27594	2.42157	down	FALSE	Homo sapiens alpha-fetoprotein (AFP), mRNA [NM_001134]	174	GO:0010033|GO:0031100|GO:0001542|GO:0005576|GO:0005615|GO:0060395|GO:0046872|GO:0001889|GO:0019953|GO:0005737|GO:0031016|GO:0042448|GO:0006810	74321408	chr4	74321349	+	hs|4q13.3	NM_001134	alpha-fetoprotein	AFP	chr4:74321349-74321408	NM_001134	Hs.518808
A_24_P810290	-10.6146	-3.40797	10.6146	down	FALSE	Homo sapiens phosphatidic acid phosphatase type 2 domain containing 1A (PPAPDC1A), mRNA [NM_001030059]	196051	GO:0016787|GO:0016020|GO:0046839|GO:0016021|GO:0008195	122349161	chr10	122349102	+	hs|10q26.12	NM_001030059	phosphatidic acid phosphatase type 2 domain containing 1A	PPAPDC1A	chr10:122349102-122349161	NM_001030059	Hs.40479
A_33_P3398386	-2.79481	-1.48275	2.79481	down	FALSE	Homo sapiens extracellular matrix protein 2, female organ and adipocyte specific (ECM2), transcript variant 3, mRNA [NM_001197296]	1842	GO:0031012|GO:0005178|GO:0007160|GO:0030198|GO:0010811|GO:0005578|GO:0005576|GO:0005614|GO:0008201|GO:0070052	95256034	chr9	95255975	-	hs|9q22.31	NM_001197296	extracellular matrix protein 2, female organ and adipocyte specific	ECM2	chr9:95256034-95255975	NM_001197296	Hs.117060
A_24_P323104	-3.18104	-1.6695	3.18104	down	FALSE	Homo sapiens diaphanous homolog 1 (Drosophila) (DIAPH1), transcript variant 1, mRNA [NM_005219]	1729	GO:0030036|GO:0005886|GO:0007605|GO:0008360|GO:0005102|GO:0032886|GO:0032587|GO:0003779|GO:0042995|GO:0005737|GO:0005488|GO:0007010|GO:0030041|GO:0017048|GO:0005856|GO:0016043	140894648	chr5	140894589	-	hs|5q31.3	NM_005219	diaphanous homolog 1 (Drosophila)	DIAPH1	chr5:140894648-140894589	NM_005219	Hs.529451
A_24_P84898	-6.20691	-2.63387	6.20691	down	FALSE	Homo sapiens flap structure-specific endonuclease 1 (FEN1), mRNA [NM_004111]	2237	GO:0005515|GO:0009650|GO:0008409|GO:0005634|GO:0006302|GO:0000084|GO:0005739|GO:0004527|GO:0006271|GO:0003690|GO:0000723|GO:0004523|GO:0000722|GO:0008309|GO:0030145|GO:0000287|GO:0048015|GO:0005730|GO:0003677|GO:0003684|GO:0006260|GO:0004519|GO:0006281|GO:0006284|GO:0005654|GO:0043137|GO:0017108|GO:0000278|GO:0032201	61564087	chr11	61564029	+	hs|11q12.2	NM_004111	flap structure-specific endonuclease 1	FEN1	chr11:61564029-61564087	NM_004111	Hs.409065
A_23_P34744	-4.74454	-2.24627	4.74454	down	FALSE	Homo sapiens cathepsin K (CTSK), mRNA [NM_000396]	1513	GO:0004197|GO:0005737|GO:0001957|GO:0045453|GO:0006508|GO:0008233|GO:0008234|GO:0005764|GO:0005615	150768912	chr1	150768853	-	hs|1q21.3	NM_000396	cathepsin K	CTSK	chr1:150768912-150768853	NM_000396	Hs.632466
A_32_P452655	-15.5783	-3.96146	15.5783	down	FALSE	Homo sapiens lectin, galactoside-binding, soluble, 9C (LGALS9C), mRNA [NM_001040078]	654346	GO:0005529	18398235	chr17	18398176	+	hs|17p11.2	NM_001040078	lectin, galactoside-binding, soluble, 9C	LGALS9C	chr17:18398176-18398235	NM_001040078	Hs.462402
A_23_P422718	-2.60397	-1.38071	2.60397	down	FALSE	Homo sapiens polymerase (DNA directed), eta (POLH), mRNA [NM_006502]	5429	GO:0003887|GO:0016779|GO:0005730|GO:0005634|GO:0046872|GO:0006301|GO:0003684|GO:0006260|GO:0005737|GO:0010225|GO:0006281|GO:0006290|GO:0006282|GO:0000731|GO:0005654|GO:0016740	43582388	chr6	43582329	+	hs|6p21.1	NM_006502	polymerase (DNA directed), eta	POLH	chr6:43582329-43582388	NM_006502	Hs.655467
A_33_P3307903	-9.87975	-3.30447	9.87975	down	FALSE	Homo sapiens cyclin-dependent kinase inhibitor 3 (CDKN3), transcript variant 1, mRNA [NM_005192]	1033	GO:0005515|GO:0048471|GO:0008285|GO:0000079|GO:0035335|GO:0000082|GO:0005737|GO:0007049|GO:0016787|GO:0007050|GO:0004722|GO:0008138|GO:0004725	54866693	chr14	54866634	+	hs|14q22.2	NM_005192	cyclin-dependent kinase inhibitor 3	CDKN3	chr14:54866634-54866693	NM_005192	Hs.84113
A_24_P238499	-2.96814	-1.56956	2.96814	down	FALSE	Homo sapiens chromosome 18 open reading frame 56 (C18orf56), mRNA [NM_001012716]	494514		649747	chr18	649688	-	hs|18p11.32	NM_001012716	chromosome 18 open reading frame 56	C18orf56	chr18:649747-649688	NM_001012716	Hs.723326
A_23_P52676	-10.1203	-3.33918	10.1203	down	FALSE	Homo sapiens cation channel, sperm associated 1 (CATSPER1), mRNA [NM_053054]	117144	GO:0005515|GO:0020017|GO:0005244|GO:0001539|GO:0005245|GO:0005886|GO:0007275|GO:0030317|GO:0007283|GO:0055085|GO:0030154|GO:0019861|GO:0005929|GO:0007342|GO:0016021|GO:0006811	65784573	chr11	65784371	-	hs|11q13.1	NM_053054	cation channel, sperm associated 1	CATSPER1	chr11:65784573-65784371	NM_053054	Hs.189105
A_33_P3292724	-2.13285	-1.09278	2.13285	down	FALSE	Protein SZT2 [Source:UniProtKB/Swiss-Prot;Acc:Q5T011] [ENST00000310739]			43872564	chr1	43872505	+	hs|1p34.2	BC017576			chr1:43872505-43872564		Hs.711213
A_33_P3301394	-2.98899	-1.57966	2.98899	down	FALSE	high mobility group nucleosomal binding domain 2 pseudogene 25 [Source:HGNC Symbol;Acc:39392] [ENST00000450495]			141584094	chr3	141584035	-	hs|3q23				chr3:141584094-141584035
A_23_P211504	-2.53666	-1.34293	2.53666	down	FALSE	Homo sapiens KDEL (Lys-Asp-Glu-Leu) endoplasmic reticulum protein retention receptor 3 (KDELR3), transcript variant 2, mRNA [NM_016657]	11015	GO:0046923|GO:0016020|GO:0005783|GO:0005789|GO:0004872|GO:0016021|GO:0006621|GO:0016192|GO:0015031	38877463	chr22	38877404	+	hs|22q13.1	NM_016657	KDEL (Lys-Asp-Glu-Leu) endoplasmic reticulum protein retention receptor 3	KDELR3	chr22:38877404-38877463	NM_016657	Hs.730819
A_19_P00319050	-4.65407	-2.21849	4.65407	down	FALSE				112005784	chr2	112005725	-	hs|2q13	XR_109905			chr2:112005784-112005725	XR_109905
A_24_P106624	-4.46005	-2.15706	4.46005	down	FALSE	Homo sapiens mesenchyme homeobox 2 (MEOX2), mRNA [NM_005924]	4223	GO:0043565|GO:0005515|GO:0005737|GO:0003700|GO:0007519|GO:0001757|GO:0008015|GO:0060021|GO:0060173|GO:0007275|GO:0005634|GO:0001525	15651278	chr7	15651219	-	hs|7p21.2	NM_005924	mesenchyme homeobox 2	MEOX2	chr7:15651278-15651219	NM_005924	Hs.170355
A_24_P743802	-2.81462	-1.49294	2.81462	down	FALSE	Homo sapiens zinc finger protein 618 (ZNF618), mRNA [NM_133374]	114991	GO:0005622|GO:0006355|GO:0008270|GO:0005634|GO:0003677|GO:0046872	116818809	chr9	116818750	+	hs|9q32	NM_133374	zinc finger protein 618	ZNF618	chr9:116818750-116818809	NM_133374	Hs.349208
A_33_P3365408	-4.76569	-2.25268	4.76569	down	FALSE	Homo sapiens uncharacterized LOC283314 (MATL2963), non-coding RNA [NR_026947]	283314		7271272	chr12	7271213	+	hs|12p13.31	NR_026947	uncharacterized LOC283314	MATL2963	chr12:7271213-7271272	NR_026947	Hs.246046
A_23_P105794	-4.8186	-2.26861	4.8186	down	FALSE	Homo sapiens epithelial stromal interaction 1 (breast) (EPSTI1), transcript variant 2, mRNA [NM_033255]	94240		43528115	chr13	43500538	-	hs|13q14.11	NM_033255	epithelial stromal interaction 1 (breast)	EPSTI1	chr13:43528115-43500538	NM_033255	Hs.546467
A_23_P434398	-4.06926	-2.02477	4.06926	down	FALSE	Homo sapiens taxilin beta (TXLNB), mRNA [NM_153235]	167838	GO:0005737	139561529	chr6	139561470	-	hs|6q24.1	NM_153235	taxilin beta	TXLNB	chr6:139561529-139561470	NM_153235	Hs.535820
A_23_P115064	-8.01271	-3.00229	8.01271	down	FALSE	Homo sapiens cellular retinoic acid binding protein 2 (CRABP2), transcript variant 1, mRNA [NM_001878]	1382	GO:0005215|GO:0006355|GO:0005730|GO:0016918|GO:0005634|GO:0019841|GO:0008289|GO:0007165|GO:0005737|GO:0008544|GO:0042573|GO:0001972|GO:0005501|GO:0035115	156669638	chr1	156669579	-	hs|1q23.1	NM_001878	cellular retinoic acid binding protein 2	CRABP2	chr1:156669638-156669579	NM_001878	Hs.405662
A_23_P213336	-7.40134	-2.88779	7.40134	down	FALSE	Homo sapiens fibroblast growth factor 1 (acidic) (FGF1), transcript variant 1, mRNA [NM_000800]	2246	GO:0005515|GO:0008286|GO:0008284|GO:0030324|GO:0005634|GO:0001759|GO:0005615|GO:0009653|GO:0030154|GO:0005829|GO:0034605|GO:0005737|GO:0045944|GO:0051781|GO:0005938|GO:0008201|GO:0050679|GO:0010740|GO:0030335|GO:0005730|GO:0005578|GO:0005576|GO:0005104|GO:0007275|GO:0045766|GO:0048155|GO:0045785|GO:0007399|GO:0007165|GO:0008543|GO:0001934|GO:0004713|GO:0008083|GO:0045542	141974871	chr5	141974812	-	hs|5q31.3	NM_000800	fibroblast growth factor 1 (acidic)	FGF1	chr5:141974871-141974812	NM_000800	Hs.483635
A_33_P3300975	-2.55302	-1.35221	2.55302	down	FALSE	Homo sapiens homeobox C4 (HOXC4), transcript variant 1, mRNA [NM_014620]	3221	GO:0043565|GO:0006355|GO:0003700|GO:0051216|GO:0007275|GO:0005634|GO:0009952|GO:0048562	54449814	chr12	54449755	+	hs|12q13.13	NM_014620	homeobox C4	HOXC4	chr12:54449755-54449814	NM_014620	Hs.549040
A_24_P349965	-7.2912	-2.86616	7.2912	down	FALSE	Homo sapiens transcription factor 19 (TCF19), transcript variant 1, mRNA [NM_007109]	6941	GO:0003700|GO:0006357|GO:0008283|GO:0008270|GO:0005634|GO:0046872	31131858	chr6	31131799	+	hs|6p21.33	NM_007109	transcription factor 19	TCF19	chr6:31131799-31131858	NM_007109	Hs.584807
A_23_P106906	-2.54175	-1.34582	2.54175	down	FALSE	Homo sapiens periplakin (PPL), mRNA [NM_002705]	5493	GO:0030057|GO:0005739|GO:0005515|GO:0005737|GO:0030054|GO:0005886|GO:0031424|GO:0005200|GO:0005634|GO:0005856	4933127	chr16	4933068	-	hs|16p13.3	NM_002705	periplakin	PPL	chr16:4933127-4933068	NM_002705	Hs.192233
A_33_P3276918	-12.3962	-3.63183	12.3962	down	FALSE	Homo sapiens family with sequence similarity 64, member A (FAM64A), transcript variant 2, mRNA [NM_001195228]	54478	GO:0005515|GO:0005730	6352726	chr17	6352667	+	hs|17p13.2	NM_001195228	family with sequence similarity 64, member A	FAM64A	chr17:6352667-6352726	NM_001195228	Hs.592116
A_33_P3851513	-2.05471	-1.03893	2.05471	down	FALSE	Homo sapiens lin-54 homolog (C. elegans) (LIN54), transcript variant 1, mRNA [NM_194282]	132660	GO:0007049|GO:0006355|GO:0005634|GO:0003677	83847040	chr4	83846981	-	hs|4q21.22	NM_194282	lin-54 homolog (C. elegans)	LIN54	chr4:83847040-83846981	NM_194282	Hs.96952
A_23_P102364	-29.9436	-4.90417	29.9436	down	FALSE	Homo sapiens neuronal guanine nucleotide exchange factor (NGEF), transcript variant 1, mRNA [NM_019850]	25791	GO:0051056|GO:0008624|GO:0048011|GO:0048013|GO:0005886|GO:0035023|GO:0007264|GO:0009987|GO:0006915|GO:0007275|GO:0042995|GO:0043087|GO:0030154|GO:0030426|GO:0005829|GO:0007399|GO:0005085|GO:0005622|GO:0005737|GO:0005089|GO:0061002	233743527	chr2	233743468	-	hs|2q37.1	NM_019850	neuronal guanine nucleotide exchange factor	NGEF	chr2:233743527-233743468	NM_019850	Hs.97316
A_23_P104438	-7.82214	-2.96756	7.82214	down	FALSE	Homo sapiens myopalladin (MYPN), mRNA [NM_032578]	84665	GO:0005515|GO:0051371|GO:0030018|GO:0017124|GO:0005737|GO:0015630|GO:0051419|GO:0045214|GO:0005634|GO:0003779|GO:0031674	69971052	chr10	69970993	+	hs|10q21.3	NM_032578	myopalladin	MYPN	chr10:69970993-69971052	NM_032578	Hs.55205
A_32_P210202	-26.5648	-4.73144	26.5648	down	FALSE	Homo sapiens E2F transcription factor 7 (E2F7), mRNA [NM_203394]	144455	GO:0005667|GO:0007049|GO:0008285|GO:0003700|GO:0005634|GO:0003677|GO:0042802	77415579	chr12	77415520	-	hs|12q21.2	NM_203394	E2F transcription factor 7	E2F7	chr12:77415579-77415520	NM_203394	Hs.416375
A_23_P316974	-15.422	-3.94691	15.422	down	FALSE	Homo sapiens synaptojanin 2 (SYNJ2), transcript variant 1, mRNA [NM_003898]	8871	GO:0005515|GO:0005881|GO:0048471|GO:0017124|GO:0048312|GO:0003723|GO:0032587|GO:0004445|GO:0005626|GO:0030165|GO:0042578|GO:0004439|GO:0005737|GO:0031315|GO:0000166|GO:0016020|GO:0016787|GO:0007420|GO:0046855|GO:0046856|GO:0043679	158519290	chr6	158519231	+	hs|6q25.3	NM_003898	synaptojanin 2	SYNJ2	chr6:158519231-158519290	NM_003898	Hs.434494
A_23_P70249	-12.8686	-3.68578	12.8686	down	FALSE	Homo sapiens cell division cycle 25 homolog C (S. pombe) (CDC25C), transcript variant 1, mRNA [NM_001790]	995	GO:0005515|GO:0007088|GO:0019901|GO:0008283|GO:0050699|GO:0005634|GO:0000079|GO:0007089|GO:0035335|GO:0005829|GO:0005622|GO:0006260|GO:0005737|GO:0016787|GO:0044419|GO:0000086|GO:0000087|GO:0051726|GO:0000075|GO:0005654|GO:0000278|GO:0004725|GO:0051301	137621299	chr5	137621240	-	hs|5q31.2	NM_001790	cell division cycle 25 homolog C (S. pombe)	CDC25C	chr5:137621299-137621240	NM_001790	Hs.656
A_24_P234415	-9.63887	-3.26886	9.63887	down	FALSE	Homo sapiens SH3 and cysteine rich domain (STAC), mRNA [NM_003149]	6769	GO:0035556|GO:0034605|GO:0007165|GO:0005737|GO:0005625|GO:0046872	36588838	chr3	36588779	+	hs|3p22.2	NM_003149	SH3 and cysteine rich domain	STAC	chr3:36588779-36588838	NM_003149	Hs.56045
A_19_P00317272	-3.11086	-1.63731	3.11086	down	FALSE	Homo sapiens uncharacterized LOC440900 (LOC440900), non-coding RNA [NR_034128]			114764664	chr2	114764605	+	hs|2q14.1	NR_034128	uncharacterized LOC440900	LOC440900	chr2:114764605-114764664	NR_034128	Hs.662205
A_19_P00808043	-2.65505	-1.40874	2.65505	down	FALSE	lincRNA:chr6:160142860-160147960 reverse strand			160143541	chr6	160143482	-	hs|6q25.3				chr6:160143541-160143482
A_23_P127522	-4.53538	-2.18122	4.53538	down	FALSE	Homo sapiens hydrolethalus syndrome 1 (HYLS1), transcript variant 1, mRNA [NM_145014]	219844	GO:0005813|GO:0005737|GO:0005886|GO:0005730|GO:0005634	125769963	chr11	125769904	+	hs|11q24.2	NM_145014	hydrolethalus syndrome 1	HYLS1	chr11:125769904-125769963	NM_145014	Hs.585071
A_33_P3331641	-2.61339	-1.38592	2.61339	down	FALSE	Homo sapiens ZNF503 antisense RNA 2 (non-protein coding) (ZNF503-AS2), transcript variant 1, non-coding RNA [NR_024421]	100131213		77168682	chr10	77168623	+	hs|10q22.2	NR_024421	ZNF503 antisense RNA 2 (non-protein coding)	ZNF503-AS2	chr10:77168623-77168682	NR_024421
A_23_P107283	-2.96841	-1.56969	2.96841	down	FALSE	Homo sapiens homeobox B2 (HOXB2), mRNA [NM_002145]	3212	GO:0003700|GO:0002011|GO:0008015|GO:0021569|GO:0048705|GO:0005634|GO:0007275|GO:0048857|GO:0009953|GO:0009952|GO:0043565|GO:0021570|GO:0021612	46620186	chr17	46620127	-	hs|17q21.32	NM_002145	homeobox B2	HOXB2	chr17:46620186-46620127	NM_002145	Hs.514289
A_33_P3210916	-2.79223	-1.48142	2.79223	down	FALSE	SEC13 homolog (S. cerevisiae) [Source:HGNC Symbol;Acc:10697] [ENST00000479868]	6396	GO:0005515|GO:0012507|GO:0000236|GO:0002474|GO:0005783|GO:0005634|GO:0048208|GO:0031410|GO:0005635|GO:0006886|GO:0005829|GO:0006888|GO:0016020|GO:0031080|GO:0000087|GO:0005789|GO:0000776|GO:0051028|GO:0016192|GO:0000278|GO:0044267|GO:0016044|GO:0043687|GO:0018279	10354823	chr3	10354764	-	hs|3p25.3	AK095629	SEC13 homolog (S. cerevisiae)	SEC13	chr3:10354823-10354764
A_33_P3708413	-2.67166	-1.41773	2.67166	down	FALSE	Homo sapiens microfibrillar associated protein 5 (MFAP5), mRNA [NM_003480]	8076	GO:0005578|GO:0001527|GO:0005576|GO:0005201	8800746	chr12	8800687	-	hs|12p13.31	NM_003480	microfibrillar associated protein 5	MFAP5	chr12:8800746-8800687	NM_003480	Hs.512842
A_33_P3251227	-5.30985	-2.40867	5.30985	down	FALSE	core 1 synthase, glycoprotein-N-acetylgalactosamine 3-beta-galactosyltransferase, 1 [Source:HGNC Symbol;Acc:24337] [ENST00000402468]	56913	GO:0016020|GO:0016757|GO:0001822|GO:0016263|GO:0007275|GO:0016021|GO:0001525|GO:0046872|GO:0030154	7278566	chr7	7278507	+	hs|7p22.1	AJ132443	core 1 synthase, glycoprotein-N-acetylgalactosamine 3-beta-galactosyltransferase, 1	C1GALT1	chr7:7278507-7278566		Hs.239666
A_32_P142818	-5.92089	-2.56581	5.92089	down	FALSE	Homo sapiens distal-less homeobox 1 (DLX1), transcript variant 1, mRNA [NM_178120]	1745	GO:0000976|GO:0021879|GO:0048706|GO:0005634|GO:0007275|GO:0009954|GO:0000122|GO:0003677|GO:0030154|GO:0021766|GO:0043524|GO:0003682|GO:0048715|GO:0042475|GO:0021893|GO:0021882	172954050	chr2	172953991	+	hs|2q31.1	NM_178120	distal-less homeobox 1	DLX1	chr2:172953991-172954050	NM_178120	Hs.407015
A_33_P3280597	-2.14944	-1.10396	2.14944	down	FALSE	protein phosphatase 4, regulatory subunit 1-like [Source:HGNC Symbol;Acc:15755] [ENST00000244070]			56820861	chr20	56820802	-	hs|20q13.32				chr20:56820861-56820802
A_33_P3225843	-2.7074	-1.43691	2.7074	down	FALSE	Homo sapiens coiled-coil domain containing 149 (CCDC149), transcript variant 1, mRNA [NM_173463]	91050		24809873	chr4	24809814	-	hs|4p15.2	NM_173463	coiled-coil domain containing 149	CCDC149	chr4:24809873-24809814	NM_173463	Hs.106432
A_33_P3412613	-7.63298	-2.93225	7.63298	down	FALSE	Homo sapiens thymopoietin (TMPO), transcript variant 2, mRNA [NM_001032283]	7112	GO:0005515|GO:0006355|GO:0016020|GO:0005694|GO:0005637|GO:0005634|GO:0016021|GO:0005635|GO:0003677|GO:0000785|GO:0005521	98942391	chr12	98942332	+	hs|12q23.1	NM_001032283	thymopoietin	TMPO	chr12:98942332-98942391	NM_001032283	Hs.11355
A_32_P139894	-2.5531	-1.35225	2.5531	down	FALSE	Homo sapiens v-abl Abelson murine leukemia viral oncogene homolog 2 (ABL2), transcript variant b, mRNA [NM_007314]	27	GO:0005515|GO:0051353|GO:0071300|GO:2000145|GO:0015629|GO:0030155|GO:0005829|GO:2000249|GO:0005737|GO:0051015|GO:0000166|GO:0007411|GO:0030100|GO:0000287|GO:0030145|GO:0018108|GO:0005524|GO:0003785|GO:0007165|GO:0004672|GO:0010976|GO:0010506|GO:0006468|GO:0004713|GO:0004715|GO:0006464	179068871	chr1	179068812	-	hs|1q25.2	NM_007314	v-abl Abelson murine leukemia viral oncogene homolog 2	ABL2	chr1:179068871-179068812	NM_007314	Hs.159472
A_23_P68717	-2.71791	-1.4425	2.71791	down	FALSE	Homo sapiens proteasome (prosome, macropain) assembly chaperone 1 (PSMG1), transcript variant 1, mRNA [NM_003720]	8624	GO:0043248|GO:0005515|GO:0005737|GO:0005783	40547460	chr21	40547401	-	hs|21q22.2	NM_003720	proteasome (prosome, macropain) assembly chaperone 1	PSMG1	chr21:40547460-40547401	NM_003720	Hs.473838
A_23_P51085	-13.4984	-3.75472	13.4984	down	FALSE	Homo sapiens SPC25, NDC80 kinetochore complex component, homolog (S. cerevisiae) (SPC25), mRNA [NM_020675]	57405	GO:0005515|GO:0000236|GO:0007059|GO:0005694|GO:0000087|GO:0000777|GO:0005634|GO:0007052|GO:0000278|GO:0031262|GO:0051301|GO:0005829	169728015	chr2	169727956	-	hs|2q31.1	NM_020675	SPC25, NDC80 kinetochore complex component, homolog (S. cerevisiae)	SPC25	chr2:169728015-169727956	NM_020675	Hs.421956
A_33_P3392350	-8.04686	-3.00843	8.04686	down	FALSE				93800231	chr11	93800172	-	hs|11q21				chr11:093800231-093800172
A_24_P346855	-15.2499	-3.93073	15.2499	down	FALSE	Homo sapiens antigen identified by monoclonal antibody Ki-67 (MKI67), transcript variant 1, mRNA [NM_002417]	4288	GO:0005515|GO:0000793|GO:0008283|GO:0031100|GO:0005730|GO:0005634|GO:0006259|GO:0008022|GO:0005524|GO:0034605|GO:0005622|GO:0005737|GO:0007049|GO:0007126|GO:0000166|GO:0000775	129895700	chr10	129895641	-	hs|10q26.2	NM_002417	antigen identified by monoclonal antibody Ki-67	MKI67	chr10:129895700-129895641	NM_002417	Hs.80976
A_23_P153745	-6.23039	-2.63932	6.23039	down	FALSE	Homo sapiens interferon, gamma-inducible protein 30 (IFI30), mRNA [NM_006332]	10437	GO:0016667|GO:0030054|GO:0005886|GO:0019221|GO:0042590|GO:0005576|GO:0005764|GO:0060333|GO:0043231|GO:0043202	18288899	chr19	18288840	+	hs|19p13.11	NM_006332	interferon, gamma-inducible protein 30	IFI30	chr19:18288840-18288899	NM_006332	Hs.14623
A_23_P259586	-12.9945	-3.69983	12.9945	down	FALSE	Homo sapiens TTK protein kinase (TTK), transcript variant 1, mRNA [NM_003318]	7272	GO:0007094|GO:0008284|GO:0000166|GO:0004674|GO:0010862|GO:0005819|GO:0004712|GO:0007051|GO:0004713|GO:0007052|GO:0005524	80749489	chr6	80749430	+	hs|6q14.1	NM_003318	TTK protein kinase	TTK	chr6:80749430-80749489	NM_003318	Hs.169840
A_23_P353717	-4.5445	-2.18412	4.5445	down	FALSE	Homo sapiens RMI2, RecQ mediated genome instability 2, homolog (S. cerevisiae) (RMI2), mRNA [NM_152308]	116028	GO:0006260|GO:0005737|GO:0005634|GO:0003677	11445443	chr16	11445384	+	hs|16p13.13	NM_152308	RMI2, RecQ mediated genome instability 2, homolog (S. cerevisiae)	RMI2	chr16:11445384-11445443	NM_152308	Hs.347524
A_23_P148737	-12.716	-3.66858	12.716	down	FALSE	Homo sapiens myosin binding protein H (MYBPH), mRNA [NM_004997]	4608	GO:0032982|GO:0006942|GO:0008307|GO:0007155	203137019	chr1	203136960	-	hs|1q32.1	NM_004997	myosin binding protein H	MYBPH	chr1:203137019-203136960	NM_004997	Hs.927
A_33_P3323298	-2.08511	-1.06012	2.08511	down	FALSE	Homo sapiens jun proto-oncogene (JUN), mRNA [NM_002228]	3725	GO:0005515|GO:0014070|GO:0042542|GO:0000790|GO:0003700|GO:0044212|GO:0003705|GO:0051591|GO:0051403|GO:0042803|GO:0002756|GO:0043524|GO:0043525|GO:0003690|GO:0045657|GO:0002755|GO:0017053|GO:0032496|GO:0007179|GO:0007612|GO:0034130|GO:0009987|GO:0034134|GO:0045740|GO:0007568|GO:0003713|GO:0002224|GO:0043923|GO:0043922|GO:0043392|GO:0001889|GO:0032321|GO:0045087|GO:0007184|GO:0007623|GO:0005654|GO:…	59246570	chr1	59246511	-	hs|1p32.1	NM_002228	jun proto-oncogene	JUN	chr1:59246570-59246511	NM_002228	Hs.696684
A_23_P124927	-3.93065	-1.97477	3.93065	down	FALSE	Homo sapiens regulator of G-protein signaling 14 (RGS14), mRNA [NM_006480]	10636	GO:0008017|GO:0030054|GO:0005886|GO:0045202|GO:0030159|GO:0060291|GO:0005634|GO:0043620|GO:0042995|GO:0030425|GO:0031914|GO:0005737|GO:0007059|GO:0043197|GO:0050769|GO:0045211|GO:0043407|GO:0070373|GO:0007051|GO:0007612|GO:0009968|GO:0005856|GO:0006979|GO:0005813|GO:0019901|GO:0007616|GO:0005874|GO:0005819|GO:0014069|GO:0010070|GO:0006913|GO:0043547|GO:0032794|GO:0016604|GO:0000922|GO:0007049|GO:…	176798973	chr5	176798914	+	hs|5q35.3	NM_006480	regulator of G-protein signaling 14	RGS14	chr5:176798914-176798973	NM_006480	Hs.9347
A_24_P275073	-149.795	-7.22685	149.795	down	FALSE	Homo sapiens ADAM metallopeptidase with thrombospondin type 1 motif, 14 (ADAMTS14), transcript variant 1, mRNA [NM_139155]	140766	GO:0030574|GO:0006508|GO:0005578|GO:0008270|GO:0008233|GO:0005576|GO:0004222|GO:0046872	72522191	chr10	72522132	+	hs|10q22.1	NM_139155	ADAM metallopeptidase with thrombospondin type 1 motif, 14	ADAMTS14	chr10:72522132-72522191	NM_139155	Hs.352156
A_19_P00319862	-2.01789	-1.01285	2.01789	down	FALSE	lincRNA:chr14:101296681-101298460 forward strand			101298359	chr14	101298300	+	hs|14q32.31				chr14:101298300-101298359
A_33_P3261505	-2.24456	-1.16643	2.24456	down	FALSE	Homo sapiens ectopic P-granules autophagy protein 5 homolog (C. elegans) (EPG5), mRNA [NM_020964]	57724	GO:0006914	43427781	chr18	43427722	-	hs|18q12.3	NM_020964	ectopic P-granules autophagy protein 5 homolog (C. elegans)	EPG5	chr18:43427781-43427722	NM_020964	Hs.514843
A_23_P333228	-20.4469	-4.35381	20.4469	down	FALSE	Homo sapiens membrane-associated ring finger (C3HC4) 4 (MARCH4), mRNA [NM_020814]	57574	GO:0005802|GO:0004842|GO:0016567|GO:0005794|GO:0016020|GO:0005795|GO:0000139|GO:0016874|GO:0008270|GO:0016021|GO:0046872	217122655	chr2	217122596	-	hs|2q35	NM_020814	membrane-associated ring finger (C3HC4) 4	2014-03-04	chr2:217122655-217122596	NM_020814	Hs.170388
A_23_P82299	-2.11211	-1.07869	2.11211	down	FALSE	Homo sapiens protein phosphatase 1, regulatory subunit 35 (PPP1R35), mRNA [NM_145030]	221908	GO:0019902|GO:0010923	100032975	chr7	100032916	-	hs|7q22.1	NM_145030	protein phosphatase 1, regulatory subunit 35	PPP1R35	chr7:100032975-100032916	NM_145030	Hs.413359
A_33_P3250438	-2.56927	-1.36136	2.56927	down	FALSE	Homo sapiens cDNA clone IMAGE:3453690, partial cds. [BC000817]			16763364	chr19	16763305	-	hs|19p13.11	BC000817			chr19:16763364-16763305		Hs.356467
A_23_P167683	-18.1449	-4.18149	18.1449	down	FALSE	Homo sapiens glial cell derived neurotrophic factor (GDNF), transcript variant 1, mRNA [NM_000514]	2668	GO:0001656|GO:0001657|GO:0008344|GO:0001658|GO:0001755|GO:0001759|GO:0031175|GO:0042803|GO:0051584|GO:0043524|GO:0007411|GO:0045944|GO:0001941|GO:0048255|GO:0090190|GO:0005102|GO:0072107|GO:0006916|GO:0005576|GO:0060688|GO:0030432|GO:0072108|GO:0048485|GO:0007399|GO:0048484|GO:0007165|GO:0021784|GO:0032770|GO:0008083|GO:0033603	37816024	chr5	37815965	-	hs|5p13.2	NM_000514	glial cell derived neurotrophic factor	GDNF	chr5:37816024-37815965	NM_000514	Hs.248114
A_19_P00331123	-9.59496	-3.26228	9.59496	down	FALSE	lincRNA:chr13:50557649-50569245 reverse strand			50561113	chr13	50561054	-	hs|13q14.3				chr13:50561113-50561054
A_24_P238143	-2.03934	-1.0281	2.03934	down	FALSE	Homo sapiens leucine rich repeat containing 37, member A2 (LRRC37A2), mRNA [NM_001006607]	474170	GO:0016020|GO:0016021	44626652	chr17	44626593	+	hs|17q21.31	NM_001006607	leucine rich repeat containing 37, member A2	LRRC37A2	chr17:44626593-44626652	NM_001006607	Hs.730868
A_33_P3280845	-7.15036	-2.83801	7.15036	down	FALSE	Homo sapiens Thy-1 cell surface antigen (THY1), mRNA [NM_006288]	7070	GO:0005515|GO:0050852|GO:0034235|GO:0005886|GO:0005783|GO:0031362|GO:0030425|GO:0005829|GO:0030426|GO:0016337|GO:0048041|GO:0007010|GO:0051281|GO:0030336|GO:0019901|GO:0046549|GO:0001525|GO:0050860|GO:0005100|GO:0043547|GO:0005178|GO:0005887|GO:0032321|GO:0050870|GO:0045121|GO:0050771|GO:0006469|GO:0019899|GO:0009897	119288946	chr11	119288887	-	hs|11q23.3	NM_006288	Thy-1 cell surface antigen	THY1	chr11:119288946-119288887	NM_006288	Hs.644697
A_33_P3219527	-3.65449	-1.86967	3.65449	down	FALSE	rhotekin 2 [Source:HGNC Symbol;Acc:19364] [ENST00000395265]	219790	GO:0030097|GO:0005622|GO:0007165|GO:0008284|GO:0005886	63944140	chr10	63944081	-	hs|10q21.2	AK096671	rhotekin 2	RTKN2	chr10:63944140-63944081		Hs.58559
A_24_P245379	-7.99107	-2.99839	7.99107	down	FALSE	Homo sapiens serpin peptidase inhibitor, clade B (ovalbumin), member 2 (SERPINB2), transcript variant 2, mRNA [NM_002575]	5055	GO:0030162|GO:0010951|GO:0005737|GO:0005794|GO:0005886|GO:0007596|GO:0004867|GO:0006916|GO:0005576|GO:0030414|GO:0042730|GO:0005615	61570261	chr18	61570202	+	hs|18q21.33	NM_002575	serpin peptidase inhibitor, clade B (ovalbumin), member 2	SERPINB2	chr18:61570202-61570261	NM_002575	Hs.594481
A_23_P207911	-3.43781	-1.78149	3.43781	down	FALSE	Homo sapiens transient receptor potential cation channel, subfamily V, member 2 (TRPV2), mRNA [NM_016113]	51393	GO:0042470|GO:0030424|GO:0005262|GO:0005261|GO:0005886|GO:0009408|GO:0009986|GO:0015075|GO:0045773|GO:0032584|GO:0044295|GO:0090280|GO:0044297|GO:0012505|GO:0005622|GO:0009266|GO:0005737|GO:0034220|GO:0005887|GO:0006810|GO:0005216|GO:0007600	16340285	chr17	16340226	+	hs|17p11.2	NM_016113	transient receptor potential cation channel, subfamily V, member 2	TRPV2	chr17:16340226-16340285	NM_016113	Hs.279746
A_23_P93258	-9.01053	-3.17161	9.01053	down	FALSE	Homo sapiens histone cluster 1, H3b (HIST1H3B), mRNA [NM_003537]	8358		26031981	chr6	26031922	-	hs|6p22.2	NM_003537	histone cluster 1, H3b	HIST1H3B	chr6:26031981-26031922	NM_003537	Hs.533292
A_23_P44648	-3.50158	-1.80801	3.50158	down	FALSE	Homo sapiens ADAM metallopeptidase with thrombospondin type 1 motif, 12 (ADAMTS12), mRNA [NM_030955]	81792	GO:0006508|GO:0005578|GO:0008270|GO:0008233|GO:0005576|GO:0004222|GO:0046872	33534990	chr5	33527465	-	hs|5p13.3	NM_030955	ADAM metallopeptidase with thrombospondin type 1 motif, 12	ADAMTS12	chr5:33534990-33527465	NM_030955	Hs.12680
A_33_P3258013	-2.19336	-1.13314	2.19336	down	FALSE	ubiquitin protein ligase E3B [Source:HGNC Symbol;Acc:13478] [ENST00000340074]	89910	GO:0005622|GO:0004842|GO:0042787|GO:0016881|GO:0016874|GO:0006464	109928399	chr12	109928340	+	hs|12q24.11	BC040155	ubiquitin protein ligase E3B	UBE3B	chr12:109928340-109928399		Hs.374067
A_23_P78664	-5.52229	-2.46527	5.52229	down	FALSE	Homo sapiens DEAD (Asp-Glu-Ala-Asp) box polypeptide 39A (DDX39A), transcript variant 1, mRNA [NM_005804]	10212	GO:0008380|GO:0008026|GO:0005515|GO:0006406|GO:0016787|GO:0000166|GO:0000398|GO:0004386|GO:0005634|GO:0003676|GO:0005524	14519947	chr19	14519888	-	hs|19p13.12	NM_005804	DEAD (Asp-Glu-Ala-Asp) box polypeptide 39A	DDX39A	chr19:14519947-14519888	NM_005804	Hs.311609
A_23_P90601	-18.429	-4.2039	18.429	down	FALSE	Homo sapiens STEAP family member 3, metalloreductase (STEAP3), transcript variant 1, mRNA [NM_182915]	55240	GO:0009306|GO:0000293|GO:0005506|GO:0005886|GO:0005771|GO:0050660|GO:0006915|GO:0009055|GO:0055085|GO:0046872|GO:0006879|GO:0033572|GO:0007049|GO:0000166|GO:0016491|GO:0006826|GO:0016021|GO:0010008|GO:0005768|GO:0006811	120023057	chr2	120022998	+	hs|2q14.2	NM_182915	STEAP family member 3, metalloreductase	STEAP3	chr2:120022998-120023057	NM_182915	Hs.647822
A_19_P00811945	-5.68251	-2.50653	5.68251	down	FALSE	lincRNA:chr7:130528285-130800860 reverse strand			130570923	chr7	130570864	-	hs|7q32.3				chr7:130570923-130570864
A_33_P3311770	-2.24237	-1.16502	2.24237	down	FALSE	Homo sapiens zinc finger protein 789 (ZNF789), transcript variant 1, mRNA [NM_213603]	285989	GO:0005622|GO:0006355|GO:0008270|GO:0005634|GO:0003677|GO:0046872	99085193	chr7	99085134	+	hs|7q22.1	NM_213603	zinc finger protein 789	ZNF789	chr7:99085134-99085193	NM_213603	Hs.440384
A_23_P112026	-3.41084	-1.77013	3.41084	down	FALSE	Homo sapiens indoleamine 2,3-dioxygenase 1 (IDO1), mRNA [NM_002164]	3620	GO:0034641|GO:0007565|GO:0006569|GO:0004833|GO:0033754|GO:0016491|GO:0009055|GO:0046872|GO:0020037|GO:0005829	39785588	chr8	39785529	+	hs|8p11.21	NM_002164	indoleamine 2,3-dioxygenase 1	IDO1	chr8:39785529-39785588	NM_002164	Hs.840
A_32_P157945	-13.4397	-3.74843	13.4397	down	FALSE	Homo sapiens desmoplakin (DSP), transcript variant 1, mRNA [NM_004415]	1832	GO:0030057|GO:0005515|GO:0030054|GO:0005886|GO:0005624|GO:0006915|GO:0001533|GO:0006921|GO:0005739|GO:0005916|GO:0016323|GO:0016337|GO:0005737|GO:0018149|GO:0008544|GO:0030216|GO:0005198|GO:0042060|GO:0005200|GO:0043588|GO:0030674|GO:0034332	7586641	chr6	7586582	+	hs|6p24.3	NM_004415	desmoplakin	DSP	chr6:7586582-7586641	NM_004415	Hs.519873
A_23_P307328	-5.05812	-2.3386	5.05812	down	FALSE	Homo sapiens Wolf-Hirschhorn syndrome candidate 1 (WHSC1), transcript variant 8, mRNA [NM_007331]	7468	GO:0006355|GO:0031965|GO:0005694|GO:0008168|GO:0005730|GO:0005634|GO:0003677|GO:0009653|GO:0046872|GO:0018024|GO:0005737|GO:0008270|GO:0016740|GO:0016568	1943441	chr4	1943382	+	hs|4p16.3	NM_007331	Wolf-Hirschhorn syndrome candidate 1	WHSC1	chr4:1943382-1943441	NM_007331	Hs.113876
A_23_P47941	-2.07229	-1.05123	2.07229	down	FALSE	Homo sapiens homeobox C11 (HOXC11), mRNA [NM_014212]	3227	GO:0043565|GO:0005739|GO:0005737|GO:0003700|GO:0007492|GO:0005730|GO:0007275|GO:0005634	54369309	chr12	54369250	+	hs|12q13.13	NM_014212	homeobox C11	HOXC11	chr12:54369250-54369309	NM_014212	Hs.127562
A_33_P3400374	-3.84391	-1.94257	3.84391	down	FALSE	Homo sapiens peroxisomal proliferator-activated receptor A interacting complex 285 (PRIC285), transcript variant 1, mRNA [NM_001037335]	85441	GO:0006355|GO:0003723|GO:0003713|GO:0004386|GO:0004540|GO:0005634|GO:0003677|GO:0005524|GO:0046872|GO:0005622|GO:0000166|GO:0016787|GO:0005654|GO:0008270|GO:0044255	62189535	chr20	62189476	-	hs|20q13.33	NM_001037335	peroxisomal proliferator-activated receptor A interacting complex 285	PRIC285	chr20:62189535-62189476	NM_001037335	Hs.517180
A_23_P64173	-5.85785	-2.55037	5.85785	down	FALSE	Homo sapiens caspase recruitment domain family, member 16 (CARD16), transcript variant 1, mRNA [NM_001017534]	114769	GO:0005622|GO:0004869|GO:0042981|GO:0030414	104915286	chr11	104915227	-	hs|11q22.3	NM_001017534	caspase recruitment domain family, member 16	CARD16	chr11:104915286-104915227	NM_001017534	Hs.348365
A_24_P132008	-2.07026	-1.04981	2.07026	down	FALSE	Homo sapiens msh homeobox 2 (MSX2), mRNA [NM_002449]	4488	GO:0005515|GO:0003700|GO:0003416|GO:0008285|GO:0035313|GO:0044212|GO:0051216|GO:0045599|GO:0042640|GO:0032792|GO:0005634|GO:2000678|GO:0009952|GO:0045617|GO:0030513|GO:0005737|GO:0002063|GO:0071392|GO:0042476|GO:0061312|GO:0005667|GO:0043066|GO:0043065|GO:0003198|GO:0023019|GO:0061180|GO:0070166|GO:0007275|GO:0000122|GO:0001649|GO:0035880|GO:0048863|GO:0045669|GO:0043565|GO:0060364|GO:0003007|GO:…	174157006	chr5	174156947	+	hs|5q35.2	NM_002449	msh homeobox 2	MSX2	chr5:174156947-174157006	NM_002449	Hs.89404
A_33_P3329255	-2.10886	-1.07647	2.10886	down	FALSE	Homo sapiens N-deacetylase/N-sulfotransferase (heparan glucosaminyl) 2, mRNA (cDNA clone IMAGE:4665687). [BC018681]	8509	GO:0005794|GO:0016787|GO:0016020|GO:0000139|GO:0009987|GO:0008146|GO:0016021|GO:0015012|GO:0016740|GO:0015016	75570509	chr10	75570450	-	hs|10q22.2	BC018681	N-deacetylase/N-sulfotransferase (heparan glucosaminyl) 2	NDST2	chr10:75570509-75570450
A_33_P3286422	-16.8404	-4.07386	16.8404	down	FALSE	Homo sapiens Fanconi anemia, complementation group A (FANCA), transcript variant 2, mRNA [NM_001018112]	2175	GO:0005515|GO:0008585|GO:0005737|GO:0006461|GO:0006281|GO:0042127|GO:0005654|GO:0005634|GO:0008584|GO:0043240|GO:0007140	89864823	chr16	89864767	-	hs|16q24.3	NM_001018112	Fanconi anemia, complementation group A	FANCA	chr16:89864823-89864767	NM_001018112	Hs.290154
A_32_P188860	-10.1007	-3.33638	10.1007	down	FALSE	Homo sapiens interleukin 17 receptor D (IL17RD), mRNA [NM_017563]	54756	GO:0005737|GO:0005794|GO:0005886|GO:0000139|GO:0004872|GO:0016021	57124128	chr3	57124069	-	hs|3p14.3	NM_017563	interleukin 17 receptor D	IL17RD	chr3:57124128-57124069	NM_017563	Hs.150725
A_33_P3220911	-49.0804	-5.61707	49.0804	down	FALSE	bone marrow stromal cell antigen 2 [Source:HGNC Symbol;Acc:1119] [ENST00000252593]	684	GO:0005794|GO:0005770|GO:0008283|GO:0007267|GO:0007275|GO:0031225|GO:0042803|GO:0007165|GO:0042113|GO:0051607|GO:0044459|GO:0005887|GO:0045087|GO:0006959|GO:0004871|GO:0043123	17513807	chr19	17513748	-	hs|19p13.11	AK291099	bone marrow stromal cell antigen 2	BST2	chr19:17513807-17513748		Hs.118110
A_23_P145134	-2.76552	-1.46755	2.76552	down	FALSE	Homo sapiens FGFR1 oncogene partner (FGFR1OP), transcript variant 1, mRNA [NM_007045]	11116	GO:0005515|GO:0048471|GO:0005813|GO:0008284|GO:0030335|GO:0034453|GO:0019901|GO:0030307|GO:0061099|GO:0030292|GO:0005634|GO:0042803|GO:0005829|GO:0005737|GO:0000086|GO:0006469|GO:0000278|GO:0005856	167453783	chr6	167453724	+	hs|6q27	NM_007045	FGFR1 oncogene partner	FGFR1OP	chr6:167453724-167453783	NM_007045	Hs.487175
A_33_P3407256	-6.13766	-2.61769	6.13766	down	FALSE	Homo sapiens thyroid hormone receptor interactor 13 (TRIP13), transcript variant 2, mRNA [NM_001166260]	9319	GO:0003712|GO:0005515|GO:0017111|GO:0048477|GO:0000239|GO:0006366|GO:0007286|GO:0005634|GO:0007283|GO:0001556|GO:0005524|GO:0030154|GO:0042802|GO:0006302|GO:0007144|GO:0007126|GO:0000166|GO:0001673|GO:0007130|GO:0007141|GO:0007131	901529	chr5	901470	+	hs|5p15.33	NM_001166260	thyroid hormone receptor interactor 13	TRIP13	chr5:901470-901529	NM_001166260	Hs.436187
A_33_P3290729	-15.5173	-3.95581	15.5173	down	FALSE	Homo sapiens POU class 3 homeobox 2 (POU3F2), mRNA [NM_005604]	5454	GO:0005515|GO:0005667|GO:0021985|GO:0001105|GO:0006355|GO:0008284|GO:0003700|GO:0022011|GO:0021869|GO:0021979|GO:0005634|GO:0042802|GO:0043565|GO:0008544|GO:0014002|GO:0030182|GO:0021799|GO:0045595|GO:0040018|GO:0050770	99286609	chr6	99286550	+	hs|6q16.1	NM_005604	POU class 3 homeobox 2	POU3F2	chr6:99286550-99286609	NM_005604	Hs.182505
A_23_P65918	-6.02628	-2.59127	6.02628	down	FALSE	Homo sapiens inositol-trisphosphate 3-kinase A (ITPKA), mRNA [NM_002220]	3706	GO:0007165|GO:0005516|GO:0008440|GO:0006020|GO:0000166|GO:0016301|GO:0004683|GO:0005524|GO:0016740	41795699	chr15	41795640	+	hs|15q15.1	NM_002220	inositol-trisphosphate 3-kinase A	ITPKA	chr15:41795640-41795699	NM_002220	Hs.2722
A_23_P101707	-3.28098	-1.71413	3.28098	down	FALSE	Homo sapiens perilipin 3 (PLIN3), transcript variant 1, mRNA [NM_005817]	10226	GO:0005811|GO:0005515|GO:0005737|GO:0005794|GO:0016020|GO:0016192|GO:0010008|GO:0043231|GO:0005768	4839174	chr19	4839115	-	hs|19p13.3	NM_005817	perilipin 3	PLIN3	chr19:4839174-4839115	NM_005817	Hs.140452
A_23_P315815	-21.7201	-4.44096	21.7201	down	FALSE	Homo sapiens neuregulin 1 (NRG1), transcript variant HRG-gamma, mRNA [NM_004495]	3084	GO:0060045|GO:0043496|GO:0005515|GO:0043497|GO:0005886|GO:0008283|GO:0030307|GO:0061098|GO:0055012|GO:0051048|GO:0030879|GO:0005634|GO:0009790|GO:0005615|GO:0043624|GO:0007171|GO:0016324|GO:0030297|GO:0007154|GO:0030296|GO:0007219|GO:0014032|GO:0051155|GO:0010667|GO:0055007|GO:0043125|GO:0003712|GO:0030971|GO:0005102|GO:0006916|GO:0005576|GO:0005125|GO:0045785|GO:0007399|GO:0016020|GO:0042060|GO:…	32585512	chr8	32474390	+	hs|8p12	NM_004495	neuregulin 1	NRG1	chr8:32474390-32585512	NM_004495	Hs.453951
A_23_P386478	-8.82873	-3.14221	8.82873	down	FALSE	Homo sapiens TNFAIP3 interacting protein 3 (TNIP3), transcript variant 1, mRNA [NM_024873]	79931		122053639	chr4	122053580	-	hs|4q27	NM_024873	TNFAIP3 interacting protein 3	TNIP3	chr4:122053639-122053580	NM_024873	Hs.208206
A_33_P3402551	-3.58847	-1.84337	3.58847	down	FALSE	Homo sapiens H2B histone family, member X, pseudogene (H2BFXP), non-coding RNA [NR_003238]	767811		103232660	chrX	103232601	+	hs|Xq22.2	NR_003238	H2B histone family, member X, pseudogene	H2BFXP	chrX:103232601-103232660	NR_003238	Hs.496530
A_24_P342632	-21.4062	-4.41996	21.4062	down	FALSE	Homo sapiens adenylate kinase 5 (AK5), transcript variant 1, mRNA [NM_174858]	26289	GO:0005813|GO:0046034|GO:0015949|GO:0008603|GO:0009220|GO:0055086|GO:0004017|GO:0019206|GO:0005524|GO:0009165|GO:0005829|GO:0007165|GO:0005737|GO:0000166|GO:0016740|GO:0006172|GO:0006173	78025105	chr1	78025046	+	hs|1p31.1	NM_174858	adenylate kinase 5	AK5	chr1:78025046-78025105	NM_174858	Hs.559718
A_23_P86283	-4.15781	-2.05582	4.15781	down	FALSE	Homo sapiens lysosomal protein transmembrane 5 (LAPTM5), mRNA [NM_006762]	7805	GO:0016020|GO:0005887|GO:0006810|GO:0005765|GO:0005764	31205902	chr1	31205843	-	hs|1p35.2	NM_006762	lysosomal protein transmembrane 5	LAPTM5	chr1:31205902-31205843	NM_006762	Hs.371021
A_23_P500799	-3.04551	-1.60668	3.04551	down	FALSE	Homo sapiens caspase 6, apoptosis-related cysteine peptidase (CASP6), transcript variant alpha, mRNA [NM_001226]	839	GO:0005515|GO:0042542|GO:0009408|GO:0005634|GO:0006921|GO:0005829|GO:0005737|GO:0043525|GO:0002088|GO:0010039|GO:0006508|GO:0034097|GO:0010332|GO:0032355|GO:0046670|GO:0002525|GO:0006915|GO:0010243|GO:0006917|GO:0033574|GO:0009749|GO:0004197|GO:0008233|GO:0005654|GO:0008234	110610704	chr4	110610645	-	hs|4q25	NM_001226	caspase 6, apoptosis-related cysteine peptidase	CASP6	chr4:110610704-110610645	NM_001226	Hs.654616
A_24_P153853	-3.10643	-1.63526	3.10643	down	FALSE	Homo sapiens tripartite motif containing 37 (TRIM37), transcript variant 2, mRNA [NM_001005207]	4591	GO:0005622|GO:0005515|GO:0048471|GO:0005737|GO:0016874|GO:0008270|GO:0046872|GO:0005777	57060141	chr17	57060082	-	hs|17q22	NM_001005207	tripartite motif containing 37	TRIM37	chr17:57060141-57060082	NM_001005207	Hs.579079
A_33_P3288359	-2.0319	-1.02283	2.0319	down	FALSE	Homo sapiens proteasome (prosome, macropain) subunit, beta type, 10 (PSMB10), mRNA [NM_002801]	5699	GO:0002474|GO:0005634|GO:0000216|GO:0031145|GO:0005829|GO:0004298|GO:0000084|GO:0034641|GO:0005737|GO:0000082|GO:0051603|GO:0044419|GO:0006959|GO:0016032|GO:0006977|GO:0000209|GO:0000502|GO:0005839|GO:0016070|GO:0016071|GO:0006521|GO:0051437|GO:0006915|GO:0042981|GO:0051436|GO:0051439|GO:0000075|GO:0005654|GO:0008233|GO:0000278	67968471	chr16	67968412	-	hs|16q22.1	NM_002801	proteasome (prosome, macropain) subunit, beta type, 10	PSMB10	chr16:67968471-67968412	NM_002801	Hs.9661
A_33_P3413671	-3.63713	-1.8628	3.63713	down	FALSE	Homo sapiens v-abl Abelson murine leukemia viral oncogene homolog 2 (ABL2), transcript variant b, mRNA [NM_007314]	27	GO:0005515|GO:0051353|GO:0071300|GO:2000145|GO:0015629|GO:0030155|GO:0005829|GO:2000249|GO:0005737|GO:0051015|GO:0000166|GO:0007411|GO:0030100|GO:0000287|GO:0030145|GO:0018108|GO:0005524|GO:0003785|GO:0007165|GO:0004672|GO:0010976|GO:0010506|GO:0006468|GO:0004713|GO:0004715|GO:0006464	179073242	chr1	179073183	-	hs|1q25.2	NM_007314	v-abl Abelson murine leukemia viral oncogene homolog 2	ABL2	chr1:179073242-179073183	NM_007314	Hs.159472
A_23_P309837	-2.23276	-1.15883	2.23276	down	FALSE	Homo sapiens stonin 2 (STON2), mRNA [NM_033104]	85439	GO:0005515|GO:0030131|GO:0005737|GO:0016020|GO:0030100|GO:0005730|GO:0006886	81743393	chr14	81743334	-	hs|14q31.1	NM_033104	stonin 2	STON2	chr14:81743393-81743334	NM_033104	Hs.14248
A_23_P39116	-9.96499	-3.31687	9.96499	down	FALSE	Homo sapiens ligase I, DNA, ATP-dependent (LIG1), mRNA [NM_000234]	3978	GO:0016874|GO:0003909|GO:0005634|GO:0009653|GO:0046872|GO:0006302|GO:0000084|GO:0006271|GO:0000723|GO:0000166|GO:0000724|GO:0000722|GO:0006297|GO:0033151|GO:0006310|GO:0006259|GO:0003910|GO:0005524|GO:0003677|GO:0006260|GO:0006281|GO:0051103|GO:0006283|GO:0006284|GO:0005654|GO:0006289|GO:0000278|GO:0032201|GO:0006266|GO:0051301	48618881	chr19	48618822	-	hs|19q13.33	NM_000234	ligase I, DNA, ATP-dependent	LIG1	chr19:48618881-48618822	NM_000234	Hs.1770
A_19_P00318098	-2.90869	-1.54037	2.90869	down	FALSE	lincRNA:chr5:146852194-146889094 reverse strand			146852301	chr5	146852242	-	hs|5q32				chr5:146852301-146852242
A_24_P406986	-3.94852	-1.98131	3.94852	down	FALSE	Homo sapiens solute carrier family 43, member 3 (SLC43A3), mRNA [NM_199329]	29015	GO:0016020|GO:0016021|GO:0055085	57176654	chr11	57175317	-	hs|11q12.1	NM_199329	solute carrier family 43, member 3	SLC43A3	chr11:57176654-57175317	NM_199329	Hs.99962
A_24_P71244	-3.11704	-1.64018	3.11704	down	FALSE	Homo sapiens phosphoinositide-3-kinase, catalytic, delta polypeptide (PIK3CD), mRNA [NM_005026]	5293	GO:0001782|GO:0005886|GO:0048015|GO:0005524|GO:0030154|GO:0046854|GO:0042113|GO:0007165|GO:0006954|GO:0000166|GO:0006935|GO:0046934|GO:0005488|GO:0016301|GO:0045087|GO:0016303|GO:0016773|GO:0006468|GO:0005942|GO:0007166	9788364	chr1	9788305	+	hs|1p36.22	NM_005026	phosphoinositide-3-kinase, catalytic, delta polypeptide	PIK3CD	chr1:9788305-9788364	NM_005026	Hs.518451
A_32_P377880	-16.4532	-4.0403	16.4532	down	FALSE	Homo sapiens glial cell derived neurotrophic factor (GDNF), transcript variant 3, mRNA [NM_001190468]	2668	GO:0001656|GO:0001657|GO:0008344|GO:0001658|GO:0001755|GO:0001759|GO:0031175|GO:0042803|GO:0051584|GO:0043524|GO:0007411|GO:0045944|GO:0001941|GO:0048255|GO:0090190|GO:0005102|GO:0072107|GO:0006916|GO:0005576|GO:0060688|GO:0030432|GO:0072108|GO:0048485|GO:0007399|GO:0048484|GO:0007165|GO:0021784|GO:0032770|GO:0008083|GO:0033603	37812991	chr5	37812932	-	hs|5p13.2	NM_001190468	glial cell derived neurotrophic factor	GDNF	chr5:37812991-37812932	NM_001190468	Hs.248114
A_23_P75204	-2.02202	-1.0158	2.02202	down	FALSE	Homo sapiens non-SMC element 4 homolog A (S. cerevisiae) (NSMCE4A), transcript variant 1, mRNA [NM_017615]	54780		123721025	chr10	123720966	-	hs|10q26.13	NM_017615	non-SMC element 4 homolog A (S. cerevisiae)	NSMCE4A	chr10:123721025-123720966	NM_017615	Hs.258798
A_24_P710730	-2.38806	-1.25584	2.38806	down	FALSE	Homo sapiens glucuronidase, beta pseudogene (LOC100170939), non-coding RNA [NR_024054]	100170939		69438247	chr5	69438188	-	hs|5q13.2	NR_024054	glucuronidase, beta pseudogene	LOC100170939	chr5:69438247-69438188	NR_024054	Hs.652536
A_23_P78037	-2.146	-1.10165	2.146	down	FALSE	Homo sapiens chemokine (C-C motif) ligand 7 (CCL7), mRNA [NM_006273]	6354	GO:0008009|GO:0007165|GO:0006955|GO:0006954|GO:0006935|GO:0031727|GO:0007267|GO:0006874|GO:0005576|GO:0008201|GO:0005615	32598859	chr17	32598800	+	hs|17q12	NM_006273	chemokine (C-C motif) ligand 7	CCL7	chr17:32598800-32598859	NM_006273	Hs.251526
A_23_P80839	-2.04728	-1.03371	2.04728	down	FALSE	Homo sapiens MAP6 domain containing 1 (MAP6D1), mRNA [NM_024871]	79929	GO:0008017|GO:0018009|GO:0005801|GO:0005516|GO:0005737|GO:0005794|GO:0005798|GO:0007026|GO:0005856	183533854	chr3	183533795	-	hs|3q27.1	NM_024871	MAP6 domain containing 1	MAP6D1	chr3:183533854-183533795	NM_024871	Hs.478465
A_23_P19455	-2.00504	-1.00363	2.00504	down	FALSE	Homo sapiens mediator of DNA-damage checkpoint 1 (MDC1), mRNA [NM_014641]	9656	GO:0005515|GO:0031573|GO:0005730|GO:0070975|GO:0005634|GO:0008022|GO:0006302|GO:0005622|GO:0007049|GO:0006281|GO:0000724|GO:0005654|GO:0005925	30667792	chr6	30667733	-	hs|6p21.33	NM_014641	mediator of DNA-damage checkpoint 1	MDC1	chr6:30667792-30667733	NM_014641	Hs.653495
A_23_P89780	-7.58699	-2.92353	7.58699	down	FALSE	Homo sapiens laminin, alpha 3 (LAMA3), transcript variant 1, mRNA [NM_198129]	3909	GO:0045995|GO:0030334|GO:0005610|GO:0008544|GO:0005198|GO:0034329|GO:0031581|GO:0005102|GO:0005606|GO:0005576|GO:0030155|GO:0005604	21534794	chr18	21534735	+	hs|18q11.2	NM_198129	laminin, alpha 3	LAMA3	chr18:21534735-21534794	NM_198129	Hs.436367
A_33_P3376249	-7.76507	-2.957	7.76507	down	FALSE	Homo sapiens S100 calcium binding protein A2 (S100A2), mRNA [NM_005978]	6273	GO:0043542|GO:0005509|GO:0005575	153533890	chr1	153533831	-	hs|1q21.3	NM_005978	S100 calcium binding protein A2	S100A2	chr1:153533890-153533831	NM_005978	Hs.516484
A_33_P3275707	-6.85859	-2.77791	6.85859	down	FALSE	Homo sapiens adaptor-related protein complex 1, sigma 3 subunit (AP1S3), mRNA [NM_001039569]	130340	GO:0005794|GO:0006892|GO:0031410|GO:0005765|GO:0006886|GO:0030117|GO:0050690|GO:0005829|GO:0006897|GO:0005905|GO:0000139|GO:0016020|GO:0008565|GO:0016032|GO:0030659|GO:0016044	224620198	chr2	224620139	-	hs|2q36.1	NM_001039569	adaptor-related protein complex 1, sigma 3 subunit	AP1S3	chr2:224620198-224620139	NM_001039569	Hs.632555
A_23_P35219	-15.5483	-3.95868	15.5483	down	FALSE	Homo sapiens NIMA (never in mitosis gene a)-related kinase 2 (NEK2), transcript variant 1, mRNA [NM_002497]	4751	GO:0005515|GO:0005634|GO:0046872|GO:0005829|GO:0005737|GO:0046777|GO:0007059|GO:0000166|GO:0000086|GO:0005856|GO:0000794|GO:0005813|GO:0007088|GO:0051988|GO:0005694|GO:0019903|GO:0005874|GO:0046602|GO:0005730|GO:0030496|GO:0051225|GO:0005524|GO:0043234|GO:0000922|GO:0000070|GO:0007067|GO:0004672|GO:0007126|GO:0004674|GO:0051299|GO:0000777|GO:0000776|GO:0006468|GO:0000278|GO:0051301	211836920	chr1	211836861	-	hs|1q32.3	NM_002497	NIMA (never in mitosis gene a)-related kinase 2	NEK2	chr1:211836920-211836861	NM_002497	Hs.153704
A_24_P25544	-21.325	-4.41447	21.325	down	FALSE	Homo sapiens glial cell derived neurotrophic factor (GDNF), transcript variant 1, mRNA [NM_000514]	2668	GO:0001656|GO:0001657|GO:0008344|GO:0001658|GO:0001755|GO:0001759|GO:0031175|GO:0042803|GO:0051584|GO:0043524|GO:0007411|GO:0045944|GO:0001941|GO:0048255|GO:0090190|GO:0005102|GO:0072107|GO:0006916|GO:0005576|GO:0060688|GO:0030432|GO:0072108|GO:0048485|GO:0007399|GO:0048484|GO:0007165|GO:0021784|GO:0032770|GO:0008083|GO:0033603	37816236	chr5	37816177	-	hs|5p13.2	NM_000514	glial cell derived neurotrophic factor	GDNF	chr5:37816236-37816177	NM_000514	Hs.248114
A_23_P124417	-18.6652	-4.22228	18.6652	down	FALSE	Homo sapiens budding uninhibited by benzimidazoles 1 homolog (yeast) (BUB1), mRNA [NM_004336]	699	GO:0005515|GO:0007094|GO:0000236|GO:0000780|GO:0007093|GO:0008283|GO:0005694|GO:0051983|GO:0006915|GO:0005634|GO:0005524|GO:0005829|GO:0004672|GO:0000166|GO:0004674|GO:0044419|GO:0000087|GO:0071173|GO:0000777|GO:0000776|GO:0006468|GO:0000278|GO:0007063|GO:0051301	111397340	chr2	111395699	-	hs|2q13	NM_004336	budding uninhibited by benzimidazoles 1 homolog (yeast)	BUB1	chr2:111397340-111395699	NM_004336	Hs.469649
A_23_P209978	-6.28781	-2.65256	6.28781	down	FALSE	Homo sapiens visinin-like 1 (VSNL1), mRNA [NM_003385]	7447	GO:0005509	17837283	chr2	17837224	+	hs|2p24.2	NM_003385	visinin-like 1	VSNL1	chr2:17837224-17837283	NM_003385	Hs.444212
A_33_P3380056	-7.71063	-2.94685	7.71063	down	FALSE	Homo sapiens chromosome 9 open reading frame 30 (C9orf30), transcript variant 4, mRNA [NM_001198807]	91283	GO:0042802	103207512	chr9	103207453	+	hs|9q31.1	NM_001198807	chromosome 9 open reading frame 30	C9orf30	chr9:103207453-103207512	NM_001198807	Hs.530272
A_32_P108156	-6.87311	-2.78096	6.87311	down	FALSE	Homo sapiens MIR155 host gene (non-protein coding) (MIR155HG), non-coding RNA [NR_001458]	114614		26946409	chr21	26946350	+	hs|21q21.3	NR_001458	MIR155 host gene (non-protein coding)	MIR155HG	chr21:26946350-26946409	NR_001458	Hs.697120
A_33_P3328051	-2.4509	-1.29331	2.4509	down	FALSE	Homo sapiens uncharacterized LOC100129961 (LOC100129961), non-coding RNA [NR_036549]	100129961		135624948	chr2	135624889	-	hs|2q21.3	NR_036549	uncharacterized LOC100129961	LOC100129961	chr2:135624948-135624889	NR_036549	Hs.729028
A_24_P379104	-2.81406	-1.49265	2.81406	down	FALSE	Homo sapiens pim-2 oncogene (PIM2), mRNA [NM_006875]	11040	GO:0008285|GO:0008283|GO:0050821|GO:0006915|GO:0006916|GO:0009615|GO:0005524|GO:0000082|GO:0007049|GO:0000166|GO:0004674|GO:0006468|GO:0045893|GO:0043123|GO:0007140|GO:0010508	48770830	chrX	48770771	-	hs|Xp11.23	NM_006875	pim-2 oncogene	PIM2	chrX:48770830-48770771	NM_006875	Hs.496096
A_33_P3362891	-2.33267	-1.22198	2.33267	down	FALSE	Homo sapiens heterogeneous nuclear ribonucleoprotein A2/B1 (HNRNPA2B1), transcript variant A2, mRNA [NM_002137]	3181	GO:0005515|GO:0006397|GO:0008380|GO:0010467|GO:0003723|GO:0005730|GO:0050658|GO:0005634|GO:0071013|GO:0005737|GO:0000166|GO:0000398|GO:0030529|GO:0005654|GO:0005681|GO:0043047|GO:0030530	26240281	chr7	26240222	-	hs|7p15.2	NM_002137	heterogeneous nuclear ribonucleoprotein A2/B1	HNRNPA2B1	chr7:26240281-26240222	NM_002137	Hs.487774
A_19_P00323774	-3.93662	-1.97696	3.93662	down	FALSE	lincRNA:chr15:49386958-49409333 reverse strand			49387858	chr15	49387799	-	hs|15q21.2				chr15:49387858-49387799
A_19_P00316047	-5.13034	-2.35905	5.13034	down	FALSE	lincRNA:chr18:37236595-37243620 reverse strand			37237451	chr18	37237392	-	hs|18q12.3				chr18:37237451-37237392
A_33_P3351999	-3.84496	-1.94297	3.84496	down	FALSE	XM_363028 predicted protein {Magnaporthe grisea 70-15} (exp=0; wgp=1; cg=0), partial (4%) [THC2642375]			52043718	chr14	52043659	+	hs|14q22.1				chr14:052043659-052043718
A_24_P84970	-9.16793	-3.1966	9.16793	down	FALSE				108925054	chr5	108924995	+	hs|5q21.3				chr5:108924995-108925054
A_24_P140608	-3.68472	-1.88155	3.68472	down	FALSE	Homo sapiens heparin-binding EGF-like growth factor (HBEGF), mRNA [NM_001945]	1839	GO:0051545|GO:0051897|GO:0005154|GO:0043499|GO:0035313|GO:0030335|GO:0051549|GO:0005886|GO:0009986|GO:0030307|GO:0090303|GO:0008016|GO:0005576|GO:0048661|GO:0005615|GO:0007165|GO:0007517|GO:0007173|GO:0005887|GO:0004872|GO:0008083|GO:0008201	139713111	chr5	139713052	-	hs|5q31.3	NM_001945	heparin-binding EGF-like growth factor	HBEGF	chr5:139713111-139713052	NM_001945	Hs.799
A_33_P3668839	-2.50333	-1.32385	2.50333	down	FALSE	Homo sapiens uncharacterized LOC644656 (LOC644656), non-coding RNA [NR_036539]	644656		9481180	chr11	9481121	-	hs|11p15.4	NR_036539	uncharacterized LOC644656	LOC644656	chr11:9481180-9481121	NR_036539	Hs.597846
A_19_P00322306	-3.93009	-1.97456	3.93009	down	FALSE	lincRNA:chr13:50664690-50666442 reverse strand			50664878	chr13	50664819	-	hs|13q14.3				chr13:50664878-50664819
A_23_P49768	-2.13714	-1.09568	2.13714	down	FALSE	Homo sapiens mitochondrial ribosomal protein L27 (MRPL27), nuclear gene encoding mitochondrial protein, mRNA [NM_016504]	51264	GO:0005739|GO:0005622|GO:0003735|GO:0005840|GO:0006412|GO:0005762	48445492	chr17	48445433	-	hs|17q21.33	NM_016504	mitochondrial ribosomal protein L27	MRPL27	chr17:48445492-48445433	NM_016504	Hs.7736
A_23_P154566	-2.14184	-1.09885	2.14184	down	FALSE	Homo sapiens TOX high mobility group box family member 2 (TOX2), transcript variant 3, mRNA [NM_032883]	84969	GO:0006355|GO:0005634|GO:0003677	42698155	chr20	42698096	+	hs|20q13.12	NM_032883	TOX high mobility group box family member 2	TOX2	chr20:42698096-42698155	NM_032883	Hs.26608
A_23_P141447	-9.26143	-3.21123	9.26143	down	FALSE	Homo sapiens RAD52 motif 1 (RDM1), transcript variant 2, mRNA [NM_001034836]	201299	GO:0005737|GO:0015030|GO:0006281|GO:0000166|GO:0016605|GO:0003723|GO:0005730|GO:0006310|GO:0005634|GO:0003677	34249654	chr17	34249595	-	hs|17q12	NM_001034836	RAD52 motif 1	RDM1	chr17:34249654-34249595	NM_001034836	Hs.194411
A_32_P66222	-4.50733	-2.17227	4.50733	down	FALSE	Homo sapiens ankyrin repeat domain 20 family, member A2 (ANKRD20A2), mRNA [NM_001012421]	441430		42372227	chr9	42372006	+	hs|9p12	NM_001012421	ankyrin repeat domain 20 family, member A2	ANKRD20A2	chr9:42372006-42372227	NM_001012421	Hs.632663
A_23_P3911	-13.1484	-3.71681	13.1484	down	FALSE	Homo sapiens plexin domain containing 1 (PLXDC1), mRNA [NM_020405]	57125	GO:0003674|GO:0005737|GO:0030054|GO:0021510|GO:0005886|GO:0043025|GO:0005576|GO:0016021|GO:0005923|GO:0005575|GO:0001525|GO:0030425	37223475	chr17	37223416	-	hs|17q12	NM_020405	plexin domain containing 1	PLXDC1	chr17:37223475-37223416	NM_020405	Hs.125036
A_23_P76774	-20.561	-4.36184	20.561	down	FALSE	Homo sapiens goosecoid homeobox (GSC), mRNA [NM_173849]	145258	GO:0005667|GO:0003700|GO:0007369|GO:0023019|GO:0030178|GO:0048704|GO:0005634|GO:0007275|GO:0000122|GO:0003677|GO:0009653|GO:0043583|GO:0043565|GO:0048644|GO:0021904|GO:0042474|GO:0030900	95234799	chr14	95234740	-	hs|14q32.13	NM_173849	goosecoid homeobox	GSC	chr14:95234799-95234740	NM_173849	Hs.440438
A_32_P219116	-3.45414	-1.78833	3.45414	down	FALSE	Homo sapiens centromere protein J (CENPJ), mRNA [NM_018451]	55835	GO:0005515|GO:0005813|GO:0007099|GO:0005814|GO:0019904|GO:0005874|GO:0005829|GO:0046785|GO:0005737|GO:0015631|GO:0000086|GO:0007020|GO:0000278|GO:0005856|GO:0008275|GO:0051301	25457465	chr13	25457406	-	hs|13q12.12	NM_018451	centromere protein J	CENPJ	chr13:25457465-25457406	NM_018451	Hs.513379
A_23_P357365	-2.23029	-1.15723	2.23029	down	FALSE	Homo sapiens stromal antigen 1 (STAG1), mRNA [NM_005862]	10274	GO:0005515|GO:0000236|GO:0030054|GO:0005694|GO:0005634|GO:0007059|GO:0005488|GO:0000087|GO:0005654|GO:0000278|GO:0000785|GO:0007091|GO:0000775|GO:0051301	136057233	chr3	136057082	-	hs|3q22.3	NM_005862	stromal antigen 1	STAG1	chr3:136057233-136057082	NM_005862	Hs.412586
A_24_P136551	-2.52501	-1.33629	2.52501	down	FALSE	nuclear protein localization 4 homolog (S. cerevisiae) [Source:HGNC Symbol;Acc:18261] [ENST00000374747]	55666	GO:0005622|GO:0005515|GO:0005737|GO:0006944|GO:0005783|GO:0042175|GO:0007030|GO:0008270|GO:0005634|GO:0030433|GO:0046872|GO:0005829	79528982	chr17	79528932	-	hs|17q25.3	AB040932	nuclear protein localization 4 homolog (S. cerevisiae)	NPLOC4	chr17:79528982-79528932		Hs.464333
A_33_P3295108	-2.31523	-1.21115	2.31523	down	FALSE	Homo sapiens glucosidase, alpha; neutral C (GANC), mRNA [NM_198141]	2595	GO:0032450|GO:0005975|GO:0030246|GO:0004553|GO:0004558	42645840	chr15	42645781	+	hs|15q15.1	NM_198141	glucosidase, alpha; neutral C	GANC	chr15:42645781-42645840	NM_198141	Hs.730806
A_33_P3264662	-28.6436	-4.84014	28.6436	down	FALSE	Homo sapiens cytochrome P450, family 27, subfamily C, polypeptide 1 (CYP27C1), mRNA [NM_001001665]	339761	GO:0004497|GO:0016020|GO:0009055|GO:0016705|GO:0046872|GO:0020037	127941477	chr2	127941418	-	hs|2q14.3	NM_001001665	cytochrome P450, family 27, subfamily C, polypeptide 1	CYP27C1	chr2:127941477-127941418	NM_001001665	Hs.407639
A_23_P70359	-2.91355	-1.54278	2.91355	down	FALSE	Homo sapiens AGPAT4 intronic transcript 1 (non-protein coding) (AGPAT4-IT1), non-coding RNA [NR_024277]	79992		161581396	chr6	161581337	-	hs|6q26	NR_024277	AGPAT4 intronic transcript 1 (non-protein coding)	AGPAT4-IT1	chr6:161581396-161581337	NR_024277	Hs.664873
A_23_P410965	-2.25446	-1.17278	2.25446	down	FALSE	Homo sapiens KIAA1522 (KIAA1522), transcript variant 1, mRNA [NM_020888]	57648		33240412	chr1	33240353	+	hs|1p35.1	NM_020888	KIAA1522	KIAA1522	chr1:33240353-33240412	NM_020888	Hs.591502
A_23_P150935	-12.9961	-3.70001	12.9961	down	FALSE	Homo sapiens trophinin associated protein (tastin) (TROAP), transcript variant 1, mRNA [NM_005480]	10024	GO:0005737|GO:0007155	49725475	chr12	49725416	+	hs|12q13.12	NM_005480	trophinin associated protein (tastin)	TROAP	chr12:49725416-49725475	NM_005480	Hs.524399
A_23_P42257	-3.31976	-1.73108	3.31976	down	FALSE	Homo sapiens immediate early response 3 (IER3), mRNA [NM_003897]	8870	GO:0005515|GO:0016020|GO:0006915|GO:0006916|GO:0016021|GO:0009653	30711371	chr6	30711312	-	hs|6p21.33	NM_003897	immediate early response 3	IER3	chr6:30711371-30711312	NM_003897	Hs.76095
A_33_P3390778	-6.72024	-2.74851	6.72024	down	FALSE	Homo sapiens tripartite motif containing 46 (TRIM46), mRNA [NM_025058]	80128	GO:0005622|GO:0008270|GO:0046872	155157445	chr1	155157386	+	hs|1q22	NM_025058	tripartite motif containing 46	TRIM46	chr1:155157386-155157445	NM_025058	Hs.287735
A_24_P179044	-2.00653	-1.0047	2.00653	down	FALSE	Homo sapiens sorting nexin 9 (SNX9), mRNA [NM_016224]	51429	GO:0005515|GO:0005802|GO:0005794|GO:0005886|GO:0030136|GO:0001726|GO:0006886|GO:0042803|GO:0006898|GO:0031234|GO:0008289|GO:0043547|GO:0005622|GO:0005545|GO:0060988|GO:0005737|GO:0007154|GO:0016023|GO:0032461|GO:0031625|GO:0030659	158330974	chr6	158330798	+	hs|6q25.3	NM_016224	sorting nexin 9	SNX9	chr6:158330798-158330974	NM_016224	Hs.191213
A_23_P32707	-4.98651	-2.31803	4.98651	down	FALSE	Homo sapiens extra spindle pole bodies homolog 1 (S. cerevisiae) (ESPL1), mRNA [NM_012291]	9700	GO:0005515|GO:0005813|GO:0045842|GO:0006915|GO:0005634|GO:0003824|GO:0045875|GO:0000212|GO:0000910|GO:0000070|GO:0005737|GO:0007059|GO:0045143|GO:0040001|GO:0008152|GO:0006508|GO:0008233|GO:0008234	53687109	chr12	53686748	+	hs|12q13.13	NM_012291	extra spindle pole bodies homolog 1 (S. cerevisiae)	ESPL1	chr12:53686748-53687109	NM_012291	Hs.153479
A_23_P63789	-13.1159	-3.71324	13.1159	down	FALSE	Homo sapiens ZW10 interactor (ZWINT), transcript variant 2, mRNA [NM_032997]	11130	GO:0005515|GO:0000236|GO:0007093|GO:0005694|GO:0048015|GO:0005634|GO:0005829|GO:0000070|GO:0005737|GO:0007049|GO:0047485|GO:0000087|GO:0000777|GO:0051649|GO:0000776|GO:0007051|GO:0000278|GO:0051301	58117404	chr10	58117345	-	hs|10q21.1	NM_032997	ZW10 interactor	ZWINT	chr10:58117404-58117345	NM_032997	Hs.591363
A_23_P207058	-3.76719	-1.91349	3.76719	down	FALSE	Homo sapiens suppressor of cytokine signaling 3 (SOCS3), mRNA [NM_003955]	9021	GO:0014070|GO:0060674|GO:0009408|GO:0060670|GO:0019221|GO:0031100|GO:0045597|GO:0032094|GO:0005829|GO:0060334|GO:0009617|GO:0005737|GO:0060337|GO:0060338|GO:0032496|GO:0034097|GO:0010332|GO:0032355|GO:0060333|GO:0001666|GO:0032868|GO:0060708|GO:0042493|GO:0046627|GO:0060707|GO:0007568|GO:0006916|GO:0051384|GO:0007259|GO:0032570|GO:0004860|GO:0001932|GO:0040008	76353186	chr17	76353127	-	hs|17q25.3	NM_003955	suppressor of cytokine signaling 3	SOCS3	chr17:76353186-76353127	NM_003955	Hs.527973
A_19_P00324071	-2.14313	-1.09972	2.14313	down	FALSE	lincRNA:chrX:135943809-135955432 forward strand			135955205	chrX	135955146	+	hs|Xq26.3				chrX:135955146-135955205
A_19_P00316398	-3.83412	-1.9389	3.83412	down	FALSE	Q8NDX4_HUMAN (Q8NDX4) PREBP1 protein, complete [THC2471066]			101312809	chr14	101312750	+	hs|14q32.2	BC092509		Q8NDX4	chr14:101312750-101312809
A_24_P921321	-2.57213	-1.36296	2.57213	down	FALSE	Homo sapiens protein tyrosine phosphatase, receptor type, J (PTPRJ), transcript variant 1, mRNA [NM_002843]	5795	GO:0051898|GO:0005515|GO:0051897|GO:0030308|GO:0008285|GO:0008013|GO:0005886|GO:0060242|GO:0042995|GO:0051894|GO:0030155|GO:0035335|GO:0007507|GO:0016791|GO:0005911|GO:0043407|GO:0004872|GO:0010642|GO:0004725|GO:0051019|GO:0045885|GO:0001772|GO:0030336|GO:0070097|GO:0045295|GO:0009986|GO:0019901|GO:0042059|GO:0032587|GO:0005161|GO:0050860|GO:0050918|GO:0045785|GO:0016787|GO:0005887|GO:0048008|GO:…	48192107	chr11	48192048	+	hs|11p11.2	NM_002843	protein tyrosine phosphatase, receptor type, J	PTPRJ	chr11:48192048-48192107	NM_002843	Hs.318547
A_23_P83781	-2.32681	-1.21835	2.32681	down	FALSE	Homo sapiens cytohesin 1 (CYTH1), transcript variant 1, mRNA [NM_004762]	9267	GO:0005622|GO:0005515|GO:0005086|GO:0005737|GO:0005886|GO:0032012|GO:0016192|GO:0030155	76670197	chr17	76670138	-	hs|17q25.3	NM_004762	cytohesin 1	CYTH1	chr17:76670197-76670138	NM_004762	Hs.191215
A_23_P425681	-16.568	-4.05033	16.568	down	FALSE	Homo sapiens cholecystokinin (CCK), transcript variant 1, mRNA [NM_000729]	885	GO:0030424|GO:0008284|GO:0032099|GO:0050731|GO:0001836|GO:0007409|GO:0005615|GO:0007205|GO:0030425|GO:0043194|GO:0051901|GO:0043195|GO:0043203|GO:0043204|GO:0001662|GO:0005184|GO:0032461|GO:0043065|GO:0006919|GO:0005576|GO:0007165|GO:0005179|GO:0042755|GO:0001764|GO:0051930	42299376	chr3	42299318	-	hs|3p22.1	NM_000729	cholecystokinin	CCK	chr3:42299376-42299318	NM_000729	Hs.458426
A_23_P110699	-2.61683	-1.38782	2.61683	down	FALSE	Homo sapiens zinc finger protein 300 (ZNF300), transcript variant 2, mRNA [NM_052860]	91975	GO:0005622|GO:0006355|GO:0008270|GO:0005634|GO:0003677|GO:0046872	150274493	chr5	150274434	-	hs|5q33.1	NM_052860	zinc finger protein 300	ZNF300	chr5:150274493-150274434	NM_052860	Hs.134885
A_24_P38895	-6.3261	-2.66132	6.3261	down	FALSE	Homo sapiens H2A histone family, member X (H2AFX), mRNA [NM_002105]	3014	GO:0005515|GO:0000781|GO:0005694|GO:0006334|GO:0005634|GO:0006310|GO:0045739|GO:0003677|GO:0006974|GO:0006302|GO:0042393|GO:0007049|GO:0007126|GO:0006281|GO:0000724|GO:0010212|GO:0005654|GO:0000077|GO:0019899|GO:0000786	118964650	chr11	118964591	-	hs|11q23.3	NM_002105	H2A histone family, member X	H2AFX	chr11:118964650-118964591	NM_002105	Hs.477879
A_23_P82929	-76.2435	-6.25254	76.2435	down	FALSE	Homo sapiens nephroblastoma overexpressed gene (NOV), mRNA [NM_002514]	4856	GO:0031012|GO:0030424|GO:0043025|GO:0005576|GO:0008083|GO:0001558|GO:0030425|GO:0043231|GO:0005520	120436494	chr8	120436435	+	hs|8q24.12	NM_002514	nephroblastoma overexpressed gene	NOV	chr8:120436435-120436494	NM_002514	Hs.235935
A_33_P3359219	-2.17034	-1.11792	2.17034	down	FALSE	Homo sapiens phosphatidic acid phosphatase type 2 domain containing 1B (PPAPDC1B), transcript variant 3, mRNA [NM_001102560]	84513	GO:0005737|GO:0016787|GO:0005886|GO:0046839|GO:0016021|GO:0008195	38124845	chr8	38124786	-	hs|8p11.23	NM_001102560	phosphatidic acid phosphatase type 2 domain containing 1B	PPAPDC1B	chr8:38124845-38124786	NM_001102560	Hs.567619
A_33_P3846177	-6.01096	-2.5876	6.01096	down	FALSE	Homo sapiens beta-1,4-N-acetyl-galactosaminyl transferase 1 (B4GALNT1), mRNA [NM_001478]	2583	GO:0005794|GO:0005886|GO:0006687|GO:0005975|GO:0019915|GO:0005624|GO:0007283|GO:0030173|GO:0000139|GO:0003947|GO:0001574|GO:0016021|GO:0030259	58020014	chr12	58019955	-	hs|12q13.3	NM_001478	beta-1,4-N-acetyl-galactosaminyl transferase 1	B4GALNT1	chr12:58020014-58019955	NM_001478	Hs.159481
A_24_P334529	-4.19166	-2.06752	4.19166	down	FALSE	Homo sapiens protocadherin gamma subfamily A, 3 (PCDHGA3), transcript variant 2, mRNA [NM_032011]	56112	GO:0005886|GO:0005509|GO:0016021|GO:0007155|GO:0007156	140725997	chr5	140725938	+	hs|5q31.3	NM_032011	protocadherin gamma subfamily A, 3	PCDHGA3	chr5:140725938-140725997	NM_032011	Hs.368160
A_33_P3336287	-7.53373	-2.91336	7.53373	down	FALSE	Homo sapiens Sec61 alpha 2 subunit (S. cerevisiae) (SEC61A2), transcript variant 3, mRNA [NM_001142627]	55176	GO:0015450|GO:0008150|GO:0003674|GO:0016020|GO:0005783|GO:0005789|GO:0043022|GO:0016021|GO:0015031	12191912	chr10	12191853	+	hs|10p14	NM_001142627	Sec61 alpha 2 subunit (S. cerevisiae)	SEC61A2	chr10:12191853-12191912	NM_001142627	Hs.112955
A_19_P00315603	-2.55196	-1.3516	2.55196	down	FALSE	BROAD Institute lincRNA (XLOC_l2_015760), lincRNA [TCONS_l2_00030536]			73498186	chrX	73498127	-	hs|Xq13.2			XLOC_l2_015760	chrX:73498186-73498127
A_23_P202219	-3.93779	-1.97738	3.93779	down	FALSE	Homo sapiens calcium homeostasis modulator 2 (CALHM2), transcript variant 1, mRNA [NM_015916]	51063	GO:0016020|GO:0016021	105206820	chr10	105206761	-	hs|10q24.33	NM_015916	calcium homeostasis modulator 2	CALHM2	chr10:105206820-105206761	NM_015916	Hs.241545
A_19_P00806249	-3.01287	-1.59114	3.01287	down	FALSE	lincRNA:chr1:89874262-89947412 reverse strand			89887111	chr1	89887052	-	hs|1p22.2				chr1:89887111-89887052
A_24_P120537	-6.55814	-2.71329	6.55814	down	FALSE	Homo sapiens protein phosphatase 1, regulatory subunit 39 (PPP1R39), mRNA [NM_152550]	153769	GO:0005515|GO:0019902|GO:0016874|GO:0010923|GO:0008270|GO:0008157|GO:0046872	145441996	chr5	145439736	+	hs|5q32	NM_152550	SH3 domain containing ring finger 2	SH3RF2	chr5:145439736-145441996	NM_152550	Hs.443728
A_24_P141629	-5.64306	-2.49648	5.64306	down	FALSE	Homo sapiens family with sequence similarity 111, member A (FAM111A), transcript variant 1, mRNA [NM_022074]	63901	GO:0004252|GO:0006508|GO:0003824	58921694	chr11	58921635	+	hs|11q12.1	NM_022074	family with sequence similarity 111, member A	FAM111A	chr11:58921635-58921694	NM_022074	Hs.150651
A_23_P254733	-7.85843	-2.97424	7.85843	down	FALSE	Homo sapiens MLF1 interacting protein (MLF1IP), mRNA [NM_024629]	79682	GO:0000236|GO:0005813|GO:0006355|GO:0005694|GO:0006334|GO:0005634|GO:0005829|GO:0034080|GO:0005737|GO:0044419|GO:0000087|GO:0000777|GO:0005654|GO:0000278	185616396	chr4	185616337	-	hs|4q35.1	NM_024629	MLF1 interacting protein	MLF1IP	chr4:185616396-185616337	NM_024629	Hs.575032
A_19_P00317696	-5.41397	-2.43669	5.41397	down	FALSE	lincRNA:chr3:106967787-106970300 forward strand			106970126	chr3	106970067	+	hs|3q13.11				chr3:106970067-106970126
A_33_P3411075	-2.50982	-1.32759	2.50982	down	FALSE	Homo sapiens fascin homolog 1, actin-bundling protein (Strongylocentrotus purpuratus) (FSCN1), mRNA [NM_003088]	6624	GO:0005515|GO:0001725|GO:0030036|GO:0030054|GO:0008283|GO:0003779|GO:0030175|GO:0015629|GO:0005737|GO:0051015|GO:0016477|GO:0008144|GO:0048870|GO:0071437|GO:0030674|GO:0051017	5646279	chr7	5646220	+	hs|7p22.1	NM_003088	fascin homolog 1, actin-bundling protein (Strongylocentrotus purpuratus)	FSCN1	chr7:5646220-5646279	NM_003088	Hs.118400
A_23_P52610	-3.96877	-1.98869	3.96877	down	FALSE	Homo sapiens damage-specific DNA binding protein 2, 48kDa (DDB2), mRNA [NM_000107]	1643	GO:0000209|GO:0005515|GO:0004842|GO:0005634|GO:0003677|GO:0051865|GO:0003684|GO:0043234|GO:0006281|GO:0006290|GO:0005654|GO:0006289|GO:0000718|GO:0009411	47260682	chr11	47260623	+	hs|11p11.2	NM_000107	damage-specific DNA binding protein 2, 48kDa	DDB2	chr11:47260623-47260682	NM_000107	Hs.700338
A_19_P00322557	-5.85506	-2.54968	5.85506	down	FALSE	lincRNA:chr14:101324825-101327247 forward strand			101326839	chr14	101326780	+	hs|14q32.31				chr14:101326780-101326839
A_33_P3414202	-2.86999	-1.52105	2.86999	down	FALSE	Homo sapiens muscleblind-like 3 (Drosophila) (MBNL3), transcript variant 6, mRNA [NM_001170704]	55796	GO:0006397|GO:0005737|GO:0005794|GO:0043484|GO:0008270|GO:0007275|GO:0005634|GO:0003676|GO:0046872|GO:0045662|GO:0043231	131516295	chrX	131516236	-	hs|Xq26.2	NM_001170704	muscleblind-like 3 (Drosophila)	MBNL3	chrX:131516295-131516236	NM_001170704	Hs.105134
A_33_P3234197	-2.20019	-1.13763	2.20019	down	FALSE	Homo sapiens tripartite motif containing 45 (TRIM45), transcript variant 1, mRNA [NM_025188]	80263	GO:0005622|GO:0005737|GO:0005730|GO:0008270|GO:0005634|GO:0046872	117653774	chr1	117653715	-	hs|1p13.1	NM_025188	tripartite motif containing 45	TRIM45	chr1:117653774-117653715	NM_025188	Hs.301526
A_23_P361049	-2.55114	-1.35114	2.55114	down	FALSE	Homo sapiens myosin IB (MYO1B), transcript variant 2, mRNA [NM_012223]	4430	GO:0030048|GO:0005516|GO:0005886|GO:0005547|GO:0005546|GO:0003779|GO:0016459|GO:0030175|GO:0005524|GO:0071944|GO:0005903|GO:0000146|GO:0005737|GO:0000166|GO:0051017	192289867	chr2	192289808	+	hs|2q32.3	NM_012223	myosin IB	MYO1B	chr2:192289808-192289867	NM_012223	Hs.439620
A_23_P107421	-9.66765	-3.27316	9.66765	down	FALSE	Homo sapiens thymidine kinase 1, soluble (TK1), mRNA [NM_003258]	7083	GO:0055086|GO:0043097|GO:0019206|GO:0005524|GO:0046872|GO:0009165|GO:0005829|GO:0006260|GO:0005737|GO:0006139|GO:0000166|GO:0051289|GO:0016301|GO:0008270|GO:0006206|GO:0016740|GO:0004797	76170252	chr17	76170193	-	hs|17q25.3	NM_003258	thymidine kinase 1, soluble	TK1	chr17:76170252-76170193	NM_003258	Hs.515122
A_23_P205959	-2.85942	-1.51572	2.85942	down	FALSE	Homo sapiens aldehyde dehydrogenase 1 family, member A3 (ALDH1A3), mRNA [NM_000693]	220	GO:0043065|GO:0001822|GO:0042493|GO:0021983|GO:0004029|GO:0070403|GO:0070324|GO:0042803|GO:0005737|GO:0031076|GO:0042574|GO:0042573|GO:0060324|GO:0060166|GO:0002072|GO:0016491|GO:0002138|GO:0048048|GO:0004030|GO:0021768	101456562	chr15	101456503	+	hs|15q26.3	NM_000693	aldehyde dehydrogenase 1 family, member A3	ALDH1A3	chr15:101456503-101456562	NM_000693	Hs.459538
A_19_P00319513	-4.05908	-2.02115	4.05908	down	FALSE	lincRNA:chr5:146852660-146889494 reverse strand			146852825	chr5	146852766	-	hs|5q32				chr5:146852825-146852766
A_23_P140698	-2.31154	-1.20885	2.31154	down	FALSE	Homo sapiens DnaJ (Hsp40) homolog, subfamily C, member 17 (DNAJC17), mRNA [NM_018163]	55192	GO:0000166|GO:0006457|GO:0031072|GO:0003723|GO:0051082	41067300	chr15	41067241	-	hs|15q15.1	NM_018163	DnaJ (Hsp40) homolog, subfamily C, member 17	DNAJC17	chr15:41067300-41067241	NM_018163	Hs.511069
A_33_P3241621	-3.44796	-1.78574	3.44796	down	FALSE	Homo sapiens cDNA FLJ16203 fis, clone CTONG2015633. [AK131268]	100129171		224854629	chr2	224854570	-	hs|2q36.1	AK131268	uncharacterized LOC100129171	LOC100129171	chr2:224854629-224854570		Hs.673047
A_33_P3247022	-5.58306	-2.48106	5.58306	down	FALSE	Homo sapiens cyclin E2 (CCNE2), mRNA [NM_057749]	9134	GO:0005515|GO:0000082|GO:0019901|GO:0000075|GO:0005654|GO:0005634|GO:0000079|GO:0000278|GO:0051301|GO:0005829	95892677	chr8	95892618	-	hs|8q22.1	NM_057749	cyclin E2	CCNE2	chr8:95892677-95892618	NM_057749	Hs.521693
A_24_P408704	-5.66501	-2.50208	5.66501	down	FALSE	Homo sapiens dedicator of cytokinesis 2 (DOCK2), mRNA [NM_004946]	1794	GO:0001771|GO:0030036|GO:0005886|GO:0046633|GO:0009055|GO:0005634|GO:0005525|GO:0045059|GO:0050690|GO:0005829|GO:0012505|GO:0005085|GO:0042608|GO:0005737|GO:0051020|GO:0006935|GO:0001768|GO:0045060|GO:0016032|GO:0001766|GO:0005856|GO:0030675|GO:0030676|GO:0020037	169506129	chr5	169506070	+	hs|5q35.1	NM_004946	dedicator of cytokinesis 2	DOCK2	chr5:169506070-169506129	NM_004946	Hs.586174
A_33_P3221303	-2.24999	-1.16992	2.24999	down	FALSE	Homo sapiens chemokine (C-C motif) receptor 10 (CCR10), mRNA [NM_016602]	2826	GO:0007186|GO:0006935|GO:0005886|GO:0005887|GO:0004930|GO:0016493|GO:0004872|GO:0004871|GO:0007204	40831479	chr17	40831420	-	hs|17q21.2	NM_016602	chemokine (C-C motif) receptor 10	CCR10	chr17:40831479-40831420	NM_016602	Hs.731104
A_23_P54622	-8.97123	-3.16531	8.97123	down	FALSE	Homo sapiens kinesin family member 22 (KIF22), mRNA [NM_007317]	3835	GO:0005874|GO:0005819|GO:0005634|GO:0003777|GO:0003677|GO:0005524|GO:0005829|GO:0007067|GO:0005737|GO:0006281|GO:0000166|GO:0007596|GO:0000776|GO:0005856|GO:0000785|GO:0005925|GO:0007018	29816143	chr16	29815336	+	hs|16p11.2	NM_007317	kinesin family member 22	KIF22	chr16:29815336-29816143	NM_007317	Hs.612151
A_23_P66682	-2.34985	-1.23257	2.34985	down	FALSE	Homo sapiens homeobox B6 (HOXB6), mRNA [NM_018952]	3216	GO:0043565|GO:0006355|GO:0003700|GO:0048706|GO:0034101|GO:0007275|GO:0005634|GO:0009952|GO:0008595	46673252	chr17	46673193	-	hs|17q21.32	NM_018952	homeobox B6	HOXB6	chr17:46673252-46673193	NM_018952	Hs.98428
A_23_P338479	-5.38495	-2.42893	5.38495	down	FALSE	Homo sapiens CD274 molecule (CD274), mRNA [NM_014143]	29126	GO:0005515|GO:0005886|GO:0008283|GO:0031295|GO:0035335|GO:0042130|GO:0012505|GO:0007165|GO:0006955|GO:0004872|GO:0016021|GO:0004725|GO:0007166|GO:0009897	5468369	chr9	5468310	+	hs|9p24.1	NM_014143	CD274 molecule	CD274	chr9:5468310-5468369	NM_014143	Hs.521989
A_23_P387471	-5.30633	-2.40771	5.30633	down	FALSE	Homo sapiens MHC class I polypeptide-related sequence B (MICB), mRNA [NM_005931]	4277	GO:0050689|GO:0005886|GO:0009408|GO:0002429|GO:0046703|GO:0042612|GO:0046629|GO:0006955|GO:0016020|GO:0005887|GO:0019882|GO:0044419|GO:0050776|GO:0019835|GO:0032526|GO:0006979	31478892	chr6	31478833	+	hs|6p21.33	NM_005931	MHC class I polypeptide-related sequence B	MICB	chr6:31478833-31478892	NM_005931	Hs.130838
A_23_P63026	-2.18767	-1.12939	2.18767	down	FALSE	Homo sapiens lectin, galactoside-binding, soluble, 8 (LGALS8), transcript variant 1, mRNA [NM_006499]	3964	GO:0005737|GO:0005529|GO:0005615	236711372	chr1	236711313	+	hs|1q43	NM_006499	lectin, galactoside-binding, soluble, 8	LGALS8	chr1:236711313-236711372	NM_006499	Hs.4082
A_23_P259621	-5.06756	-2.34129	5.06756	down	FALSE	Homo sapiens linker for activation of T cells family, member 2 (LAT2), transcript variant 1, mRNA [NM_032464]	7462	GO:0050853|GO:0035556|GO:0005622|GO:0005515|GO:0042113|GO:0043303|GO:0019722|GO:0005886|GO:0045121|GO:0016021|GO:0042169	73644135	chr7	73644076	+	hs|7q11.23	NM_032464	linker for activation of T cells family, member 2	LAT2	chr7:73644076-73644135	NM_032464	Hs.726075
A_24_P96780	-21.2359	-4.40844	21.2359	down	FALSE	Homo sapiens centromere protein F, 350/400kDa (mitosin) (CENPF), mRNA [NM_016343]	1063	GO:0005515|GO:0000236|GO:0007094|GO:0048471|GO:0008283|GO:0005634|GO:0005635|GO:0015031|GO:0042803|GO:0030154|GO:0016363|GO:0005829|GO:0000085|GO:0005737|GO:0051382|GO:0007059|GO:0000087|GO:0016202|GO:0005856|GO:0000785|GO:0051310|GO:0005694|GO:0042493|GO:0010389|GO:0005819|GO:0030496|GO:0007275|GO:0008022|GO:0006260|GO:0000940|GO:0000922|GO:0045502|GO:0007517|GO:0003682|GO:0000776|GO:0000278|GO:…	214826298	chr1	214826239	+	hs|1q41	NM_016343	centromere protein F, 350/400kDa (mitosin)	CENPF	chr1:214826239-214826298	NM_016343	Hs.497741
A_23_P316582	-2.07987	-1.0565	2.07987	down	FALSE	Homo sapiens zinc finger protein 441 (ZNF441), mRNA [NM_152355]	126068	GO:0005622|GO:0006355|GO:0008270|GO:0005634|GO:0003677|GO:0046872	11893010	chr19	11892951	+	hs|19p13.2	NM_152355	zinc finger protein 441	ZNF441	chr19:11892951-11893010	NM_152355	Hs.675132
A_33_P3329477	-3.58072	-1.84025	3.58072	down	FALSE	Homo sapiens ribosomal protein L13 pseudogene 5 (RPL13P5), non-coding RNA [NR_002803]	283345		6993695	chr12	6993636	+	hs|12p13.31	NR_002803	ribosomal protein L13 pseudogene 5	RPL13P5	chr12:6993636-6993695	NR_002803	Hs.720698
A_33_P3269636	-25.9036	-4.69508	25.9036	down	FALSE	Homo sapiens suprabasin (SBSN), transcript variant 1, mRNA [NM_001166034]	374897	GO:0005576	36014331	chr19	36014272	-	hs|19q13.12	NM_001166034	suprabasin	SBSN	chr19:36014331-36014272	NM_001166034	Hs.433484
A_23_P80040	-6.17814	-2.62717	6.17814	down	FALSE	Homo sapiens protein C receptor, endothelial (PROCR), mRNA [NM_006404]	10544	GO:0005515|GO:0050819|GO:0006955|GO:0005813|GO:0016020|GO:0019882|GO:0007596|GO:0005887|GO:0042612|GO:0004872	33765047	chr20	33764988	+	hs|20q11.22	NM_006404	protein C receptor, endothelial	PROCR	chr20:33764988-33765047	NM_006404	Hs.647450
A_33_P3404824	-2.62394	-1.39174	2.62394	down	FALSE	Homo sapiens zinc finger protein 300 (ZNF300), transcript variant 1, mRNA [NM_001172831]	91975	GO:0005622|GO:0006355|GO:0008270|GO:0005634|GO:0003677|GO:0046872	150275045	chr5	150274986	-	hs|5q33.1	NM_001172831	zinc finger protein 300	ZNF300	chr5:150275045-150274986	NM_001172831	Hs.134885
A_33_P3244021	-2.53505	-1.34201	2.53505	down	FALSE	Homo sapiens mitochondrial antiviral signaling protein (MAVS), nuclear gene encoding mitochondrial protein, transcript variant 1, mRNA [NM_020746]	57506	GO:0005515|GO:0033160|GO:0071651|GO:0005741|GO:0002218|GO:0042993|GO:0032757|GO:0005739|GO:0051091|GO:0044419|GO:0045944|GO:0004871|GO:0043123|GO:0032480|GO:0042742|GO:0050700|GO:0032728|GO:0019901|GO:0032760|GO:0032727|GO:0009615|GO:0071660|GO:0071360|GO:0007165|GO:0016020|GO:0002230|GO:0045087|GO:0001934|GO:0060340|GO:0016021	3847943	chr20	3847884	+	hs|20p13	NM_020746	mitochondrial antiviral signaling protein	MAVS	chr20:3847884-3847943	NM_020746	Hs.570362
A_24_P917819	-5.69376	-2.50938	5.69376	down	FALSE	Homo sapiens ankyrin repeat domain 30B pseudogene 2 (ANKRD30BP2), non-coding RNA [NR_026916]	149992		14439334	chr21	14439275	+	hs|21q11.2	NR_026916	ankyrin repeat domain 30B pseudogene 2	ANKRD30BP2	chr21:14439275-14439334	NR_026916	Hs.558645
A_23_P44684	-5.9935	-2.5834	5.9935	down	FALSE	Homo sapiens epithelial cell transforming sequence 2 oncogene (ECT2), mRNA [NM_018098]	1894	GO:0045859|GO:0005515|GO:0072686|GO:0008624|GO:0070301|GO:0035023|GO:0007264|GO:0005634|GO:0071777|GO:0015031|GO:0032154|GO:0042803|GO:0030154|GO:0005829|GO:0005085|GO:0032147|GO:0005737|GO:0070830|GO:0005911|GO:0043089|GO:0071277|GO:0051260|GO:0004871|GO:0043123|GO:0005856|GO:0005089|GO:0051056|GO:0048011|GO:0033205|GO:0043065|GO:0051988|GO:0006915|GO:0030496|GO:0032862|GO:0032863|GO:0071479|GO:…	172538389	chr3	172538330	+	hs|3q26.31	NM_018098	epithelial cell transforming sequence 2 oncogene	ECT2	chr3:172538330-172538389	NM_018098	Hs.518299
A_33_P3379947	-2.32097	-1.21473	2.32097	down	FALSE	Homo sapiens major histocompatibility complex, class I, B (HLA-B), mRNA [NM_005514]	3106	GO:0002474|GO:0012507|GO:0005886|GO:0042612|GO:0019221|GO:0005624|GO:0006952|GO:0006955|GO:0060337|GO:0000139|GO:0016020|GO:0005887|GO:0019882|GO:0044419|GO:0050776|GO:0071556|GO:0016021|GO:0060333|GO:0032393	31321712	chr6	31321653	-	hs|6p21.33	NM_005514	major histocompatibility complex, class I, B	HLA-B	chr6:31321712-31321653	NM_005514	Hs.77961
A_24_P349151	-5.24242	-2.39023	5.24242	down	FALSE	Homo sapiens spindle assembly 6 homolog (C. elegans) (SASS6), mRNA [NM_194292]	163786	GO:0051298|GO:0007049|GO:0005813|GO:0005737|GO:0007099|GO:0005814|GO:0005856	100549656	chr1	100549597	-	hs|1p21.2	NM_194292	spindle assembly 6 homolog (C. elegans)	SASS6	chr1:100549656-100549597	NM_194292	Hs.591447
A_23_P167096	-2.98968	-1.57999	2.98968	down	FALSE	Homo sapiens vascular endothelial growth factor C (VEGFC), mRNA [NM_005429]	7424	GO:0005515|GO:0008284|GO:0030947|GO:0006929|GO:0050714|GO:0060754|GO:0045776|GO:0005615|GO:0030154|GO:0009887|GO:0051781|GO:0031093|GO:0031954|GO:0050679|GO:0048010|GO:0042493|GO:0002052|GO:0030168|GO:0007275|GO:0005576|GO:0001525|GO:0042056|GO:0050918|GO:0050930|GO:0007165|GO:0043536|GO:0016020|GO:0016331|GO:0007596|GO:0002576|GO:0043185|GO:0008083	177604882	chr4	177604823	-	hs|4q34.3	NM_005429	vascular endothelial growth factor C	VEGFC	chr4:177604882-177604823	NM_005429	Hs.435215
A_33_P3359900	-8.91021	-3.15546	8.91021	down	FALSE	Homo sapiens embigin (EMB), mRNA [NM_198449]	133418	GO:0016020|GO:0016021|GO:0007155	49694981	chr5	49694922	-	hs|5q11.1	NM_198449	embigin	EMB	chr5:49694981-49694922	NM_198449	Hs.561411
A_24_P127564	-2.53753	-1.34343	2.53753	down	FALSE	Homo sapiens long intergenic non-protein coding RNA 85 (LINC00085), non-coding RNA [NR_024330]	147650		52206548	chr19	52206489	+	hs|19q13.41	NR_024330	long intergenic non-protein coding RNA 85	LINC00085	chr19:52206489-52206548	NR_024330	Hs.467174
A_23_P416036	-2.30719	-1.20613	2.30719	down	FALSE	Homo sapiens HAUS augmin-like complex, subunit 7 (HAUS7), mRNA [NM_017518]	55559	GO:0005813|GO:0005886|GO:0005874|GO:0005730|GO:0005819|GO:0031996|GO:0051225|GO:0051297|GO:0005737|GO:0007049|GO:0007067|GO:0070652|GO:0005856|GO:0051301	152719858	chrX	152713315	-	hs|Xq28	NM_017518	HAUS augmin-like complex, subunit 7	HAUS7	chrX:152719858-152713315	NM_017518	Hs.170835
A_23_P24389	-2.11004	-1.07727	2.11004	down	FALSE	Homo sapiens coiled-coil domain containing 88B (CCDC88B), mRNA [NM_032251]	283234	GO:0008017|GO:0005737|GO:0000226	64124547	chr11	64123078	+	hs|11q13.1	NM_032251	coiled-coil domain containing 88B	CCDC88B	chr11:64123078-64124547	NM_032251	Hs.98564
A_19_P00322895	-35.8687	-5.16465	35.8687	down	FALSE	PREDICTED: Homo sapiens hypothetical LOC100506377 (LOC100506377), miscRNA [XR_108458]			98701744	chr3	98701685	+	hs|3q12.1	XR_108458	0	XLOC_002736	chr3:98701685-98701744	XR_108458
A_33_P3379268	-2.32122	-1.21488	2.32122	down	FALSE	Homo sapiens chromosome 17 open reading frame 87 (C17orf87), mRNA [NM_207103]	388325	GO:0016020|GO:0016021	5124642	chr17	5124583	-	hs|17p13.2	NM_207103	chromosome 17 open reading frame 87	C17orf87	chr17:5124642-5124583	NM_207103	Hs.462080
A_23_P161698	-9.13879	-3.192	9.13879	down	FALSE	Homo sapiens matrix metallopeptidase 3 (stromelysin 1, progelatinase) (MMP3), mRNA [NM_002422]	4314	GO:0071460|GO:0005634|GO:0005615|GO:0032403|GO:0030425|GO:0043231|GO:0071230|GO:0030574|GO:0006508|GO:0032496|GO:0032355|GO:0070555|GO:0001666|GO:0007565|GO:0005509|GO:0005578|GO:0005576|GO:0044297|GO:0043234|GO:0008152|GO:0042060|GO:0008270|GO:0008233|GO:0034612|GO:0004222	102706753	chr11	102706694	-	hs|11q22.2	NM_002422	matrix metallopeptidase 3 (stromelysin 1, progelatinase)	MMP3	chr11:102706753-102706694	NM_002422	Hs.375129
A_32_P104746	-2.25379	-1.17235	2.25379	down	FALSE	Homo sapiens zinc finger, FYVE domain containing 28 (ZFYVE28), transcript variant 2, mRNA [NM_020972]	57732	GO:0005515|GO:0005737|GO:0016020|GO:0031901|GO:0007175|GO:0042059|GO:0032266|GO:0046872|GO:0005829|GO:0005768	2271519	chr4	2271460	-	hs|4p16.3	NM_020972	zinc finger, FYVE domain containing 28	ZFYVE28	chr4:2271519-2271460	NM_020972	Hs.292056
A_23_P59022	-3.75776	-1.90987	3.75776	down	FALSE	Homo sapiens transcriptional regulating factor 1 (TRERF1), mRNA [NM_033502]	55809	GO:0006694|GO:0006707|GO:0001104|GO:0003700|GO:0008301|GO:0005634|GO:0007275|GO:0042592|GO:0003677|GO:0046872|GO:0005622|GO:0030374|GO:0046885|GO:0008270|GO:0045893|GO:0008134	42196111	chr6	42196052	-	hs|6p21.1	NM_033502	transcriptional regulating factor 1	TRERF1	chr6:42196111-42196052	NM_033502	Hs.485392
A_33_P3661631	-2.10883	-1.07645	2.10883	down	FALSE	Homo sapiens pterin-4 alpha-carbinolamine dehydratase/dimerization cofactor of hepatocyte nuclear factor 1 alpha (TCF1) 2 (PCBD2), mRNA [NM_032151]	84105	GO:0005739|GO:0005515|GO:0051289|GO:0006729|GO:0004505|GO:0005634|GO:0005575|GO:0045893|GO:0008124|GO:0051291|GO:0016829	134296419	chr5	134296360	+	hs|5q31.1	NM_032151	pterin-4 alpha-carbinolamine dehydratase/dimerization cofactor of hepatocyte nuclear factor 1 alpha (TCF1) 2	PCBD2	chr5:134296360-134296419	NM_032151	Hs.710014
A_23_P45799	-10.5444	-3.39841	10.5444	down	FALSE	Homo sapiens origin recognition complex, subunit 1 (ORC1), transcript variant 1, mRNA [NM_004153]	4998	GO:0005515|GO:0017111|GO:0000808|GO:0005886|GO:0005730|GO:0000216|GO:0005634|GO:0003677|GO:0005524|GO:0005829|GO:0006260|GO:0000084|GO:0005737|GO:0000082|GO:0000083|GO:0000166|GO:0006270|GO:0000075|GO:0005654|GO:0005664|GO:0000278	52840560	chr1	52840501	-	hs|1p32.3	NM_004153	origin recognition complex, subunit 1	ORC1	chr1:52840560-52840501	NM_004153	Hs.17908
A_23_P316487	-2.80235	-1.48664	2.80235	down	FALSE	Homo sapiens H2A histone family, member V (H2AFV), transcript variant 2, mRNA [NM_138635]	94239	GO:0005694|GO:0006334|GO:0005634|GO:0000786|GO:0003677	44867532	chr7	44867473	-	hs|7p13	NM_138635	H2A histone family, member V	H2AFV	chr7:44867532-44867473	NM_138635	Hs.488189
A_23_P28068	-2.62329	-1.39138	2.62329	down	FALSE	Homo sapiens GTP binding protein 3 (mitochondrial) (GTPBP3), nuclear gene encoding mitochondrial protein, transcript variant IV, mRNA [NM_133644]	84705	GO:0005739|GO:0005622|GO:0000166|GO:0003924|GO:0005525|GO:0006400	17452777	chr19	17452718	+	hs|19p13.11	NM_133644	GTP binding protein 3 (mitochondrial)	GTPBP3	chr19:17452718-17452777	NM_133644	Hs.334885
A_24_P926400	-2.50676	-1.32582	2.50676	down	FALSE	Homo sapiens golgi-associated, gamma adaptin ear containing, ARF binding protein 1 (GGA1), transcript variant 3, mRNA [NM_001001561]	26088	GO:0005515|GO:0044431|GO:0003674|GO:0030131|GO:0005794|GO:0016020|GO:0016192|GO:0006886|GO:0010008|GO:0005768	38013805	chr22	38013746	+	hs|22q13.1	NM_001001561	golgi-associated, gamma adaptin ear containing, ARF binding protein 1	GGA1	chr22:38013746-38013805	NM_001001561	Hs.499158
A_19_P00812697	-29.3279	-4.8742	29.3279	down	FALSE	lincRNA:chr12:66204346-66204839 reverse strand			66204406	chr12	66204347	-	hs|12q15				chr12:66204406-66204347
A_33_P3237359	-4.82632	-2.27092	4.82632	down	FALSE	Homo sapiens high mobility group box 3 (HMGB3), mRNA [NM_005342]	3149	GO:0003690|GO:0008301|GO:0005694|GO:0007275|GO:0006310|GO:0005634	150156632	chrX	150156573	+	hs|Xq28	NM_005342	high mobility group box 3	HMGB3	chrX:150156573-150156632	NM_005342	Hs.19114
A_23_P394377	-2.66354	-1.41335	2.66354	down	FALSE	Homo sapiens potassium channel regulator (KCNRG), transcript variant 2, mRNA [NM_199464]	283518	GO:0016020|GO:0005783|GO:0008076|GO:0005249|GO:0006813|GO:0042802	50594677	chr13	50594618	+	hs|13q14.2	NM_199464	potassium channel regulator	KCNRG	chr13:50594618-50594677	NM_199464	Hs.660161
A_19_P00318331	-3.61467	-1.85387	3.61467	down	FALSE	lincRNA:chr11:17370980-17371527 forward strand			17371527	chr11	17371468	+	hs|11p15.1				chr11:17371468-17371527
A_33_P3400477	-8.74097	-3.12779	8.74097	down	FALSE	Homo sapiens SCL/TAL1 interrupting locus (STIL), transcript variant 1, mRNA [NM_001048166]	6491	GO:0043066|GO:0005813|GO:0007368|GO:0033504|GO:0008283|GO:0001843|GO:0007275|GO:0001701|GO:0005829|GO:0007224|GO:0001947|GO:0005737|GO:0000578|GO:0035264|GO:0021915|GO:0030900|GO:0030903	47726185	chr1	47726126	-	hs|1p33	NM_001048166	SCL/TAL1 interrupting locus	STIL	chr1:47726185-47726126	NM_001048166	Hs.525198
A_23_P64630	-2.12975	-1.09069	2.12975	down	FALSE	Homo sapiens ring finger protein 26 (RNF26), mRNA [NM_032015]	79102	GO:0008150|GO:0008270|GO:0005575|GO:0046872	119207850	chr11	119207791	+	hs|11q23.3	NM_032015	ring finger protein 26	RNF26	chr11:119207791-119207850	NM_032015	Hs.727631
A_33_P3358208	-3.24128	-1.69656	3.24128	down	FALSE	Homo sapiens peptidyl arginine deiminase, type I (PADI1), mRNA [NM_013358]	29943	GO:0018101|GO:0005737|GO:0016787|GO:0005509|GO:0004668|GO:0006464	17572501	chr1	17572442	+	hs|1p36.13	NM_013358	peptidyl arginine deiminase, type I	PADI1	chr1:17572442-17572501	NM_013358	Hs.412941
A_33_P3243307	-2.73982	-1.45408	2.73982	down	FALSE	Homo sapiens cDNA FLJ46495 fis, clone THYMU3028461. [AK128353]	100128281		7776161	chr17	7776102	-	hs|17p13.1	AK128353	uncharacterized LOC100128281	LOC100128281	chr17:7776161-7776102		Hs.667653
A_23_P139486	-2.66274	-1.41291	2.66274	down	FALSE	Homo sapiens cyclin-dependent kinase 2 associated protein 1 (CDK2AP1), mRNA [NM_004642]	8099	GO:0000084|GO:0006261|GO:0007049|GO:0005737|GO:0006468|GO:0005634|GO:0003677	123745880	chr12	123745821	-	hs|12q24.31	NM_004642	cyclin-dependent kinase 2 associated protein 1	CDK2AP1	chr12:123745880-123745821	NM_004642	Hs.725139
A_33_P3236102	-2.62321	-1.39133	2.62321	down	FALSE	Homo sapiens immediate early response 5-like (IER5L), mRNA [NM_203434]	389792		131937927	chr9	131937868	-	hs|9q34.11	NM_203434	immediate early response 5-like	IER5L	chr9:131937927-131937868	NM_203434	Hs.529857
A_24_P63030	-2.1493	-1.10387	2.1493	down	FALSE	Homo sapiens sideroflexin 5 (SFXN5), nuclear gene encoding mitochondrial protein, mRNA [NM_144579]	94097	GO:0005739|GO:0016020|GO:0008324|GO:0005743|GO:0016021|GO:0055085|GO:0055072	73169517	chr2	73169458	-	hs|2p13.2	NM_144579	sideroflexin 5	SFXN5	chr2:73169517-73169458	NM_144579	Hs.368171
A_23_P19517	-12.2866	-3.61902	12.2866	down	FALSE	Homo sapiens inositol 1,4,5-trisphosphate receptor, type 3 (ITPR3), mRNA [NM_002224]	3710	GO:0005515|GO:0060402|GO:0005783|GO:0005634|GO:0007202|GO:0051291|GO:0007204|GO:0005640|GO:0070679|GO:0005737|GO:0043209|GO:0043025|GO:0051260|GO:0004872|GO:0031095|GO:0006811|GO:0005792|GO:0048011|GO:0005262|GO:0005220|GO:0048016|GO:0005730|GO:0045177|GO:0030168|GO:0055085|GO:0050916|GO:0050917|GO:0000822|GO:0005903|GO:0051592|GO:0043533|GO:0050913|GO:0006112|GO:0050796|GO:0007186|GO:0016020|GO:…	33663831	chr6	33663772	+	hs|6p21.31	NM_002224	inositol 1,4,5-trisphosphate receptor, type 3	ITPR3	chr6:33663772-33663831	NM_002224	Hs.65758
A_23_P93282	-3.69683	-1.88629	3.69683	down	FALSE	Homo sapiens histone cluster 1, H3j (HIST1H3J), mRNA [NM_003535]	8356		27858262	chr6	27858203	-	hs|6p22.1	NM_003535	histone cluster 1, H3j	HIST1H3J	chr6:27858262-27858203	NM_003535	Hs.484990
A_23_P54055	-3.13148	-1.64685	3.13148	down	FALSE	Homo sapiens jub, ajuba homolog (Xenopus laevis) (JUB), transcript variant 1, mRNA [NM_032876]	84962	GO:0035313|GO:0005886|GO:0030032|GO:0005634|GO:0046872|GO:0005829|GO:0016339|GO:0005737|GO:0051015|GO:0031334|GO:0043406|GO:0005911|GO:0000932|GO:0048041|GO:0043123|GO:0005856|GO:0007155|GO:0030334|GO:0033673|GO:0005667|GO:0033674|GO:0005815|GO:0045294|GO:0003714|GO:0000122|GO:0043087|GO:0030027|GO:0007049|GO:0035195|GO:0003682|GO:0008270|GO:0034613|GO:0031328|GO:0005925|GO:0046474	23441306	chr14	23441247	-	hs|14q11.2	NM_032876	ajuba LIM protein	AJUBA	chr14:23441306-23441247	NM_032876	Hs.655832
A_33_P3226955	-2.12969	-1.09064	2.12969	down	FALSE	neuropilin 1 [Source:HGNC Symbol;Acc:8004] [ENST00000374818]	8829	GO:0048843|GO:0050731|GO:0060301|GO:0030154|GO:0007507|GO:0002116|GO:0007413|GO:0017154|GO:0007411|GO:0043025|GO:0009887|GO:0009986|GO:0007275|GO:0016358|GO:0048485|GO:0010595|GO:0043235|GO:0019955|GO:0021636|GO:0071526|GO:0030424|GO:0035767|GO:0005886|GO:0005883|GO:0007267|GO:0046872|GO:0014911|GO:0005829|GO:0030426|GO:0019838|GO:0035729|GO:0060666|GO:0004872|GO:0005021|GO:0060627|GO:0007155|GO:…	33538421	chr10	33538362	-	hs|10p11.22		neuropilin 1	NRP1	chr10:33538421-33538362
A_23_P210708	-3.17885	-1.6685	3.17885	down	FALSE	Homo sapiens signal-regulatory protein alpha (SIRPA), transcript variant 1, mRNA [NM_001040022]	140885	GO:0017124|GO:0016020|GO:0005886|GO:0007596|GO:0034329|GO:0016021|GO:0050900|GO:0007155	1920343	chr20	1920284	+	hs|20p13	NM_001040022	signal-regulatory protein alpha	SIRPA	chr20:1920284-1920343	NM_001040022	Hs.581021
A_33_P3352522	-4.03395	-2.01219	4.03395	down	FALSE	Homo sapiens uncharacterized LOC650669 (FLJ41484), non-coding RNA [NR_044995]	650669		114548642	chr13	114548583	+	hs|13q34	NR_044995	uncharacterized LOC650669	FLJ41484	chr13:114548583-114548642	NR_044995	Hs.369201
A_23_P128663	-3.32723	-1.73432	3.32723	down	FALSE	Homo sapiens spastic ataxia of Charlevoix-Saguenay (sacsin) (SACS), mRNA [NM_014363]	26278	GO:0008219|GO:0030424|GO:0090084|GO:0051087|GO:0005634|GO:0005524|GO:0030425|GO:0005739|GO:0070852|GO:0005737|GO:0006457|GO:0070628|GO:0030544	23903098	chr13	23903039	-	hs|13q12.12	NM_014363	spastic ataxia of Charlevoix-Saguenay (sacsin)	SACS	chr13:23903098-23903039	NM_014363	Hs.159492
A_23_P51019	-8.66483	-3.11517	8.66483	down	FALSE	Homo sapiens sodium channel, voltage-gated, type II, alpha subunit (SCN2A), transcript variant 1, mRNA [NM_021007]	6326	GO:0030424|GO:0005244|GO:0042552|GO:0005248|GO:0005624|GO:0006915|GO:0030315|GO:0055085|GO:0007399|GO:0033268|GO:0014704|GO:0016020|GO:0005887|GO:0001518|GO:0006814|GO:0006811	166246166	chr2	166246107	+	hs|2q24.3	NM_021007	sodium channel, voltage-gated, type II, alpha subunit	SCN2A	chr2:166246107-166246166	NM_021007	Hs.93485
A_19_P00806298	-10.5711	-3.40206	10.5711	down	FALSE	lincRNA:chr13:50557649-50568249 reverse strand			50559625	chr13	50559566	-	hs|13q14.3				chr13:50559625-50559566
A_33_P3294509	-2.26553	-1.17985	2.26553	down	FALSE	Homo sapiens CD44 molecule (Indian blood group) (CD44), transcript variant 1, mRNA [NM_000610]	960	GO:0005515|GO:0043066|GO:0005886|GO:0009986|GO:0019221|GO:0005518|GO:0050731|GO:0033138|GO:0016337|GO:0005540|GO:0007160|GO:0016020|GO:0005488|GO:0005887|GO:0043518|GO:0004872|GO:0070374|GO:0043154|GO:0007155|GO:0060333|GO:0004888	35253871	chr11	35253812	+	hs|11p13	NM_000610	CD44 molecule (Indian blood group)	CD44	chr11:35253812-35253871	NM_000610	Hs.502328
A_33_P3265494	-2.89053	-1.53133	2.89053	down	FALSE	Homo sapiens chromosome 6 open reading frame 138 (C6orf138), transcript variant 1, mRNA [NM_001013732]	442213	GO:0008150|GO:0003674|GO:0016020|GO:0008158|GO:0016021|GO:0005575	47846098	chr6	47846039	-	hs|6p12.3	NM_001013732	chromosome 6 open reading frame 138	C6orf138	chr6:47846098-47846039	NM_001013732	Hs.659409
A_33_P3391316	-28.1545	-4.81529	28.1545	down	FALSE	PREDICTED: Homo sapiens hypothetical LOC441956 (LOC441956), miscRNA [XR_109656]	441956		23634	chrUn_gl000215	23575	-		XR_109656	uncharacterized LOC441956	LOC441956	chrUn_gl000215:23634-23575	XR_109656	Hs.535148
A_33_P3316078	-2.6692	-1.41641	2.6692	down	FALSE	Homo sapiens integrator complex subunit 6 (INTS6), transcript variant 3, mRNA [NM_001039938]	26512	GO:0005515|GO:0032039|GO:0005730|GO:0005634|GO:0015629|GO:0016180|GO:0004888	52023692	chr13	52023633	-	hs|13q14.3	NM_001039938	integrator complex subunit 6	INTS6	chr13:52023692-52023633	NM_001039938	Hs.439440
A_33_P3347477	-24.1093	-4.59152	24.1093	down	FALSE	DA375949 BRTHA2 Homo sapiens cDNA clone BRTHA2007423 5', mRNA sequence [DA375949]			131747657	chr11	131747598	-	hs|11q25	DA375949			chr11:131747657-131747598		Hs.576925
A_23_P257956	-2.46304	-1.30044	2.46304	down	FALSE	Homo sapiens interleukin enhancer binding factor 2, 45kDa (ILF2), mRNA [NM_004515]	3608	GO:0005515|GO:0003725|GO:0006955|GO:0005737|GO:0030529|GO:0005730|GO:0005634|GO:0045893|GO:0005524|GO:0003677|GO:0016740|GO:0006351	153634727	chr1	153634668	-	hs|1q21.3	NM_004515	interleukin enhancer binding factor 2, 45kDa	ILF2	chr1:153634727-153634668	NM_004515	Hs.75117
A_32_P106732	-3.26459	-1.7069	3.26459	down	FALSE	Homo sapiens Fanconi anemia, complementation group M (FANCM), mRNA [NM_020937]	57697	GO:0005515|GO:0008026|GO:0071821|GO:0004386|GO:0005634|GO:0003677|GO:0005524|GO:0043240|GO:0004518|GO:0006281|GO:0000166|GO:0016787|GO:0000712|GO:0003682|GO:0031297|GO:0005654	45669269	chr14	45669210	+	hs|14q21.2	NM_020937	Fanconi anemia, complementation group M	FANCM	chr14:45669210-45669269	NM_020937	Hs.509229
A_23_P122915	-2.28432	-1.19176	2.28432	down	FALSE	Homo sapiens brain protein I3 (BRI3), transcript variant 1, mRNA [NM_015379]	25798	GO:0016020|GO:0016021	97920768	chr7	97920709	+	hs|7q21.3	NM_015379	brain protein I3	BRI3	chr7:97920709-97920768	NM_015379	Hs.567438
A_23_P96158	-30.9376	-4.95129	30.9376	down	FALSE	Homo sapiens keratin 17 (KRT17), mRNA [NM_000422]	3872	GO:0005882|GO:0005515|GO:0005737|GO:0008544|GO:0005200|GO:0045111	39777035	chr17	39776976	-	hs|17q21.2	NM_000422	keratin 17	KRT17	chr17:39777035-39776976	NM_000422	Hs.2785
A_19_P00804798	-2.97697	-1.57384	2.97697	down	FALSE	lincRNA:chr13:50607399-50623156 reverse strand			50607880	chr13	50607821	-	hs|13q14.3				chr13:50607880-50607821
A_23_P70095	-17.1456	-4.09977	17.1456	down	FALSE	Homo sapiens CD74 molecule, major histocompatibility complex, class II invariant chain (CD74), transcript variant 3, mRNA [NM_001025158]	972	GO:0016064|GO:0019221|GO:0043030|GO:0050731|GO:0006886|GO:0005764|GO:0042802|GO:0005622|GO:0001516|GO:0002906|GO:0070374|GO:0005794|GO:0004896|GO:0009986|GO:0006952|GO:0043235|GO:0019955|GO:0090023|GO:0051085|GO:0005789|GO:0002830|GO:0009897|GO:0050998|GO:0042289|GO:0005886|GO:0008283|GO:0005783|GO:0030890|GO:0048146|GO:0000187|GO:0019886|GO:0006955|GO:0001540|GO:0019883|GO:0001961|GO:0045581|GO:…	149792281	chr5	149792222	-	hs|5q32	NM_001025158	CD74 molecule, major histocompatibility complex, class II invariant chain	CD74	chr5:149792281-149792222	NM_001025158	Hs.436568
A_33_P3379967	-2.35169	-1.2337	2.35169	down	FALSE	Homo sapiens major histocompatibility complex, class I, F (HLA-F), transcript variant 3, mRNA [NM_001098478]	3134	GO:0002474|GO:0012507|GO:0005886|GO:0042612|GO:0019221|GO:0006955|GO:0060337|GO:0000139|GO:0016020|GO:0019882|GO:0050776|GO:0071556|GO:0016021|GO:0032393|GO:0060333	29692173	chr6	29692114	+	hs|6p22.1	NM_001098478	major histocompatibility complex, class I, F	HLA-F	chr6:29692114-29692173	NM_001098478	Hs.519972
A_23_P46309	-3.43334	-1.77961	3.43334	down	FALSE	Homo sapiens regulator of chromosome condensation 1 (RCC1), transcript variant 4, mRNA [NM_001048199]	1104	GO:0005515|GO:0031965|GO:0007088|GO:0000790|GO:0000794|GO:0031492|GO:0005730|GO:0005634|GO:0051225|GO:0003677|GO:0005085|GO:0042393|GO:0000082|GO:0005737|GO:0007049|GO:0007059|GO:0003682|GO:0016032|GO:0005654|GO:0007090|GO:0007052|GO:0005087|GO:0051301	28865107	chr1	28865048	+	hs|1p35.3	NM_001048199	regulator of chromosome condensation 1	RCC1	chr1:28865048-28865107	NM_001048199	Hs.469723
A_23_P85209	-5.18625	-2.37469	5.18625	down	FALSE	Homo sapiens interleukin 13 receptor, alpha 2 (IL13RA2), mRNA [NM_000640]	3598	GO:0007165|GO:0004896|GO:0016020|GO:0019221|GO:0005625|GO:0004872|GO:0016021|GO:0004871|GO:0005615	114238650	chrX	114238591	-	hs|Xq23	NM_000640	interleukin 13 receptor, alpha 2	IL13RA2	chrX:114238650-114238591	NM_000640	Hs.336046
A_33_P3230548	-13.0599	-3.70708	13.0599	down	FALSE	Homo sapiens kinesin family member 14 (KIF14), mRNA [NM_014875]	9928	GO:0005515|GO:0005737|GO:0000166|GO:0005874|GO:0005819|GO:0005634|GO:0005856|GO:0003777|GO:0005524|GO:0007018	200521383	chr1	200521324	-	hs|1q32.1	NM_014875	kinesin family member 14	KIF14	chr1:200521383-200521324	NM_014875	Hs.3104
A_23_P95764	-2.69771	-1.43173	2.69771	down	FALSE	Homo sapiens phosphoribosyl pyrophosphate synthetase 1 (PRPS1), transcript variant 1, mRNA [NM_002764]	5631	GO:0000287|GO:0005975|GO:0006221|GO:0005524|GO:0042803|GO:0009156|GO:0034418|GO:0005829|GO:0007399|GO:0000166|GO:0046101|GO:0016301|GO:0006144|GO:0004749|GO:0006015|GO:0009116|GO:0044249|GO:0016740|GO:0006164	106893916	chrX	106893857	+	hs|Xq22.3	NM_002764	phosphoribosyl pyrophosphate synthetase 1	PRPS1	chrX:106893857-106893916	NM_002764	Hs.56
A_23_P137173	-50.6432	-5.6623	50.6432	down	FALSE	Homo sapiens thymosin beta 15a (TMSB15A), mRNA [NM_021992]	11013	GO:0042989|GO:0005737|GO:0030036|GO:0003779|GO:0005856	101768766	chrX	101768707	-	hs|Xq22.1	NM_021992	thymosin beta 15a	TMSB15A	chrX:101768766-101768707	NM_021992	Hs.56145
A_23_P358709	-5.44996	-2.44625	5.44996	down	FALSE	Homo sapiens aryl-hydrocarbon receptor repressor (AHRR), transcript variant 1, mRNA [NM_020731]	57491	GO:0006355|GO:0005737|GO:0005634|GO:0004871|GO:0003677	438089	chr5	438030	+	hs|5p15.33	NM_020731	aryl-hydrocarbon receptor repressor	AHRR	chr5:438030-438089	NM_020731	Hs.50823
A_24_P75680	-3.63336	-1.86131	3.63336	down	FALSE	Homo sapiens solute carrier family 4, sodium bicarbonate cotransporter, member 8 (SLC4A8), transcript variant 2, mRNA [NM_004858]	9498	GO:0005215|GO:0015297|GO:0005886|GO:0005452|GO:0015701|GO:0016021|GO:0006814|GO:0055085|GO:0006811	51865261	chr12	51865202	+	hs|12q13.13	NM_004858	solute carrier family 4, sodium bicarbonate cotransporter, member 8	SLC4A8	chr12:51865202-51865261	NM_004858	Hs.370636
A_23_P350005	-6.8247	-2.77077	6.8247	down	FALSE	Homo sapiens tripartite motif family-like 2 (TRIML2), mRNA [NM_173553]	205860	GO:0016874	189012558	chr4	189012499	-	hs|4q35.2	NM_173553	tripartite motif family-like 2	TRIML2	chr4:189012558-189012499	NM_173553	Hs.276429
A_33_P3331511	-6.37298	-2.67197	6.37298	down	FALSE	Homo sapiens long intergenic non-protein coding RNA 173 (LINC00173), transcript variant 1, non-coding RNA [NR_027345]	100287569		116973150	chr12	116973091	+	hs|12q24.22	NR_027345	long intergenic non-protein coding RNA 173	LINC00173	chr12:116973091-116973150	NR_027345	Hs.441601
A_33_P3263193	-4.86091	-2.28123	4.86091	down	FALSE	Homo sapiens chromosome 12 open reading frame 32 (C12orf32), transcript variant 1, non-coding RNA [NR_027363]	83695	GO:0005515|GO:0034644|GO:0007049|GO:0005694|GO:0070318|GO:0005634|GO:0000725|GO:0000077|GO:0071479	2998525	chr12	2998466	+	hs|12p13.33	NR_027363	chromosome 12 open reading frame 32	C12orf32	chr12:2998466-2998525	NR_027363	Hs.198853
A_23_P40453	-5.31548	-2.4102	5.31548	down	FALSE	Homo sapiens carbonyl reductase 3 (CBR3), mRNA [NM_001236]	874	GO:0005737|GO:0004090|GO:0000166|GO:0016491|GO:0005730|GO:0005634|GO:0070402|GO:0042376|GO:0005829|GO:0000253	37518438	chr21	37518379	+	hs|21q22.12	NM_001236	carbonyl reductase 3	CBR3	chr21:37518379-37518438	NM_001236	Hs.154510
A_33_P3339212	-10.9686	-3.45531	10.9686	down	FALSE	Homo sapiens thyroid hormone receptor interactor 13 (TRIP13), transcript variant 1, mRNA [NM_004237]	9319	GO:0003712|GO:0005515|GO:0017111|GO:0048477|GO:0000239|GO:0006366|GO:0007286|GO:0005634|GO:0007283|GO:0001556|GO:0005524|GO:0030154|GO:0042802|GO:0006302|GO:0007144|GO:0007126|GO:0000166|GO:0001673|GO:0007130|GO:0007141|GO:0007131	918061	chr5	918002	+	hs|5p15.33	NM_004237	thyroid hormone receptor interactor 13	TRIP13	chr5:918002-918061	NM_004237	Hs.436187
A_23_P396858	-3.47441	-1.79677	3.47441	down	FALSE	Homo sapiens frizzled family receptor 8 (FZD8), mRNA [NM_031866]	8325	GO:0042813|GO:0008406|GO:0017147|GO:0033077|GO:0005794|GO:0005886|GO:0004930|GO:0005102|GO:0042995|GO:0009790|GO:0000122|GO:0007409|GO:0030165|GO:0005737|GO:0007420|GO:0045944|GO:0030182|GO:0001934|GO:0004872|GO:0016021|GO:0004871|GO:0060070|GO:0001944	35927437	chr10	35927378	-	hs|10p11.21	NM_031866	frizzled family receptor 8	FZD8	chr10:35927437-35927378	NM_031866	Hs.302634
A_19_P00319027	-55.733	-5.80046	55.733	down	FALSE	lincRNA:chr2:102038185-102091164 reverse strand			102067115	chr2	102067056	-	hs|2q11.2				chr2:102067115-102067056
A_23_P82868	-5.48774	-2.45621	5.48774	down	FALSE	Homo sapiens plasminogen activator, tissue (PLAT), transcript variant 1, mRNA [NM_000930]	5327	GO:0005515|GO:0004252|GO:0009986|GO:0005576|GO:0005615|GO:0045861|GO:0031012|GO:0005737|GO:0007596|GO:0006508|GO:0008233|GO:0042730|GO:0006464	42032871	chr8	42032812	-	hs|8p11.21	NM_000930	plasminogen activator, tissue	PLAT	chr8:42032871-42032812	NM_000930	Hs.491582
A_23_P63038	-2.08869	-1.0626	2.08869	down	FALSE	Homo sapiens leucine proline-enriched proteoglycan (leprecan) 1 (LEPRE1), transcript variant 1, mRNA [NM_022356]	64175	GO:0031418|GO:0008285|GO:0005506|GO:0005783|GO:0005578|GO:0005576|GO:0005634|GO:0005575|GO:0046872|GO:0003674|GO:0005737|GO:0019797|GO:0005488|GO:0016706|GO:0016049|GO:0016702	43212247	chr1	43212188	-	hs|1p34.2	NM_022356	leucine proline-enriched proteoglycan (leprecan) 1	LEPRE1	chr1:43212247-43212188	NM_022356	Hs.720014
A_33_P3362601	-5.17415	-2.37132	5.17415	down	FALSE				170636539	chr1	170636480	-	hs|1q24.2				chr1:170636539-170636480
A_24_P608302	-4.51475	-2.17465	4.51475	down	FALSE	Homo sapiens hypothetical LOC388796, mRNA (cDNA clone IMAGE:4155833), with apparent retained intron. [BC012894]	388796		37049947	chr20	37049888	-	hs|20q11.23	BC012894	uncharacterized LOC388796	LOC388796	chr20:37049947-37049888		Hs.400876
A_32_P206698	-3.40059	-1.76578	3.40059	down	FALSE	Homo sapiens CDC28 protein kinase regulatory subunit 1B (CKS1B), transcript variant 1, mRNA [NM_001826]	1163	GO:0005515|GO:0000084|GO:0007049|GO:0000082|GO:0016301|GO:0008283|GO:0016538|GO:0005654|GO:0000079|GO:0000278|GO:0051301	154950471	chr1	154947230	+	hs|1q21.3	NM_001826	CDC28 protein kinase regulatory subunit 1B	CKS1B	chr1:154947230-154950471	NM_001826	Hs.374378
A_23_P212800	-14.5332	-3.86128	14.5332	down	FALSE	Homo sapiens fibroblast growth factor 5 (FGF5), transcript variant 1, mRNA [NM_004464]	2250	GO:0008286|GO:0008284|GO:0008283|GO:0023019|GO:0007267|GO:0005104|GO:0005576|GO:0005615|GO:0007399|GO:0008543|GO:0010001|GO:0051781|GO:0004713|GO:0008083	81207865	chr4	81207806	+	hs|4q21.21	NM_004464	fibroblast growth factor 5	FGF5	chr4:81207806-81207865	NM_004464	Hs.37055
A_33_P3224710	-3.52242	-1.81657	3.52242	down	FALSE	Homo sapiens transcription factor EC (TFEC), transcript variant 1, mRNA [NM_012252]	22797	GO:0034605|GO:0006355|GO:0003700|GO:0003714|GO:0003713|GO:0005634|GO:0003677	115580160	chr7	115580101	-	hs|7q31.2	NM_012252	transcription factor EC	TFEC	chr7:115580160-115580101	NM_012252	Hs.125962
A_24_P77947	-2.02973	-1.02129	2.02973	down	FALSE	Homo sapiens coiled-coil domain containing 132 (CCDC132), transcript variant 2, mRNA [NM_024553]	55610		92887574	chr7	92887515	+	hs|7q21.3	NM_024553	coiled-coil domain containing 132	CCDC132	chr7:92887515-92887574	NM_024553	Hs.222282
A_23_P164826	-4.859	-2.28066	4.859	down	FALSE	Homo sapiens ribonuclease H2, subunit A (RNASEH2A), mRNA [NM_006397]	10535	GO:0032299|GO:0006260|GO:0004519|GO:0016787|GO:0004523|GO:0003723|GO:0005634|GO:0004540|GO:0046872|GO:0006401	12924335	chr19	12924276	+	hs|19p13.2	NM_006397	ribonuclease H2, subunit A	RNASEH2A	chr19:12924276-12924335	NM_006397	Hs.532851
A_23_P341275	-2.14636	-1.10189	2.14636	down	FALSE	Homo sapiens processing of precursor 1, ribonuclease P/MRP subunit (S. cerevisiae) (POP1), transcript variant 3, mRNA [NM_015029]	10940	GO:0005515|GO:0000171|GO:0006396|GO:0000172|GO:0016787|GO:0004526|GO:0005730|GO:0005634|GO:0005655|GO:0016078|GO:0001682	99170548	chr8	99170489	+	hs|8q22.2	NM_015029	processing of precursor 1, ribonuclease P/MRP subunit (S. cerevisiae)	POP1	chr8:99170489-99170548	NM_015029	Hs.252828
A_23_P163306	-5.61261	-2.48867	5.61261	down	FALSE	Homo sapiens cingulin-like 1 (CGNL1), transcript variant 2, mRNA [NM_032866]	84952	GO:0003774|GO:0030054|GO:0016459|GO:0005923	57842906	chr15	57842847	+	hs|15q21.3	NM_032866	cingulin-like 1	CGNL1	chr15:57842847-57842906	NM_032866	Hs.148989
A_23_P19030	-45.9537	-5.52211	45.9537	down	FALSE	Homo sapiens arylsulfatase family, member I (ARSI), mRNA [NM_001012301]	340075	GO:0016787|GO:0005783|GO:0005576|GO:0004065|GO:0046872	149676709	chr5	149676650	-	hs|5q32	NM_001012301	arylsulfatase family, member I	ARSI	chr5:149676709-149676650	NM_001012301	Hs.591252
A_33_P3407424	-2.98547	-1.57796	2.98547	down	FALSE	Homo sapiens CDC42 effector protein (Rho GTPase binding) 1 (CDC42EP1), mRNA [NM_152243]	11135	GO:0005515|GO:0005737|GO:0005794|GO:0005886|GO:0008360|GO:0031274|GO:0007266|GO:0015629|GO:0012505	37965411	chr22	37965352	+	hs|22q13.1	NM_152243	CDC42 effector protein (Rho GTPase binding) 1	CDC42EP1	chr22:37965352-37965411	NM_152243	Hs.225356
A_19_P00316467	-18.9164	-4.24156	18.9164	down	FALSE	PREDICTED: Homo sapiens hypothetical LOC100506377 (LOC100506377), miscRNA [XR_108458]			98700158	chr3	98700099	+	hs|3q12.1	XR_108458	0	XLOC_002736	chr3:98700099-98700158	XR_108458	Hs.307772
A_24_P291826	-2.74877	-1.45878	2.74877	down	FALSE	Homo sapiens synaptotagmin-like 3 (SYTL3), transcript variant 3, mRNA [NM_001009991]	94120	GO:0017137|GO:0016020|GO:0006886|GO:0012505	159181739	chr6	159181680	+	hs|6q25.3	NM_001009991	synaptotagmin-like 3	SYTL3	chr6:159181680-159181739	NM_001009991	Hs.436977
A_33_P3526315	-5.30185	-2.4065	5.30185	down	FALSE	Homo sapiens, clone IMAGE:3932794, mRNA. [BC005372]	84786		33590679	chr3	33590620	-	hs|3p22.3	BC005372	uncharacterized protein MGC12488	MGC12488	chr3:33590679-33590620		Hs.659351
A_19_P00321009	-6.84002	-2.774	6.84002	down	FALSE	Homo sapiens uncharacterized LOC100505633 (LOC100505633), non-coding RNA [NR_038849]			159946518	chr1	159946459	+	hs|1q23.2	NR_038849	uncharacterized LOC100505633	LOC100505633	chr1:159946459-159946518	NR_038849	Hs.445045
A_23_P401904	-10.5372	-3.39742	10.5372	down	FALSE	Homo sapiens PHD finger protein 19 (PHF19), transcript variant 2, mRNA [NM_001009936]	26147	GO:0006355|GO:0008270|GO:0005634|GO:0046872	123632058	chr9	123631999	-	hs|9q33.2	NM_001009936	PHD finger protein 19	PHF19	chr9:123632058-123631999	NM_001009936	Hs.460124
A_24_P626951	-7.92217	-2.9859	7.92217	down	FALSE	immunoglobulin kappa variable 1-16 [Source:HGNC Symbol;Acc:5732] [ENST00000479981]			89399588	chr2	89399529	-	hs|2p11.2	AF078945			chr2:89399588-89399529		Hs.649954
A_33_P3327245	-2.66334	-1.41324	2.66334	down	FALSE	Homo sapiens SET domain, bifurcated 2 (SETDB2), transcript variant 1, mRNA [NM_031915]	83852	GO:0005694|GO:0008168|GO:0005634|GO:0007275|GO:0070986|GO:0003677|GO:0046872|GO:0001947|GO:0007049|GO:0007067|GO:0007059|GO:0046974|GO:0008270|GO:0045892|GO:0016740|GO:0051567|GO:0051301|GO:0016568	50059859	chr13	50059800	+	hs|13q14.2	NM_031915	SET domain, bifurcated 2	SETDB2	chr13:50059800-50059859	NM_031915	Hs.631789
A_19_P00812654	-2.31903	-1.21352	2.31903	down	FALSE	lincRNA:chr1:93775666-93811374 forward strand			93808434	chr1	93808375	+	hs|1p22.1				chr1:93808375-93808434
A_33_P3278510	-3.09057	-1.62787	3.09057	down	FALSE	Homo sapiens cDNA clone IMAGE:4817893. [BC040680]			97512723	chr7	97512664	+	hs|7q21.3	BC040680			chr7:097512664-097512723		Hs.531959
A_23_P58396	-4.1166	-2.04145	4.1166	down	FALSE	Homo sapiens platelet derived growth factor C (PDGFC), transcript variant 1, mRNA [NM_016205]	56034	GO:0048010|GO:0043498|GO:0045740|GO:0005576|GO:0005634|GO:0007275|GO:0048146|GO:0005161|GO:0007417|GO:0005615|GO:0042803|GO:0005737|GO:0000139|GO:0016020|GO:0005788|GO:0051781|GO:0048008|GO:0008083	157682958	chr4	157682899	-	hs|4q32.1	NM_016205	platelet derived growth factor C	PDGFC	chr4:157682958-157682899	NM_016205	Hs.570855
A_23_P26629	-7.98475	-2.99725	7.98475	down	FALSE	Homo sapiens PYD and CARD domain containing (PYCARD), transcript variant 1, mRNA [NM_013258]	29108	GO:0005515|GO:0032090|GO:0006919|GO:0008385|GO:0042981|GO:0002218|GO:0006917|GO:0008656|GO:0042803|GO:0033209|GO:0005829|GO:0043280|GO:0004197|GO:0005622|GO:0044444|GO:0007165|GO:0005737|GO:0051092|GO:0050718|GO:0045087|GO:0006508	31213029	chr16	31212970	-	hs|16p11.2	NM_013258	PYD and CARD domain containing	PYCARD	chr16:31213029-31212970	NM_013258	Hs.499094
A_23_P155989	-9.40806	-3.2339	9.40806	down	FALSE	Homo sapiens centromere protein K (CENPK), mRNA [NM_022145]	64105	GO:0034080|GO:0000236|GO:0005694|GO:0000087|GO:0006334|GO:0000777|GO:0005654|GO:0005634|GO:0000278|GO:0005829	64813872	chr5	64813813	-	hs|5q12.3	NM_022145	centromere protein K	CENPK	chr5:64813872-64813813	NM_022145	Hs.529778
A_23_P389919	-6.32948	-2.66209	6.32948	down	FALSE	Homo sapiens Wolf-Hirschhorn syndrome candidate 1 (WHSC1), transcript variant 1, mRNA [NM_133330]	7468	GO:0006355|GO:0031965|GO:0005694|GO:0008168|GO:0005730|GO:0005634|GO:0003677|GO:0009653|GO:0046872|GO:0018024|GO:0005737|GO:0008270|GO:0016740|GO:0016568	1983605	chr4	1983546	+	hs|4p16.3	NM_133330	Wolf-Hirschhorn syndrome candidate 1	WHSC1	chr4:1983546-1983605	NM_133330	Hs.113876
A_19_P00319467	-4.9618	-2.31087	4.9618	down	FALSE	lincRNA:chr7:130589527-130590094 reverse strand			130589601	chr7	130589542	-	hs|7q32.3				chr7:130589601-130589542
A_23_P303851	-2.89878	-1.53544	2.89878	down	FALSE	Homo sapiens taste receptor, type 2, member 45 (TAS2R45), mRNA [NM_176886]	259291	GO:0050909|GO:0016020|GO:0004930|GO:0004872|GO:0016021|GO:0004871|GO:0050896						NM_176886	taste receptor, type 2, member 45	TAS2R45		NM_176886	Hs.287378
A_33_P3380529	-2.2196	-1.1503	2.2196	down	FALSE	Homo sapiens phosphoribosyl transferase domain containing 1 (PRTFDC1), mRNA [NM_020200]	56952	GO:0042803|GO:0005829|GO:0006178|GO:0045964|GO:0005737|GO:0000166|GO:0032264|GO:0019835|GO:0032263|GO:0046038|GO:0007625|GO:0021895|GO:0019255|GO:0000287|GO:0004422|GO:0021954|GO:0006166|GO:0021756|GO:0048813|GO:0001975|GO:0006168|GO:0046100|GO:0004614|GO:0009116|GO:0046651	25145902	chr10	25145843	-	hs|10p12.1	NM_020200	phosphoribosyl transferase domain containing 1	PRTFDC1	chr10:25145902-25145843	NM_020200	Hs.405619
A_33_P3270311	-11.6285	-3.53959	11.6285	down	FALSE	Homo sapiens HECT, C2 and WW domain containing E3 ubiquitin protein ligase 2 (HECW2), mRNA [NM_020760]	57520	GO:0005622|GO:0005737|GO:0004842|GO:0042787|GO:0016881|GO:0016874|GO:0006464	197064113	chr2	197064054	-	hs|2q32.3	NM_020760	HECT, C2 and WW domain containing E3 ubiquitin protein ligase 2	HECW2	chr2:197064113-197064054	NM_020760	Hs.654742
A_19_P00321921	-3.92994	-1.97451	3.92994	down	FALSE	lincRNA:chr4:108752833-108754183 forward strand			108753802	chr4	108753743	+	hs|4q25				chr4:108753743-108753802
A_23_P147070	-5.10109	-2.35081	5.10109	down	FALSE	Sad1 and UNC84 domain containing 1 [Source:HGNC Symbol;Acc:18587] [ENST00000340926]	23353	GO:0005515|GO:0031965|GO:0016020|GO:0090292|GO:0005637|GO:0034993|GO:0005634|GO:0090286|GO:0016021|GO:0005635|GO:0043231	889792	chr7	889733	+	hs|7p22.3	AK022469	Sad1 and UNC84 domain containing 1	SUN1	chr7:889733-889792
A_23_P208389	-5.97264	-2.57837	5.97264	down	FALSE	Homo sapiens AXL receptor tyrosine kinase (AXL), transcript variant 1, mRNA [NM_021913]	558	GO:0005886|GO:0034101|GO:0042698|GO:0030154|GO:0043524|GO:0006954|GO:0000166|GO:0031668|GO:0034446|GO:0004872|GO:0046982|GO:0030168|GO:0032720|GO:0043277|GO:0005524|GO:0007165|GO:0005887|GO:0001974|GO:0045087|GO:0043491|GO:0021885|GO:0004714|GO:0001764|GO:0032940|GO:0007167	41767454	chr19	41767395	+	hs|19q13.2	NM_021913	AXL receptor tyrosine kinase	AXL	chr19:41767395-41767454	NM_021913	Hs.590970
A_33_P3399208	-2.82102	-1.49621	2.82102	down	FALSE	major histocompatibility complex, class I, B [Source:HGNC Symbol;Acc:4932] [ENST00000466304]	3106	GO:0002474|GO:0012507|GO:0005886|GO:0042612|GO:0019221|GO:0005624|GO:0006952|GO:0006955|GO:0060337|GO:0000139|GO:0016020|GO:0005887|GO:0019882|GO:0044419|GO:0050776|GO:0071556|GO:0016021|GO:0060333|GO:0032393						AF298582	major histocompatibility complex, class I, B	HLA-B			Hs.77961
A_19_P00811251	-3.35184	-1.74495	3.35184	down	FALSE	lincRNA:chr8:118761334-118761831 reverse strand			118761516	chr8	118761457	-	hs|8q24.11				chr8:118761516-118761457
A_23_P133691	-4.28181	-2.09822	4.28181	down	FALSE	Homo sapiens Ras-related GTP binding D (RRAGD), mRNA [NM_021244]	58528	GO:0005515|GO:0005737|GO:0032008|GO:0071230|GO:0046982|GO:0000166|GO:0005634|GO:0034613|GO:0005525|GO:0005764	90087437	chr6	90082293	-	hs|6q15	NM_021244	Ras-related GTP binding D	RRAGD	chr6:90087437-90082293	NM_021244	Hs.31712
A_33_P3306146	-8.31988	-3.05656	8.31988	down	FALSE	Homo sapiens plasminogen activator, urokinase (PLAU), transcript variant 2, mRNA [NM_001145031]	5328	GO:0005515|GO:0033628|GO:0001666|GO:0010469|GO:0009986|GO:0004252|GO:0005886|GO:0007566|GO:0014910|GO:0005576|GO:2000097|GO:0001525|GO:0005615|GO:0061041|GO:0007165|GO:0006935|GO:0007596|GO:0042127|GO:0055093|GO:0006508|GO:0043403|GO:0008233|GO:0042730	75674673	chr10	75674614	+	hs|10q22.2	NM_001145031	plasminogen activator, urokinase	PLAU	chr10:75674614-75674673	NM_001145031	Hs.77274
A_33_P3270384	-3.14905	-1.65492	3.14905	down	FALSE	Homo sapiens protein phosphatase 1, regulatory (inhibitor) subunit 14B (PPP1R14B), mRNA [NM_138689]	26472	GO:0008599|GO:0042325|GO:0005737|GO:0004864	64012080	chr11	64012021	-	hs|11q13.1	NM_138689	protein phosphatase 1, regulatory (inhibitor) subunit 14B	PPP1R14B	chr11:64012080-64012021	NM_138689	Hs.523760
A_33_P3695548	-3.14093	-1.65119	3.14093	down	FALSE	Homo sapiens polymerase (DNA directed), epsilon (POLE), mRNA [NM_006231]	5426	GO:0003887|GO:0005634|GO:0000216|GO:0046872|GO:0000084|GO:0000082|GO:0000723|GO:0000166|GO:0006270|GO:0000722|GO:0006297|GO:0016779|GO:0003677|GO:0001701|GO:0006260|GO:0006139|GO:0006281|GO:0006283|GO:0003682|GO:0000731|GO:0006287|GO:0005654|GO:0008270|GO:0006289|GO:0000278|GO:0032201|GO:0016740	133202291	chr12	133202232	-	hs|12q24.33	NM_006231	polymerase (DNA directed), epsilon	POLE	chr12:133202291-133202232	NM_006231	Hs.524871
A_33_P3243887	-10.1206	-3.33922	10.1206	down	FALSE	Homo sapiens interleukin 11 (IL11), mRNA [NM_000641]	3589	GO:0008284|GO:0005142|GO:0007267|GO:0050731|GO:0030168|GO:0005576|GO:0005125|GO:0005615|GO:0046888|GO:0033138|GO:0045944|GO:0030219|GO:0030183|GO:0045444|GO:0043410|GO:0008083	55875847	chr19	55875788	-	hs|19q13.42	NM_000641	interleukin 11	IL11	chr19:55875847-55875788	NM_000641	Hs.467304
A_19_P00318600	-2.20774	-1.14257	2.20774	down	FALSE	Homo sapiens uncharacterized LOC648987 (LOC648987), transcript variant 1, non-coding RNA [NR_034085]			43016343	chr5	43016284	-	hs|5p12	NR_034085	uncharacterized LOC648987	LOC648987	chr5:43016343-43016284	NR_034085
A_33_P3283611	-29.3107	-4.87336	29.3107	down	FALSE	Homo sapiens interferon-induced protein with tetratricopeptide repeats 3 (IFIT3), transcript variant 1, mRNA [NM_001549]	3437	GO:0005515|GO:0008150|GO:0003674|GO:0060337|GO:0035457|GO:0019221|GO:0005575|GO:0005829	91099821	chr10	91099762	+	hs|10q23.31	NM_001549	interferon-induced protein with tetratricopeptide repeats 3	IFIT3	chr10:91099762-91099821	NM_001549	Hs.47338
A_19_P00318323	-4.9078	-2.29508	4.9078	down	FALSE	Homo sapiens long intergenic non-protein coding RNA 340 (LINC00340), non-coding RNA [NR_015410]			22194614	chr6	22194555	+	hs|6p22.3	NR_015410	long intergenic non-protein coding RNA 340	LINC00340	chr6:22194555-22194614	NR_015410	Hs.712707
A_23_P151405	-4.28126	-2.09804	4.28126	down	FALSE	Homo sapiens cytoskeleton associated protein 2 (CKAP2), transcript variant 1, mRNA [NM_018204]	26586	GO:0007049|GO:0005813|GO:0005737|GO:0000922|GO:0015630|GO:0005874|GO:0006915	53050453	chr13	53050394	+	hs|13q14.3	NM_018204	cytoskeleton associated protein 2	CKAP2	chr13:53050394-53050453	NM_018204	Hs.444028
A_24_P416961	-3.49477	-1.8052	3.49477	down	FALSE	Homo sapiens armadillo repeat gene deleted in velocardiofacial syndrome (ARVCF), mRNA [NM_001670]	421	GO:0005622|GO:0005515|GO:0005737|GO:0005886|GO:0007275|GO:0005634|GO:0007155	19957509	chr22	19957450	-	hs|22q11.21	NM_001670	armadillo repeat gene deleted in velocardiofacial syndrome	ARVCF	chr22:19957509-19957450	NM_001670	Hs.713616
A_23_P68155	-12.3111	-3.62189	12.3111	down	FALSE	Homo sapiens interferon induced with helicase C domain 1 (IFIH1), mRNA [NM_022168]	64135	GO:0003725|GO:0005515|GO:0032728|GO:0016817|GO:0032727|GO:0004386|GO:0042981|GO:0005634|GO:0003677|GO:0005524|GO:0046872|GO:0005829|GO:0005622|GO:0005737|GO:0000166|GO:0045087|GO:0044419|GO:0043021|GO:0009597|GO:0008270|GO:0032480	163128865	chr2	163128806	-	hs|2q24.2	NM_022168	interferon induced with helicase C domain 1	IFIH1	chr2:163128865-163128806	NM_022168	Hs.163173
A_33_P3329187	-3.47787	-1.7982	3.47787	down	FALSE	Homo sapiens DNA (cytosine-5-)-methyltransferase 1 (DNMT1), transcript variant 1, mRNA [NM_001130823]	1786	GO:0005515|GO:0090116|GO:0003886|GO:0005657|GO:0016458|GO:0005634|GO:0000122|GO:0003677|GO:0046872|GO:0006306|GO:0010628|GO:0010216|GO:0005721|GO:0071230|GO:0051571|GO:0009008|GO:0051573|GO:0008270|GO:0016740|GO:0016568|GO:0008134	10244082	chr19	10244023	-	hs|19p13.2	NM_001130823	DNA (cytosine-5-)-methyltransferase 1	DNMT1	chr19:10244082-10244023	NM_001130823	Hs.202672
A_33_P3393927	-2.84343	-1.50763	2.84343	down	FALSE	Homo sapiens myotubularin related protein 11 (MTMR11), transcript variant 2, mRNA [NM_181873]	10903	GO:0016791	149901167	chr1	149901108	-	hs|1q21.2	NM_181873	myotubularin related protein 11	MTMR11	chr1:149901167-149901108	NM_181873	Hs.425144
A_23_P79155	-11.2973	-3.4979	11.2973	down	FALSE	Homo sapiens G protein-coupled receptor 39 (GPR39), mRNA [NM_001508]	2863	GO:0007186|GO:0005886|GO:0005887|GO:0004930|GO:0004872|GO:0004871|GO:0046872	133403637	chr2	133403578	+	hs|2q21.2	NM_001508	G protein-coupled receptor 39	GPR39	chr2:133403578-133403637	NM_001508	Hs.432395
A_33_P3383955	-3.84996	-1.94484	3.84996	down	FALSE	Homo sapiens damage-specific DNA binding protein 2, 48kDa (DDB2), mRNA [NM_000107]	1643	GO:0000209|GO:0005515|GO:0004842|GO:0005634|GO:0003677|GO:0051865|GO:0003684|GO:0043234|GO:0006281|GO:0006290|GO:0005654|GO:0006289|GO:0000718|GO:0009411	47238598	chr11	47238539	+	hs|11p11.2	NM_000107	damage-specific DNA binding protein 2, 48kDa	DDB2	chr11:47238539-47238598	NM_000107	Hs.700338
A_23_P71644	-5.25723	-2.3943	5.25723	down	FALSE	Homo sapiens Fanconi anemia, complementation group G (FANCG), mRNA [NM_004629]	2189	GO:0005515|GO:0009314|GO:0007286|GO:0005634|GO:0043240|GO:0003684|GO:0005739|GO:0001541|GO:0005737|GO:0006281|GO:0000075|GO:0005654|GO:0007005	35073994	chr9	35073935	-	hs|9p13.3	NM_004629	Fanconi anemia, complementation group G	FANCG	chr9:35073994-35073935	NM_004629	Hs.591084
A_33_P3474319	-10.7159	-3.42168	10.7159	down	FALSE	Homo sapiens solute carrier family 37 (glycerol-3-phosphate transporter), member 2 (SLC37A2), transcript variant 1, mRNA [NM_198277]	219855	GO:0016020|GO:0008643|GO:0016021|GO:0055085	124959124	chr11	124959065	+	hs|11q24.2	NM_198277	solute carrier family 37 (glycerol-3-phosphate transporter), member 2	SLC37A2	chr11:124959065-124959124	NM_198277	Hs.352661
A_23_P127079	-2.06464	-1.04589	2.06464	down	FALSE	Homo sapiens peroxisome proliferator-activated receptor gamma, coactivator-related 1 (PPRC1), mRNA [NM_015062]	23082	GO:0006355|GO:0000166|GO:0003723|GO:0005730|GO:0005634	103909748	chr10	103909689	+	hs|10q24.32	NM_015062	peroxisome proliferator-activated receptor gamma, coactivator-related 1	PPRC1	chr10:103909689-103909748	NM_015062	Hs.533551
A_32_P233304	-5.60241	-2.48605	5.60241	down	FALSE	Homo sapiens lin-9 homolog (C. elegans) (LIN9), mRNA [NM_173083]	286826	GO:0006260|GO:0007049|GO:0005730|GO:0005654|GO:0005634	226419007	chr1	226418948	-	hs|1q42.12	NM_173083	lin-9 homolog (C. elegans)	LIN9	chr1:226419007-226418948	NM_173083	Hs.120817
A_33_P3263170	-2.1038	-1.073	2.1038	down	FALSE	Homo sapiens small nuclear ribonucleoprotein polypeptide G (SNRPG), mRNA [NM_003096]	6637	GO:0008380|GO:0006397|GO:0005515|GO:0010467|GO:0000245|GO:0006369|GO:0016070|GO:0008334|GO:0006366|GO:0003723|GO:0005634|GO:0034660|GO:0071013|GO:0000387|GO:0005829|GO:0000398|GO:0030532|GO:0005683|GO:0005654|GO:0005681|GO:0005689	70508734	chr2	70508675	-	hs|2p13.3	NM_003096	small nuclear ribonucleoprotein polypeptide G	SNRPG	chr2:70508734-70508675	NM_003096	Hs.516076
A_33_P3395321	-3.38239	-1.75804	3.38239	down	FALSE	Homo sapiens hematological and neurological expressed 1 (HN1), transcript variant 2, mRNA [NM_001002032]	51155	GO:0005634	73143711	chr17	73143652	-	hs|17q25.1	NM_001002032	hematological and neurological expressed 1	HN1	chr17:73143711-73143652	NM_001002032	Hs.532803
A_33_P3214209	-2.10321	-1.07259	2.10321	down	FALSE	Homo sapiens glucuronidase, beta pseudogene 1 (GUSBP1), transcript variant 2, non-coding RNA [NR_027027]	728411		21474540	chr5	21474481	+	hs|5p14.3	NR_027027	glucuronidase, beta pseudogene 1	GUSBP1	chr5:21474481-21474540	NR_027027	Hs.88181
A_19_P00803654	-12.8075	-3.67892	12.8075	down	FALSE	lincRNA:chr3:108262135-108268435 reverse strand			108262273	chr3	108262214	-	hs|3q13.12				chr3:108262273-108262214
A_23_P154675	-2.35926	-1.23833	2.35926	down	FALSE	Homo sapiens small nuclear ribonucleoprotein polypeptides B and B1 (SNRPB), transcript variant 1, mRNA [NM_198216]	6628	GO:0008380|GO:0006397|GO:0005515|GO:0010467|GO:0006369|GO:0016070|GO:0008334|GO:0006366|GO:0003723|GO:0005634|GO:0034660|GO:0071013|GO:0000387|GO:0005829|GO:0005737|GO:0000398|GO:0030532|GO:0005683|GO:0005654|GO:0005681|GO:0005689	2446460	chr20	2446401	-	hs|20p13	NM_198216	small nuclear ribonucleoprotein polypeptides B and B1	SNRPB	chr20:2446460-2446401	NM_198216	Hs.83753
A_19_P00319389	-3.57643	-1.83852	3.57643	down	FALSE	lincRNA:chr6:34247455-34248056 forward strand			34247986	chr6	34247927	+	hs|6p21.31				chr6:34247927-34247986
A_23_P137097	-2.89907	-1.53559	2.89907	down	FALSE	Homo sapiens solute carrier family 16, member 2 (monocarboxylic acid transporter 8) (SLC16A2), mRNA [NM_006517]	6567	GO:0015718|GO:0005215|GO:0005886|GO:0005887|GO:0008028|GO:0015349|GO:0006810|GO:0005624|GO:0055085|GO:0015293	73753573	chrX	73753514	+	hs|Xq13.2	NM_006517	solute carrier family 16, member 2 (monocarboxylic acid transporter 8)	SLC16A2	chrX:73753514-73753573	NM_006517	Hs.75317
A_23_P121011	-3.32073	-1.7315	3.32073	down	FALSE	Homo sapiens cysteine-serine-rich nuclear protein 1 (CSRNP1), mRNA [NM_033027]	64651	GO:0003700|GO:0005730|GO:0006915|GO:0048705|GO:0005634|GO:0005575|GO:0009791|GO:0003677|GO:0003674|GO:0060325|GO:0045944|GO:0060021|GO:0048008	39184219	chr3	39184160	-	hs|3p22.2	NM_033027	cysteine-serine-rich nuclear protein 1	CSRNP1	chr3:39184219-39184160	NM_033027	Hs.370950
A_23_P393620	-4.55712	-2.18812	4.55712	down	FALSE	Homo sapiens tissue factor pathway inhibitor 2 (TFPI2), mRNA [NM_006528]	7980	GO:0007596|GO:0004867|GO:0005578|GO:0005576|GO:0030414|GO:0005201	93516634	chr7	93516575	-	hs|7q21.3	NM_006528	tissue factor pathway inhibitor 2	TFPI2	chr7:93516634-93516575	NM_006528	Hs.438231
A_33_P3237729	-3.24492	-1.69818	3.24492	down	FALSE	Homo sapiens PDZ and LIM domain 4 (PDLIM4), transcript variant 1, mRNA [NM_003687]	8572	GO:0005515|GO:0008270|GO:0046872	131609128	chr5	131609069	+	hs|5q31.1	NM_003687	PDZ and LIM domain 4	PDLIM4	chr5:131609069-131609128	NM_003687	Hs.424312
A_23_P94422	-8.37993	-3.06694	8.37993	down	FALSE	Homo sapiens maternal embryonic leucine zipper kinase (MELK), mRNA [NM_014791]	9833	GO:0030097|GO:0005515|GO:0043065|GO:0005886|GO:0008283|GO:0005509|GO:0006915|GO:0005524|GO:0008289|GO:0061351|GO:0005737|GO:0007049|GO:0046777|GO:0000166|GO:0004674|GO:0000086|GO:0004715|GO:0005938	36677251	chr9	36677192	+	hs|9p13.2	NM_014791	maternal embryonic leucine zipper kinase	MELK	chr9:36677192-36677251	NM_014791	Hs.184339
A_19_P00328219	-8.70062	-3.12112	8.70062	down	FALSE	lincRNA:chr10:67332969-67346819 forward strand			67346275	chr10	67346216	+	hs|10q21.3				chr10:67346216-67346275
A_33_P3386262	-7.15146	-2.83824	7.15146	down	FALSE	Homo sapiens chromatin licensing and DNA replication factor 1 (CDT1), mRNA [NM_030928]	81620	GO:0005515|GO:0000216|GO:0005634|GO:0003677|GO:0005829|GO:0000084|GO:0006260|GO:0000082|GO:0030174|GO:0000083|GO:0000076|GO:0005654|GO:0000278|GO:0007090	88875665	chr16	88875606	+	hs|16q24.3	NM_030928	chromatin licensing and DNA replication factor 1	CDT1	chr16:88875606-88875665	NM_030928	Hs.122908
A_33_P3313785	-2.37056	-1.24523	2.37056	down	FALSE	Homo sapiens coiled-coil domain containing 14 (CCDC14), mRNA [NM_022757]	64770	GO:0005813	123633295	chr3	123633236	-	hs|3q21.1	NM_022757	coiled-coil domain containing 14	CCDC14	chr3:123633295-123633236	NM_022757	Hs.645028
A_24_P282210	-2.2063	-1.14163	2.2063	down	FALSE	Homo sapiens small optic lobes homolog (Drosophila) (SOLH), mRNA [NM_005632]	6650	GO:0005622|GO:0006355|GO:0004198|GO:0003700|GO:0006508|GO:0008270|GO:0008233|GO:0008234|GO:0046872	604561	chr16	604502	+	hs|16p13.3	NM_005632	small optic lobes homolog (Drosophila)	SOLH	chr16:604502-604561	NM_005632	Hs.632219
A_33_P3380346	-10.1701	-3.34626	10.1701	down	FALSE	Homo sapiens Wolf-Hirschhorn syndrome candidate 1 (WHSC1), transcript variant 1, mRNA [NM_133330]	7468	GO:0006355|GO:0031965|GO:0005694|GO:0008168|GO:0005730|GO:0005634|GO:0003677|GO:0009653|GO:0046872|GO:0018024|GO:0005737|GO:0008270|GO:0016740|GO:0016568	1980558	chr4	1980499	+	hs|4p16.3	NM_133330	Wolf-Hirschhorn syndrome candidate 1	WHSC1	chr4:1980499-1980558	NM_133330	Hs.113876
A_23_P53193	-13.3034	-3.73372	13.3034	down	FALSE	Homo sapiens synaptotagmin-like 2 (SYTL2), transcript variant c, mRNA [NM_206927]	54843	GO:0005515|GO:0042470|GO:0017137|GO:0005794|GO:0005886|GO:0019902|GO:0005546|GO:0005624|GO:0005634|GO:0006887|GO:0042043|GO:0006886|GO:0006904|GO:0005737|GO:0010923|GO:0001786|GO:0016192|GO:0070382|GO:0019897	85406136	chr11	85406077	-	hs|11q14.1	NM_206927	synaptotagmin-like 2	SYTL2	chr11:85406136-85406077	NM_206927	Hs.369520
A_23_P431381	-6.24034	-2.64162	6.24034	down	FALSE	Homo sapiens chromosome 14 open reading frame 80 (C14orf80), transcript variant 1, mRNA [NM_001134875]	283643		105965413	chr14	105965354	+	hs|14q32.33	NM_001134875	chromosome 14 open reading frame 80	C14orf80	chr14:105965354-105965413	NM_001134875	Hs.720306
A_33_P3242883	-4.3469	-2.11999	4.3469	down	FALSE	Homo sapiens distal-less homeobox 6 (DLX6), mRNA [NM_005222]	1750	GO:0050679|GO:0006355|GO:0001501|GO:0000976|GO:0048646|GO:0042472|GO:0003700|GO:0030855|GO:0007275|GO:0005634|GO:0030326|GO:0007399	96640270	chr7	96640211	+	hs|7q21.3	NM_005222	distal-less homeobox 6	DLX6	chr7:96640211-96640270	NM_005222	Hs.249196
A_33_P3449097	-38.1994	-5.25548	38.1994	down	FALSE	Homo sapiens tetraspanin 10 (TSPAN10), mRNA [NM_031945]	83882	GO:0016020|GO:0016021	79615778	chr17	79615719	+	hs|17q25.3	NM_031945	tetraspanin 10	TSPAN10	chr17:79615719-79615778	NM_031945	Hs.208219
A_24_P147461	-4.81055	-2.2662	4.81055	down	FALSE	Homo sapiens serpin peptidase inhibitor, clade B (ovalbumin), member 8 (SERPINB8), transcript variant 3, mRNA [NM_001031848]	5271	GO:0030162|GO:0010951|GO:0005515|GO:0005737|GO:0004867|GO:0030414|GO:0005829	61648978	chr18	61647137	+	hs|18q22.1	NM_001031848	serpin peptidase inhibitor, clade B (ovalbumin), member 8	SERPINB8	chr18:61647137-61648978	NM_001031848	Hs.368077
A_33_P3405424	-55.8667	-5.80392	55.8667	down	FALSE	Homo sapiens interleukin 4 induced 1 (IL4I1), transcript variant 2, mRNA [NM_172374]	259307	GO:0031965|GO:0001716|GO:0016491|GO:0005764|GO:0043231	50392976	chr19	50392917	-	hs|19q13.33	NM_172374	interleukin 4 induced 1	IL4I1	chr19:50392976-50392917	NM_172374	Hs.574492
A_19_P00322236	-2.96757	-1.56928	2.96757	down	FALSE	Homo sapiens zinc finger protein 124 (ZNF124), transcript variant 2, mRNA [NM_001243740]		GO:0005622|GO:0006355|GO:0008270|GO:0005634|GO:0003676|GO:0003677|GO:0046872	247286985	chr1	247286926	-	hs|1q44	NM_001243740	zinc finger protein 124	ZNF124	chr1:247286985-247286926	NM_001243740	Hs.655205
A_23_P117797	-2.01218	-1.00876	2.01218	down	FALSE	Homo sapiens ceroid-lipofuscinosis, neuronal 6, late infantile, variant (CLN6), mRNA [NM_017882]	54982	GO:0044265|GO:0008219|GO:0005783|GO:0031987|GO:0045862|GO:0042803|GO:0030163|GO:0016020|GO:0001573|GO:0005789|GO:0005788|GO:0007042|GO:0016021|GO:0007040|GO:0007601|GO:0030203|GO:0008203	68500008	chr15	68499949	-	hs|15q23	NM_017882	ceroid-lipofuscinosis, neuronal 6, late infantile, variant	CLN6	chr15:68500008-68499949	NM_017882	Hs.584921
A_33_P3357949	-6.48628	-2.69739	6.48628	down	FALSE	Homo sapiens ets variant 1 (ETV1), transcript variant 1, mRNA [NM_004956]	2115	GO:0043565|GO:0005515|GO:0006355|GO:0003700|GO:0006366|GO:0048935|GO:0005634	13934144	chr7	13934085	-	hs|7p21.2	NM_004956	ets variant 1	ETV1	chr7:13934144-13934085	NM_004956	Hs.22634
A_19_P00806397	-3.22951	-1.69132	3.22951	down	FALSE	lincRNA:chr2:111965352-112252622 forward strand			112252569	chr2	112252510	+	hs|2q13				chr2:112252510-112252569
A_24_P66027	-16.3451	-4.03079	16.3451	down	FALSE	Homo sapiens apolipoprotein B mRNA editing enzyme, catalytic polypeptide-like 3B (APOBEC3B), mRNA [NM_004900]	9582	GO:0016814|GO:0016787|GO:0003723|GO:0008270|GO:0010529|GO:0046872	39387597	chr22	39387538	+	hs|22q13.1	NM_004900	apolipoprotein B mRNA editing enzyme, catalytic polypeptide-like 3B	APOBEC3B	chr22:39387538-39387597	NM_004900	Hs.226307
A_23_P403284	-2.85356	-1.51276	2.85356	down	FALSE	Homo sapiens orthodenticle homeobox 1 (OTX1), transcript variant 1, mRNA [NM_014562]	5013	GO:0043565|GO:0006355|GO:0042472|GO:0003700|GO:0006357|GO:0030901|GO:0007275|GO:0005634|GO:0030900|GO:0009952	63284248	chr2	63284189	+	hs|2p15	NM_014562	orthodenticle homeobox 1	OTX1	chr2:63284189-63284248	NM_014562	Hs.445340
A_19_P00317978	-2.4394	-1.28653	2.4394	down	FALSE	lincRNA:chr17:30704316-30704815 forward strand			30704723	chr17	30704664	+	hs|17q12				chr17:30704664-30704723
A_33_P3211569	-3.94511	-1.98007	3.94511	down	FALSE	Homo sapiens v-erb-b2 erythroblastic leukemia viral oncogene homolog 3 (avian) (ERBB3), transcript variant s, mRNA [NM_001005915]	2065	GO:0005515|GO:0005886|GO:0061098|GO:0051048|GO:0005634|GO:0007409|GO:0051402|GO:0005615|GO:0042803|GO:0007507|GO:0016323|GO:0014037|GO:0043524|GO:0016324|GO:0030296|GO:0019838|GO:0000166|GO:0046326|GO:0045211|GO:0042127|GO:0042476|GO:0004872|GO:0009968|GO:0032869|GO:0046982|GO:0003197|GO:0060056|GO:0042493|GO:0021545|GO:0014068|GO:0005576|GO:0016328|GO:0005524|GO:0014065|GO:0043235|GO:0007165|GO:…	56479276	chr12	56479217	+	hs|12q13.2	NM_001005915	v-erb-b2 erythroblastic leukemia viral oncogene homolog 3 (avian)	ERBB3	chr12:56479217-56479276	NM_001005915	Hs.118681
A_33_P3248629	-3.15853	-1.65925	3.15853	down	FALSE	DENN/MADD domain containing 2A [Source:HGNC Symbol;Acc:22212] [ENST00000492720]	27147		140244416	chr7	140244357	-	hs|7q34	BC115004	DENN/MADD domain containing 2A	DENND2A	chr7:140244416-140244357		Hs.6385
A_24_P319923	-4.3825	-2.13176	4.3825	down	FALSE	Homo sapiens myosin light chain kinase (MYLK), transcript variant 1, mRNA [NM_053025]	4638	GO:0005515|GO:0005516|GO:0001725|GO:0071476|GO:0030335|GO:0060414|GO:0014820|GO:0051928|GO:0090303|GO:0032060|GO:0003779|GO:0032154|GO:0005524|GO:0046872|GO:0030027|GO:0005829|GO:0006939|GO:0005737|GO:0006936|GO:0000166|GO:0016301|GO:0004687|GO:0006468	123331220	chr3	123331161	-	hs|3q21.1	NM_053025	myosin light chain kinase	MYLK	chr3:123331220-123331161	NM_053025	Hs.477375
A_33_P3418125	-4.63726	-2.21327	4.63726	down	FALSE	Homo sapiens GLI pathogenesis-related 1 (GLIPR1), mRNA [NM_006851]	11010	GO:0005886|GO:0005576|GO:0016021|GO:0044255	75895715	chr12	75895656	+	hs|12q21.2	NM_006851	GLI pathogenesis-related 1	GLIPR1	chr12:75895656-75895715	NM_006851	Hs.205558
A_23_P253752	-11.5503	-3.52986	11.5503	down	FALSE	Homo sapiens family with sequence similarity 54, member A (FAM54A), transcript variant 2, mRNA [NM_138419]	113115		136552451	chr6	136552392	-	hs|6q23.3	NM_138419	family with sequence similarity 54, member A	FAM54A	chr6:136552451-136552392	NM_138419	Hs.121536
A_23_P2181	-2.1936	-1.1333	2.1936	down	FALSE	Homo sapiens cytochrome b5 reductase 2 (CYB5R2), mRNA [NM_016229]	51700	GO:0005739|GO:0016020|GO:0004128|GO:0016491|GO:0016126|GO:0005625|GO:0055114	7686411	chr11	7686352	-	hs|11p15.4	NM_016229	cytochrome b5 reductase 2	CYB5R2	chr11:7686411-7686352	NM_016229	Hs.414362
A_19_P00319324	-2.65432	-1.40834	2.65432	down	FALSE	lincRNA:chr3:171506370-171528740 reverse strand			171506525	chr3	171506466	-	hs|3q26.2				chr3:171506525-171506466
A_24_P123245	-2.18459	-1.12736	2.18459	down	FALSE	Homo sapiens heterogeneous nuclear ribonucleoprotein D (AU-rich element RNA binding protein 1, 37kDa) (HNRNPD), transcript variant 1, mRNA [NM_031370]	3184	GO:0008380|GO:0005515|GO:0010467|GO:0006396|GO:0006355|GO:0016070|GO:0016071|GO:0003723|GO:0042162|GO:0005730|GO:0005634|GO:0003677|GO:0005829|GO:0006401|GO:0005737|GO:0000166|GO:0000398|GO:0030529|GO:0005654|GO:0048255|GO:0045893|GO:0030530	83274916	chr4	83274857	-	hs|4q21.22	NM_031370	heterogeneous nuclear ribonucleoprotein D (AU-rich element RNA binding protein 1, 37kDa)	HNRNPD	chr4:83274916-83274857	NM_031370	Hs.480073
A_24_P340066	-2.45112	-1.29344	2.45112	down	FALSE	Homo sapiens E74-like factor 4 (ets domain transcription factor) (ELF4), transcript variant 1, mRNA [NM_001421]	2000	GO:0043565|GO:0005515|GO:0006355|GO:0003700|GO:0045944|GO:0016605|GO:0001787|GO:0005634|GO:0045893|GO:0001866	129198964	chrX	129198905	-	hs|Xq26.1	NM_001421	E74-like factor 4 (ets domain transcription factor)	ELF4	chrX:129198964-129198905	NM_001421	Hs.271940
A_23_P26557	-14.336	-3.84157	14.336	down	FALSE	Homo sapiens chromosome 16 open reading frame 59 (C16orf59), mRNA [NM_025108]	80178		2514854	chr16	2514795	+	hs|16p13.3	NM_025108	chromosome 16 open reading frame 59	C16orf59	chr16:2514795-2514854	NM_025108	Hs.534491
A_33_P3265376	-3.89573	-1.96189	3.89573	down	FALSE	Homo sapiens homer homolog 3 (Drosophila) (HOMER3), transcript variant 4, mRNA [NM_001145724]	9454	GO:0005515|GO:0005737|GO:0030054|GO:0005886|GO:0045211|GO:0019904|GO:0007216|GO:0045202|GO:0014069|GO:0006605|GO:0005575|GO:0008022	19049274	chr19	19049215	-	hs|19p13.11	NM_001145724	homer homolog 3 (Drosophila)	HOMER3	chr19:19049274-19049215	NM_001145724	Hs.720208
A_23_P345460	-30.1584	-4.91449	30.1584	down	FALSE	Homo sapiens pleckstrin homology domain containing, family G (with RhoGef domain) member 4 (PLEKHG4), transcript variant 1, mRNA [NM_015432]	25894	GO:0005622|GO:0005085|GO:0035023|GO:0005089	67323293	chr16	67323234	+	hs|16q22.1	NM_015432	pleckstrin homology domain containing, family G (with RhoGef domain) member 4	PLEKHG4	chr16:67323234-67323293	NM_015432	Hs.188781
A_33_P3405128	-2.59102	-1.37352	2.59102	down	FALSE	cation channel, sperm associated 2 [Source:HGNC Symbol;Acc:18810] [ENST00000409481]	117155	GO:0005515|GO:0005262|GO:0020017|GO:0005244|GO:0001539|GO:0005886|GO:0007275|GO:0030317|GO:0007283|GO:0055085|GO:0030154|GO:0009566|GO:0005929|GO:0009434|GO:0016021|GO:0006811	43942033	chr15	43941974	-	hs|15q15.3		cation channel, sperm associated 2	CATSPER2	chr15:43942033-43941974
A_33_P3261927	-2.3759	-1.24848	2.3759	down	FALSE	Homo sapiens zinc finger protein 789 (ZNF789), transcript variant 1, mRNA [NM_213603]	285989	GO:0005622|GO:0006355|GO:0008270|GO:0005634|GO:0003677|GO:0046872	99085093	chr7	99085034	+	hs|7q22.1	NM_213603	zinc finger protein 789	ZNF789	chr7:99085034-99085093	NM_213603	Hs.440384
A_24_P17870	-19.3686	-4.27565	19.3686	down	FALSE	Homo sapiens HLA complex P5 (non-protein coding) (HCP5), non-coding RNA [NR_040662]	10866	GO:0006952	31432704	chr6	31432645	+	hs|6p21.33	NR_040662	HLA complex P5 (non-protein coding)	HCP5	chr6:31432645-31432704	NR_040662	Hs.728757
A_23_P131866	-12.679	-3.66437	12.679	down	FALSE	Homo sapiens aurora kinase A (AURKA), transcript variant 1, mRNA [NM_198433]	6790	GO:0005515|GO:0048471|GO:0005634|GO:0031145|GO:0005829|GO:0005737|GO:0046777|GO:0031647|GO:0000166|GO:0016301|GO:0005876|GO:0007051|GO:0005856|GO:0032355|GO:0031625|GO:0005813|GO:0019901|GO:0048015|GO:0005819|GO:0030496|GO:0045840|GO:0046605|GO:0005524|GO:0007049|GO:0007067|GO:0004672|GO:0004674|GO:0030030|GO:0004712|GO:0006468|GO:0031616|GO:0000278|GO:0051301	54945179	chr20	54945120	-	hs|20q13.2	NM_198433	aurora kinase A	AURKA	chr20:54945179-54945120	NM_198433	Hs.250822
A_23_P59418	-2.28374	-1.1914	2.28374	down	FALSE	Homo sapiens nuclear respiratory factor 1 (NRF1), transcript variant 1, mRNA [NM_005011]	4899	GO:0051593|GO:0001666|GO:0005737|GO:0006357|GO:0051602|GO:0031100|GO:0032496|GO:0005634|GO:0007005|GO:0006091|GO:0032355|GO:0003677	129395230	chr7	129395171	+	hs|7q32.2	NM_005011	nuclear respiratory factor 1	NRF1	chr7:129395171-129395230	NM_005011	Hs.654363
A_23_P12463	-2.84391	-1.50788	2.84391	down	FALSE	Homo sapiens quiescin Q6 sulfhydryl oxidase 1 (QSOX1), transcript variant 1, mRNA [NM_002826]	5768	GO:0030173|GO:0005794|GO:0016020|GO:0000139|GO:0016971|GO:0016491|GO:0006467|GO:0045454|GO:0005576|GO:0016021|GO:0005615	180167108	chr1	180167049	+	hs|1q25.2	NM_002826	quiescin Q6 sulfhydryl oxidase 1	QSOX1	chr1:180167049-180167108	NM_002826	Hs.730680
A_24_P49747	-4.20983	-2.07376	4.20983	down	FALSE	PREDICTED: Homo sapiens high mobility group protein B3-like (LOC646993), mRNA [XM_929965]			36303660	chr9	36303601	-	hs|9p13.2	XM_929965			chr9:36303660-36303601		Hs.591080
A_23_P87591	-2.32768	-1.2189	2.32768	down	FALSE	Homo sapiens YEATS domain containing 4 (YEATS4), mRNA [NM_006530]	8089	GO:0005515|GO:0006355|GO:0003700|GO:0005634|GO:0008022|GO:0003677|GO:0016363|GO:0007067|GO:0043967|GO:0043968|GO:0035267|GO:0005200|GO:0005654|GO:0045893|GO:0040008|GO:0016568	69784185	chr12	69784126	+	hs|12q15	NM_006530	YEATS domain containing 4	YEATS4	chr12:69784126-69784185	NM_006530	Hs.4029
A_19_P00321750	-3.52784	-1.81878	3.52784	down	FALSE	lincRNA:chr6:21666674-22196049 forward strand			22195700	chr6	22195641	+	hs|6p22.3				chr6:22195641-22195700
A_19_P00320959	-2.30778	-1.20651	2.30778	down	FALSE	lincRNA:chr15:34422665-34423323 reverse strand			34422951	chr15	34422892	-	hs|15q14				chr15:34422951-34422892
A_33_P3337242	-2.92974	-1.55077	2.92974	down	FALSE	Homo sapiens dystrobrevin binding protein 1 (DTNBP1), transcript variant 1, mRNA [NM_032122]	84062	GO:0005515|GO:0043005|GO:0030424|GO:0033162|GO:0030054|GO:0005783|GO:0045202|GO:0005634|GO:0031175|GO:0005829|GO:0030426|GO:0005737|GO:0043197|GO:0045211|GO:0030672|GO:0019717|GO:0006996|GO:0031532|GO:0006892|GO:0014069|GO:0031410|GO:0042383|GO:0033267|GO:0016528|GO:0031083|GO:0007596|GO:0060159|GO:0048812|GO:0005789|GO:0060155|GO:0050896|GO:0016044|GO:0010008|GO:0005768	15524832	chr6	15524773	-	hs|6p22.3	NM_032122	dystrobrevin binding protein 1	DTNBP1	chr6:15524832-15524773	NM_032122	Hs.571148
A_23_P66637	-2.58296	-1.36903	2.58296	down	FALSE	Homo sapiens sarcoglycan, alpha (50kDa dystrophin-associated glycoprotein) (SGCA), transcript variant 1, mRNA [NM_000023]	6442	GO:0042383|GO:0005737|GO:0007517|GO:0006936|GO:0016010|GO:0005911|GO:0016012|GO:0005509|GO:0045121|GO:0016021|GO:0005856	48253286	chr17	48253227	+	hs|17q21.33	NM_000023	sarcoglycan, alpha (50kDa dystrophin-associated glycoprotein)	SGCA	chr17:48253227-48253286	NM_000023	Hs.463412
A_19_P00800237	-5.07129	-2.34235	5.07129	down	FALSE	lincRNA:chr19:53149513-53154883 reverse strand			53151035	chr19	53150976	-	hs|19q13.32				chr19:53151035-53150976
A_23_P43157	-11.4989	-3.52343	11.4989	down	FALSE	Homo sapiens v-myb myeloblastosis viral oncogene homolog (avian)-like 1 (MYBL1), transcript variant 1, mRNA [NM_001080416]	4603	GO:0006355|GO:0005730|GO:0005634|GO:0045893|GO:0003677	67474765	chr8	67474706	-	hs|8q13.1	NM_001080416	v-myb myeloblastosis viral oncogene homolog (avian)-like 1	MYBL1	chr8:67474765-67474706	NM_001080416	Hs.445898
A_23_P145874	-8.52288	-3.09134	8.52288	down	FALSE	Homo sapiens sterile alpha motif domain containing 9-like (SAMD9L), mRNA [NM_152703]	219285		92760278	chr7	92760219	-	hs|7q21.2	NM_152703	sterile alpha motif domain containing 9-like	SAMD9L	chr7:92760278-92760219	NM_152703	Hs.489118
A_23_P212284	-5.14642	-2.36357	5.14642	down	FALSE	Homo sapiens POC1 centriolar protein homolog A (Chlamydomonas) (POC1A), transcript variant 1, mRNA [NM_015426]	25886	GO:0005813|GO:0005737|GO:0005814|GO:0042995|GO:0005932|GO:0005856	52109513	chr3	52109454	-	hs|3p21.2	NM_015426	POC1 centriolar protein homolog A (Chlamydomonas)	POC1A	chr3:52109513-52109454	NM_015426	Hs.476306
A_19_P00317691	-4.26549	-2.09271	4.26549	down	FALSE	lincRNA:chr13:50614546-50615364 reverse strand			50614844	chr13	50614785	-	hs|13q14.3				chr13:50614844-50614785
A_24_P108301	-3.11374	-1.63865	3.11374	down	FALSE	Homo sapiens rotatin (RTTN), mRNA [NM_173630]	25914	GO:0007368|GO:0005488|GO:0007275	67671163	chr18	67671104	-	hs|18q22.2	NM_173630	rotatin	RTTN	chr18:67671163-67671104	NM_173630	Hs.654809
A_33_P3392177	-2.12756	-1.0892	2.12756	down	FALSE	Homo sapiens chloride intracellular channel 5 (CLIC5), nuclear gene encoding mitochondrial protein, transcript variant 1, mRNA [NM_001114086]	53405	GO:0005515|GO:0006821|GO:0007565|GO:0005244|GO:0005794|GO:0005815|GO:0005247|GO:0007605|GO:0060088|GO:0034707|GO:0032420|GO:0005626|GO:0015629|GO:0005737|GO:0008104|GO:0016020|GO:0050885|GO:0006810|GO:0016021|GO:0005938|GO:0006811	45882033	chr6	45881974	-	hs|6p21.1	NM_001114086	chloride intracellular channel 5	CLIC5	chr6:45882033-45881974	NM_001114086	Hs.485489
A_23_P350895	-3.46883	-1.79445	3.46883	down	FALSE	RAB GTPase activating protein 1 [Source:HGNC Symbol;Acc:17155] [ENST00000317419]	23637	GO:0043547|GO:0005622|GO:0005515|GO:0007049|GO:0005813|GO:0005737|GO:0015631|GO:0005875|GO:0005856|GO:0005097|GO:0005829|GO:0005096	125752744	chr9	125752685	+	hs|9q33.2	AK022408	RAB GTPase activating protein 1	RABGAP1	chr9:125752685-125752744		Hs.271341
A_23_P7636	-7.00162	-2.80769	7.00162	down	FALSE	Homo sapiens pituitary tumor-transforming 1 (PTTG1), mRNA [NM_004219]	9232	GO:0005515|GO:0051276|GO:0017124|GO:0006355|GO:0003700|GO:0004869|GO:0006366|GO:0005634|GO:0007283|GO:0031145|GO:0005829|GO:0005737|GO:0007067|GO:0006281|GO:0007059|GO:0000278|GO:0051301	159855703	chr5	159855644	+	hs|5q33.3	NM_004219	pituitary tumor-transforming 1	PTTG1	chr5:159855644-159855703	NM_004219	Hs.350966
A_33_P3372910	-4.10605	-2.03775	4.10605	down	FALSE	Homo sapiens DEAD (Asp-Glu-Ala-Asp) box polypeptide 58 (DDX58), mRNA [NM_014314]	23586	GO:0003725|GO:0005515|GO:0008026|GO:0032728|GO:0016817|GO:0032727|GO:0004386|GO:0042993|GO:0005524|GO:0046872|GO:0042802|GO:0005829|GO:0051091|GO:0005737|GO:0003690|GO:0000166|GO:0045944|GO:0045087|GO:0002230|GO:0009597|GO:0008270|GO:0032480	32455457	chr9	32455398	-	hs|9p21.1	NM_014314	DEAD (Asp-Glu-Ala-Asp) box polypeptide 58	DDX58	chr9:32455457-32455398	NM_014314	Hs.190622
A_23_P71328	-4.06337	-2.02268	4.06337	down	FALSE	Homo sapiens matrilin 2 (MATN2), transcript variant 2, mRNA [NM_030583]	4147	GO:0031012|GO:0008150|GO:0003674|GO:0005509|GO:0005578|GO:0005576	99042814	chr8	99042755	+	hs|8q22.2	NM_030583	matrilin 2	MATN2	chr8:99042755-99042814	NM_030583	Hs.189445
A_23_P151046	-4.83536	-2.27362	4.83536	down	FALSE	Homo sapiens killer cell lectin-like receptor subfamily C, member 1 (KLRC1), transcript variant 1, mRNA [NM_002259]	3821	GO:0005886|GO:0005887|GO:0005488|GO:0050776|GO:0005529|GO:0004872|GO:0007166|GO:0004888	10598822	chr12	10598763	-	hs|12p13.2	NM_002259	killer cell lectin-like receptor subfamily C, member 1	KLRC1	chr12:10598822-10598763	NM_002259	Hs.512576
A_33_P3271273	-3.0231	-1.59603	3.0231	down	FALSE	Homo sapiens homeobox B2 (HOXB2), mRNA [NM_002145]	3212	GO:0003700|GO:0002011|GO:0008015|GO:0021569|GO:0048705|GO:0005634|GO:0007275|GO:0048857|GO:0009953|GO:0009952|GO:0043565|GO:0021570|GO:0021612	46620956	chr17	46620897	-	hs|17q21.32	NM_002145	homeobox B2	HOXB2	chr17:46620956-46620897	NM_002145	Hs.514289
A_32_P122754	-5.08493	-2.34623	5.08493	down	FALSE	Homo sapiens chromosome 9 open reading frame 30 (C9orf30), transcript variant 1, mRNA [NM_080655]	91283	GO:0042802	103213110	chr9	103213052	+	hs|9q31.1	NM_080655	chromosome 9 open reading frame 30	C9orf30	chr9:103213052-103213110	NM_080655	Hs.530272
A_23_P131935	-5.07945	-2.34467	5.07945	down	FALSE	Homo sapiens fermitin family member 1 (FERMT1), mRNA [NM_017671]	55612	GO:0090162|GO:0051546|GO:0030054|GO:0005886|GO:0032587|GO:0042995|GO:0043616|GO:0005829|GO:0005737|GO:0031941|GO:0005488|GO:0005856|GO:0007155|GO:0005925	6055889	chr20	6055830	-	hs|20p12.3	NM_017671	fermitin family member 1	FERMT1	chr20:6055889-6055830	NM_017671	Hs.472054
A_32_P351968	-12.902	-3.68952	12.902	down	FALSE	Homo sapiens major histocompatibility complex, class II, DM beta (HLA-DMB), mRNA [NM_002118]	3109	GO:0050852|GO:0006955|GO:0005886|GO:0002504|GO:0031902|GO:0031295|GO:0019221|GO:0042613|GO:0016021|GO:0005765|GO:0060333|GO:0005768	32902563	chr6	32902504	-	hs|6p21.32	NM_002118	major histocompatibility complex, class II, DM beta	HLA-DMB	chr6:32902563-32902504	NM_002118	Hs.351279
A_23_P22614	-3.23311	-1.69292	3.23311	down	FALSE	Homo sapiens septin 6 (SEPT6), transcript variant V, mRNA [NM_145802]	23157	GO:0031105|GO:0005515|GO:0005694|GO:0005819|GO:0030496|GO:0005575|GO:0005525|GO:0032154|GO:0008021|GO:0000910|GO:0005737|GO:0007049|GO:0000166|GO:0044419|GO:0000777|GO:0043679|GO:0005856	118763459	chrX	118763400	-	hs|Xq24	NM_145802	septin 6	2014-09-06	chrX:118763459-118763400	NM_145802	Hs.496666
A_19_P00328103	-4.4162	-2.1428	4.4162	down	FALSE	lincRNA:chr11:72446627-72462602 reverse strand			72447592	chr11	72447533	-	hs|11q13.4				chr11:72447592-72447533
A_23_P256375	-2.34692	-1.23077	2.34692	down	FALSE	Homo sapiens syntaxin 4 (STX4), mRNA [NM_004604]	6810	GO:0005802|GO:0005515|GO:0048471|GO:0016081|GO:0005886|GO:0042581|GO:0031201|GO:0006886|GO:0005829|GO:0016323|GO:0005737|GO:0016324|GO:0000149|GO:0006836|GO:0016192|GO:0005773|GO:0017137|GO:0009986|GO:0006892|GO:0030507|GO:0030168|GO:0042383|GO:0005484|GO:0006461|GO:0006944|GO:0016020|GO:0007596|GO:0043219|GO:0001950|GO:0016021|GO:0016044	31051380	chr16	31051321	+	hs|16p11.2	NM_004604	syntaxin 4	STX4	chr16:31051321-31051380	NM_004604	Hs.83734
A_33_P3736691	-2.00533	-1.00384	2.00533	down	FALSE	Homo sapiens zinc finger protein 430 (ZNF430), transcript variant 1, mRNA [NM_025189]	80264	GO:0005622|GO:0006355|GO:0008270|GO:0005634|GO:0003677|GO:0046872	21240225	chr19	21240166	+	hs|19p12	NM_025189	zinc finger protein 430	ZNF430	chr19:21240166-21240225	NM_025189	Hs.729202
A_23_P215517	-3.54229	-1.82468	3.54229	down	FALSE	Homo sapiens kelch-like 7 (Drosophila) (KLHL7), transcript variant 3, mRNA [NM_001172428]	55975	GO:0005737|GO:0005886|GO:0005730|GO:0005634	23165444	chr7	23165385	+	hs|7p15.3	NM_001172428	kelch-like 7 (Drosophila)	KLHL7	chr7:23165385-23165444	NM_001172428	Hs.654817
A_32_P101031	-20.228	-4.33828	20.228	down	FALSE	Homo sapiens LY6/PLAUR domain containing 1 (LYPD1), transcript variant 1, mRNA [NM_144586]	116372	GO:0005886|GO:0031225	133402490	chr2	133402431	-	hs|2q21.2	NM_144586	LY6/PLAUR domain containing 1	LYPD1	chr2:133402490-133402431	NM_144586	Hs.728939
A_33_P3323847	-6.94273	-2.7955	6.94273	down	FALSE	Homo sapiens RecQ protein-like 4 (RECQL4), mRNA [NM_004260]	9401	GO:0008026|GO:0043140|GO:0000405|GO:0004386|GO:0005634|GO:0006310|GO:0007275|GO:0003676|GO:0005524|GO:0006260|GO:0000733|GO:0005737|GO:0006281|GO:0016787|GO:0000166|GO:0008270|GO:0032508|GO:0000739	145736731	chr8	145736672	-	hs|8q24.3	NM_004260	RecQ protein-like 4	RECQL4	chr8:145736731-145736672	NM_004260	Hs.31442
A_32_P44394	-23.8827	-4.57789	23.8827	down	FALSE	Homo sapiens absent in melanoma 2 (AIM2), mRNA [NM_004833]	9447	GO:0035458|GO:0050702|GO:0005730|GO:0005634|GO:0002218|GO:0035690|GO:0005829|GO:0005739|GO:0044444|GO:0005737|GO:0006955|GO:0003690|GO:0045087	159033365	chr1	159033306	-	hs|1q23.1	NM_004833	absent in melanoma 2	AIM2	chr1:159033365-159033306	NM_004833	Hs.281898
A_24_P41570	-3.19201	-1.67447	3.19201	down	FALSE	Homo sapiens H2A histone family, member Z (H2AFZ), mRNA [NM_002106]	3015	GO:0001740|GO:0005694|GO:0006334|GO:0005634|GO:0000786|GO:0003677	100869267	chr4	100869240	-	hs|4q23	NM_002106	H2A histone family, member Z	H2AFZ	chr4:100869267-100869240	NM_002106	Hs.119192
A_23_P126844	-23.945	-4.58165	23.945	down	FALSE	Homo sapiens tumor necrosis factor receptor superfamily, member 25 (TNFRSF25), transcript variant 1, mRNA [NM_148965]	8718	GO:0008624|GO:0005886|GO:0006915|GO:0042981|GO:0005576|GO:0006917|GO:0033209|GO:0005829|GO:0007165|GO:0005031|GO:0005488|GO:0005887|GO:0004872|GO:0007166	6521304	chr1	6521245	-	hs|1p36.31	NM_148965	tumor necrosis factor receptor superfamily, member 25	TNFRSF25	chr1:6521304-6521245	NM_148965	Hs.462529
A_33_P3281033	-3.20547	-1.68054	3.20547	down	FALSE	Homo sapiens chromosome 20 open reading frame 133, mRNA (cDNA clone IMAGE:4513167). [BC035876]	140733	GO:0042278|GO:0019213|GO:0005575	15966605	chr20	15966546	+	hs|20p12.1	BC035876	MACRO domain containing 2	MACROD2	chr20:15966546-15966605		Hs.661576
A_23_P312999	-3.1448	-1.65297	3.1448	down	FALSE	Homo sapiens chromosome 4 open reading frame 22 (C4orf22), transcript variant 2, mRNA [NM_152770]	255119		81504299	chr4	81284032	+	hs|4q21.21	NM_152770	chromosome 4 open reading frame 22	C4orf22	chr4:81284032-81504299	NM_152770	Hs.527104
A_24_P58620	-4.52941	-2.17932	4.52941	down	FALSE	Homo sapiens GRAM domain containing 1B (GRAMD1B), mRNA [NM_020716]	57476	GO:0016020|GO:0016021	123489901	chr11	123489842	+	hs|11q24.1	NM_020716	GRAM domain containing 1B	GRAMD1B	chr11:123489842-123489901	NM_020716	Hs.144725
A_23_P60727	-12.0573	-3.59183	12.0573	down	FALSE	Homo sapiens potassium large conductance calcium-activated channel, subfamily M, alpha member 1 (KCNMA1), transcript variant 2, mRNA [NM_002247]	3778	GO:0005515|GO:0005886|GO:0007268|GO:0046872|GO:0016324|GO:0000166|GO:0005249|GO:0008076|GO:0042391|GO:0006813|GO:0071805|GO:0034465|GO:0060072|GO:0006811|GO:0001666|GO:0005244|GO:0043065|GO:0030007|GO:0005267|GO:0030168|GO:0006970|GO:0003779|GO:0055085|GO:0060073|GO:0060083|GO:0045794|GO:0051592|GO:0007596|GO:0005901|GO:0016021|GO:0015269	78649304	chr10	78649245	-	hs|10q22.3	NM_002247	potassium large conductance calcium-activated channel, subfamily M, alpha member 1	KCNMA1	chr10:78649304-78649245	NM_002247	Hs.144795
A_23_P132277	-6.79322	-2.7641	6.79322	down	FALSE	Homo sapiens minichromosome maintenance complex component 5 (MCM5), mRNA [NM_006739]	4174	GO:0005515|GO:0042555|GO:0004386|GO:0000216|GO:0005634|GO:0003677|GO:0005524|GO:0000084|GO:0006260|GO:0006271|GO:0000082|GO:0016787|GO:0000166|GO:0006270|GO:0000075|GO:0005654|GO:0000278	35820178	chr22	35819307	+	hs|22q12.3	NM_006739	minichromosome maintenance complex component 5	MCM5	chr22:35819307-35820178	NM_006739	Hs.517582
A_23_P125265	-4.30051	-2.10451	4.30051	down	FALSE	Homo sapiens karyopherin alpha 2 (RAG cohort 1, importin alpha 1) (KPNA2), mRNA [NM_002266]	3838	GO:0005515|GO:0042826|GO:0005634|GO:0006259|GO:0006607|GO:0006886|GO:0000085|GO:0005737|GO:0044419|GO:0008565|GO:0005654|GO:0008139|GO:0000018|GO:0000072	66042717	chr17	66042658	+	hs|17q24.2	NM_002266	karyopherin alpha 2 (RAG cohort 1, importin alpha 1)	KPNA2	chr17:66042658-66042717	NM_002266	Hs.594238
A_32_P15799	-2.82162	-1.49652	2.82162	down	FALSE	Homo sapiens high mobility group nucleosomal binding domain 2 (HMGN2), mRNA [NM_005517]	3151	GO:0006355|GO:0005737|GO:0006325|GO:0005634|GO:0003677|GO:0000785	26802458	chr1	26802399	+	hs|1p36.11	NM_005517	high mobility group nucleosomal binding domain 2	HMGN2	chr1:26802399-26802458	NM_005517	Hs.181163
A_23_P134113	-2.37938	-1.25059	2.37938	down	FALSE	Homo sapiens chromosome 6 open reading frame 192 (C6orf192), mRNA [NM_052831]	116843	GO:0016020|GO:0016021|GO:0055085	133090609	chr6	133090550	-	hs|6q23.2	NM_052831	chromosome 6 open reading frame 192	C6orf192	chr6:133090609-133090550	NM_052831	Hs.347144
A_33_P3361152	-18.4041	-4.20196	18.4041	down	FALSE	Homo sapiens uncharacterized LOC100134259 (LOC100134259), non-coding RNA [NR_024452]	100134259		47086145	chr2	47086086	+	hs|2p21	NR_024452	uncharacterized LOC100134259	LOC100134259	chr2:47086086-47086145	NR_024452	Hs.114449
A_23_P423457	-2.43803	-1.28571	2.43803	down	FALSE	Homo sapiens serine incorporator 5 (SERINC5), transcript variant 2, mRNA [NM_178276]	256987	GO:0006629|GO:0016020|GO:0005783|GO:0005789|GO:0051347|GO:0016021|GO:0008654|GO:0006658	79473218	chr5	79473159	-	hs|5q14.1	NM_178276	serine incorporator 5	SERINC5	chr5:79473218-79473159	NM_178276	Hs.288232
A_23_P18684	-5.36054	-2.42238	5.36054	down	FALSE	Homo sapiens calmegin (CLGN), transcript variant 1, mRNA [NM_004362]	1047	GO:0007338|GO:0006461|GO:0016020|GO:0006457|GO:0005783|GO:0005509|GO:0005789|GO:0051082|GO:0016021|GO:0005635|GO:0007339	141310434	chr4	141310375	-	hs|4q31.1	NM_004362	calmegin	CLGN	chr4:141310434-141310375	NM_004362	Hs.86368
A_33_P3252196	-9.01399	-3.17217	9.01399	down	FALSE	Homo sapiens enhancer of zeste homolog 2 (Drosophila) (EZH2), transcript variant 1, mRNA [NM_004456]	2146	GO:0005515|GO:0006355|GO:0016571|GO:0008168|GO:0006325|GO:0005634|GO:0003677|GO:0018024|GO:0042054|GO:0035098|GO:0048387|GO:0045892|GO:0016740|GO:0016568	148504564	chr7	148504505	-	hs|7q36.1	NM_004456	enhancer of zeste homolog 2 (Drosophila)	EZH2	chr7:148504564-148504505	NM_004456	Hs.444082
A_24_P243396	-3.37173	-1.75349	3.37173	down	FALSE	Homo sapiens Treacher Collins-Franceschetti syndrome 1 (TCOF1), transcript variant 3, mRNA [NM_001008657]	6949	GO:0005515|GO:0005215|GO:0005737|GO:0001501|GO:0006810|GO:0005730|GO:0005634	149763713	chr5	149763654	+	hs|5q32	NM_001008657	Treacher Collins-Franceschetti syndrome 1	TCOF1	chr5:149763654-149763713	NM_001008657	Hs.519672
A_23_P434890	-14.294	-3.83734	14.294	down	FALSE	Homo sapiens caspase recruitment domain family, member 10 (CARD10), mRNA [NM_014550]	29775	GO:0005622|GO:0005515|GO:0005737|GO:0006461|GO:0032449|GO:0007250|GO:0030159|GO:0042981	37886506	chr22	37886447	-	hs|22q13.1	NM_014550	caspase recruitment domain family, member 10	CARD10	chr22:37886506-37886447	NM_014550	Hs.57973
A_23_P92202	-2.01288	-1.00926	2.01288	down	FALSE	Homo sapiens GDP-mannose pyrophosphorylase B (GMPPB), transcript variant 2, mRNA [NM_021971]	29925	GO:0009058|GO:0000166|GO:0016779|GO:0009298|GO:0006488|GO:0005525|GO:0044267|GO:0016740|GO:0004475|GO:0043687|GO:0018279	49760101	chr3	49760042	-	hs|3p21.31	NM_021971	GDP-mannose pyrophosphorylase B	GMPPB	chr3:49760101-49760042	NM_021971	Hs.567488
A_23_P21838	-2.16882	-1.11691	2.16882	down	FALSE	Homo sapiens 2',3'-cyclic nucleotide 3' phosphodiesterase (CNP), mRNA [NM_033133]	1267	GO:0042470|GO:0008344|GO:0048471|GO:0016070|GO:0005886|GO:0009214|GO:0004113|GO:0000226|GO:0005624|GO:0007268|GO:0009636|GO:0007409|GO:0005524|GO:0005615|GO:0005622|GO:0005737|GO:0016787|GO:0016301	40127128	chr17	40127069	+	hs|17q21.2	NM_033133	2',3'-cyclic nucleotide 3' phosphodiesterase	CNP	chr17:40127069-40127128	NM_033133	Hs.273621
A_23_P137689	-3.67375	-1.87725	3.67375	down	FALSE	Homo sapiens olfactomedin-like 2B (OLFML2B), mRNA [NM_015441]	25903	GO:0031012|GO:0030198|GO:0050840|GO:0005576	161953276	chr1	161953217	-	hs|1q23.3	NM_015441	olfactomedin-like 2B	OLFML2B	chr1:161953276-161953217	NM_015441	Hs.507515
A_33_P3318292	-2.33875	-1.22574	2.33875	down	FALSE	Homo sapiens splicing factor proline/glutamine-rich (SFPQ), mRNA [NM_005066]	6421	GO:0005515|GO:0006397|GO:0008380|GO:0006355|GO:0003723|GO:0005634|GO:0006310|GO:0003677|GO:0016363|GO:0042382|GO:0006281|GO:0000166|GO:0000380|GO:0005654	35649300	chr1	35649241	-	hs|1p34.3	NM_005066	splicing factor proline/glutamine-rich	SFPQ	chr1:35649300-35649241	NM_005066	Hs.355934
A_33_P3316686	-2.70293	-1.43453	2.70293	down	FALSE	Homo sapiens cytochrome b5 reductase 4 (CYB5R4), mRNA [NM_016230]	51167	GO:0048471|GO:0004128|GO:0005783|GO:0006801|GO:0006091|GO:0042593|GO:0046872|GO:0016653|GO:0003032|GO:0016491|GO:0016174|GO:0048468|GO:0030073|GO:0046677|GO:0055114|GO:0020037	84618808	chr6	84618749	+	hs|6q14.2	NM_016230	cytochrome b5 reductase 4	CYB5R4	chr6:84618749-84618808	NM_016230	Hs.5741
A_33_P3376636	-3.06357	-1.61521	3.06357	down	FALSE	Homo sapiens optic atrophy 3 (autosomal recessive, with chorea and spastic paraplegia) (OPA3), nuclear gene encoding mitochondrial protein, transcript variant 1, mRNA [NM_001017989]	80207	GO:0005739|GO:0007601|GO:0050896	46031086	chr19	46031027	-	hs|19q13.32	NM_001017989	optic atrophy 3 (autosomal recessive, with chorea and spastic paraplegia)	OPA3	chr19:46031086-46031027	NM_001017989	Hs.466945
A_24_P192727	-4.18982	-2.06689	4.18982	down	FALSE	Kazal-type serine peptidase inhibitor domain 1 [Source:HGNC Symbol;Acc:25460] [ENST00000313664]	81621	GO:0001503|GO:0030198|GO:0007275|GO:0005576|GO:0005614|GO:0001558|GO:0030154|GO:0005520	102827795	chr10	102827736	+	hs|10q24.31	AK172864	Kazal-type serine peptidase inhibitor domain 1	KAZALD1	chr10:102827736-102827795		Hs.632079
A_33_P3824237	-2.79924	-1.48504	2.79924	down	FALSE	Homo sapiens uncharacterized LOC439990 (LOC439990), non-coding RNA [NR_038464]	439990		81979410	chr10	81979351	+	hs|10q22.3	NR_038464	uncharacterized LOC439990	LOC439990	chr10:81979351-81979410	NR_038464	Hs.365566
A_33_P3321711	-3.2118	-1.68338	3.2118	down	FALSE	Homo sapiens translocase of outer mitochondrial membrane 34 (TOMM34), nuclear gene encoding mitochondrial protein, mRNA [NM_006809]	10953	GO:0005739|GO:0005737|GO:0016020|GO:0005488|GO:0031072|GO:0006626|GO:0005741|GO:0016021|GO:0005048	43570831	chr20	43570772	-	hs|20q13.12	NM_006809	translocase of outer mitochondrial membrane 34	TOMM34	chr20:43570831-43570772	NM_006809	Hs.517066
A_23_P328069	-2.36057	-1.23914	2.36057	down	FALSE	Homo sapiens Hermansky-Pudlak syndrome 1 (HPS1), transcript variant 1, mRNA [NM_000195]	3257	GO:0005515|GO:0006996|GO:0060041|GO:0005624|GO:0005625|GO:0030318|GO:0005764|GO:0032816|GO:0005737|GO:0005887|GO:0007596|GO:0033299|GO:0048069|GO:0046983|GO:0043473|GO:0016023|GO:0007040|GO:0007601|GO:0050896	100176196	chr10	100176137	-	hs|10q24.2	NM_000195	Hermansky-Pudlak syndrome 1	HPS1	chr10:100176196-100176137	NM_000195	Hs.404568
A_23_P202071	-8.75737	-3.1305	8.75737	down	FALSE	Homo sapiens CUGBP, Elav-like family member 2 (CELF2), transcript variant 3, mRNA [NM_001025077]	10659	GO:0006397|GO:0006396|GO:0005737|GO:0000166|GO:0003723|GO:0008016|GO:0005634	11376284	chr10	11376225	+	hs|10p14	NM_001025077	CUGBP, Elav-like family member 2	CELF2	chr10:11376225-11376284	NM_001025077	Hs.309288
A_23_P320261	-8.32627	-3.05767	8.32627	down	FALSE	Homo sapiens dermokine (DMKN), transcript variant 1, mRNA [NM_001035516]	93099	GO:0005576|GO:0005615	35988194	chr19	35988135	-	hs|19q13.12	NM_001035516	dermokine	DMKN	chr19:35988194-35988135	NM_001035516	Hs.417795
A_23_P136683	-13.938	-3.80096	13.938	down	FALSE	Homo sapiens major histocompatibility complex, class II, DQ beta 1 (HLA-DQB1), transcript variant 2, mRNA [NM_001243961]	3119	GO:0050852|GO:0005794|GO:0005886|GO:0005783|GO:0002504|GO:0019221|GO:0031295|GO:0042613|GO:0005765|GO:0006955|GO:0016020|GO:0005789|GO:0016021|GO:0032395|GO:0010008|GO:0060333|GO:0005768	32628010	chr6	32627951	-	hs|6p21.32	NM_001243961	major histocompatibility complex, class II, DQ beta 1	HLA-DQB1	chr6:32628010-32627951	NM_001243961	Hs.409934
A_24_P9321	-3.69558	-1.8858	3.69558	down	FALSE	Homo sapiens histone cluster 1, H3i (HIST1H3I), mRNA [NM_003533]	8354		27839916	chr6	27839857	-	hs|6p22.1	NM_003533	histone cluster 1, H3i	HIST1H3I	chr6:27839916-27839857	NM_003533	Hs.132854
A_33_P3391290	-5.05054	-2.33644	5.05054	down	FALSE	Homo sapiens chromosome 5 open reading frame 13 (C5orf13), transcript variant 11, mRNA [NM_001142483]	9315	GO:0031103|GO:0005737|GO:0045664|GO:0005634|GO:0017015	111066427	chr5	111066368	-	hs|5q22.1	NM_001142483	chromosome 5 open reading frame 13	C5orf13	chr5:111066427-111066368	NM_001142483	Hs.36053
A_33_P3241661	-10.9296	-3.45017	10.9296	down	FALSE	PREDICTED: Homo sapiens hypothetical LOC388780 (LOC388780), miscRNA [XR_109642]	388780		2193786	chr20	2193727	+	hs|20p13	XR_109642	uncharacterized LOC388780	LOC388780	chr20:2193727-2193786	XR_109642
A_24_P926960	-18.0528	-4.17415	18.0528	down	FALSE	Homo sapiens multiple EGF-like-domains 6 (MEGF6), mRNA [NM_001409]	1953	GO:0008150|GO:0005509|GO:0005576|GO:0005575	3405056	chr1	3404997	-	hs|1p36.32	NM_001409	multiple EGF-like-domains 6	MEGF6	chr1:3405056-3404997	NM_001409	Hs.593645
A_23_P129556	-5.73271	-2.51922	5.73271	down	FALSE	Homo sapiens interleukin 4 receptor (IL4R), transcript variant 1, mRNA [NM_000418]	3566	GO:0005515|GO:0043627|GO:0004913|GO:0005886|GO:0043032|GO:0002532|GO:0043560|GO:0005576|GO:0005615|GO:0007165|GO:0006955|GO:0005887|GO:0042127|GO:0045626|GO:0004872|GO:0005057|GO:0035771|GO:0045630|GO:0030728|GO:0090197	27376058	chr16	27375999	+	hs|16p12.1	NM_000418	interleukin 4 receptor	IL4R	chr16:27375999-27376058	NM_000418	Hs.513457
A_23_P57474	-10.9615	-3.45438	10.9615	down	FALSE	Homo sapiens oxysterol binding protein 2 (OSBP2), transcript variant 1, mRNA [NM_030758]	23762	GO:0016020|GO:0006869|GO:0006810|GO:0008289	31302907	chr22	31302848	+	hs|22q12.2	NM_030758	oxysterol binding protein 2	OSBP2	chr22:31302848-31302907	NM_030758	Hs.517546
A_33_P3291831	-16.3187	-4.02845	16.3187	down	FALSE	Homo sapiens centrosomal protein 55kDa (CEP55), transcript variant 1, mRNA [NM_018131]	55165	GO:0007067|GO:0007049|GO:0005813|GO:0005737|GO:0005814|GO:0030496|GO:0005856|GO:0032154|GO:0051301	95279537	chr10	95279478	+	hs|10q23.33	NM_018131	centrosomal protein 55kDa	CEP55	chr10:95279478-95279537	NM_018131	Hs.14559
A_23_P201376	-8.83733	-3.14361	8.83733	down	FALSE	Homo sapiens synovial sarcoma, X breakpoint 2 interacting protein (SSX2IP), transcript variant 5, mRNA [NM_014021]	117178	GO:0005515|GO:0043234|GO:0030054|GO:0005913|GO:0019904|GO:0005634|GO:0007155	85109841	chr1	85109782	-	hs|1p22.3	NM_014021	synovial sarcoma, X breakpoint 2 interacting protein	SSX2IP	chr1:85109841-85109782	NM_014021	Hs.22587
A_33_P3225512	-6.85104	-2.77632	6.85104	down	FALSE	Homo sapiens 2'-5'-oligoadenylate synthetase 2, 69/71kDa (OAS2), transcript variant 2, mRNA [NM_002535]	4939	GO:0005792|GO:0005783|GO:0001730|GO:0003723|GO:0019221|GO:0016779|GO:0005634|GO:0005524|GO:0005829|GO:0005739|GO:0005737|GO:0006139|GO:0006955|GO:0060337|GO:0016020|GO:0000166|GO:0008270|GO:0016740|GO:0060333|GO:0006164	113448488	chr12	113448429	+	hs|12q24.13	NM_002535	2'-5'-oligoadenylate synthetase 2, 69/71kDa	OAS2	chr12:113448429-113448488	NM_002535	Hs.414332
A_23_P252335	-3.61601	-1.8544	3.61601	down	FALSE	Homo sapiens MIS18 kinetochore protein homolog A (S. pombe) (MIS18A), mRNA [NM_018944]	54069	GO:0005694|GO:0006334|GO:0005634|GO:0005575|GO:0034080|GO:0003674|GO:0008150|GO:0005737|GO:0007049|GO:0007067|GO:0005654|GO:0000775|GO:0051301	33641386	chr21	33641327	-	hs|21q22.11	NM_018944	MIS18 kinetochore protein homolog A (S. pombe)	MIS18A	chr21:33641386-33641327	NM_018944	Hs.190518
A_23_P23584	-2.1391	-1.09701	2.1391	down	FALSE	Homo sapiens catenin, beta interacting protein 1 (CTNNBIP1), transcript variant 1, mRNA [NM_020248]	56998	GO:0002528|GO:0005515|GO:0032091|GO:0072201|GO:0001658|GO:0008013|GO:0030178|GO:0048662|GO:0005634|GO:0000122|GO:0009952|GO:0043433|GO:0043392|GO:0005829|GO:0045669|GO:0060633|GO:0005737|GO:0034747|GO:0031333|GO:0045657|GO:0070016	9908447	chr1	9908388	-	hs|1p36.22	NM_020248	catenin, beta interacting protein 1	CTNNBIP1	chr1:9908447-9908388	NM_020248	Hs.463759
A_33_P3398448	-4.59064	-2.1987	4.59064	down	FALSE	Homo sapiens poly (ADP-ribose) polymerase family, member 10 (PARP10), mRNA [NM_032789]	84875	GO:0005737|GO:0005794|GO:0000166|GO:0016757|GO:0005730|GO:0005634|GO:0003950	145051380	chr8	145051321	-	hs|8q24.3	NM_032789	poly (ADP-ribose) polymerase family, member 10	PARP10	chr8:145051380-145051321	NM_032789	Hs.348609
A_24_P263653	-5.10404	-2.35164	5.10404	down	FALSE	Homo sapiens dedicator of cytokinesis 2 (DOCK2), mRNA [NM_004946]	1794	GO:0001771|GO:0030036|GO:0005886|GO:0046633|GO:0009055|GO:0005634|GO:0005525|GO:0045059|GO:0050690|GO:0005829|GO:0012505|GO:0005085|GO:0042608|GO:0005737|GO:0051020|GO:0006935|GO:0001768|GO:0045060|GO:0016032|GO:0001766|GO:0005856|GO:0030675|GO:0030676|GO:0020037	169230106	chr5	169188615	+	hs|5q35.1	NM_004946	dedicator of cytokinesis 2	DOCK2	chr5:169188615-169230106	NM_004946	Hs.586174
A_33_P3254606	-14.3752	-3.84551	14.3752	down	FALSE	Homo sapiens WD repeat domain 62 (WDR62), transcript variant 1, mRNA [NM_001083961]	284403	GO:0005737|GO:0000922|GO:0021987|GO:0005634|GO:0005856|GO:0022008	36596011	chr19	36595952	+	hs|19q13.12	NM_001083961	WD repeat domain 62	WDR62	chr19:36595952-36596011	NM_001083961	Hs.116244
A_23_P371266	-4.81785	-2.26839	4.81785	down	FALSE	Homo sapiens dynamin 3 (DNM3), transcript variant 1, mRNA [NM_015569]	26052	GO:0005515|GO:0048471|GO:0005874|GO:0003924|GO:0014069|GO:0005525|GO:0007416|GO:0006897|GO:0006184|GO:0005737|GO:0000166|GO:0016787|GO:0043197|GO:0046847|GO:0005856	172381746	chr1	172381687	+	hs|1q24.3	NM_015569	dynamin 3	DNM3	chr1:172381687-172381746	NM_015569	Hs.654775
A_19_P00316396	-4.02356	-2.00847	4.02356	down	FALSE	Q8NDX4_HUMAN (Q8NDX4) PREBP1 protein, complete [THC2471066]			101312936	chr14	101312877	+	hs|14q32.2	BC092509		Q8NDX4	chr14:101312877-101312936
A_23_P138524	-10.5519	-3.39943	10.5519	down	FALSE	Homo sapiens carboxypeptidase X (M14 family), member 2 (CPXM2), mRNA [NM_198148]	119587	GO:0031012|GO:0006508|GO:0008270|GO:0005576|GO:0007155|GO:0005615|GO:0004181	125505253	chr10	125505194	-	hs|10q26.13	NM_198148	carboxypeptidase X (M14 family), member 2	CPXM2	chr10:125505253-125505194	NM_198148	Hs.656887
A_23_P157914	-2.60355	-1.38048	2.60355	down	FALSE	Homo sapiens MAM domain containing 2 (MAMDC2), mRNA [NM_153267]	256691	GO:0019800|GO:0016020|GO:0005783|GO:0005576|GO:0005539|GO:0005614	72840711	chr9	72833499	+	hs|9q21.12	NM_153267	MAM domain containing 2	MAMDC2	chr9:72833499-72840711	NM_153267	Hs.547172
A_23_P125253	-5.58754	-2.48221	5.58754	down	FALSE	Homo sapiens LIM domain binding 2 (LDB2), transcript variant 1, mRNA [NM_001290]	9079	GO:0003712|GO:0005667|GO:0044089|GO:0010669|GO:0030274|GO:0005634|GO:0019899|GO:0035019|GO:0001942	16503156	chr4	16503144	-	hs|4p15.32	NM_001290	LIM domain binding 2	LDB2	chr4:16503156-16503144	NM_001290	Hs.714330
A_23_P213620	-6.6591	-2.73533	6.6591	down	FALSE	Homo sapiens protein phosphatase 2, regulatory subunit B, beta (PPP2R2B), transcript variant 1, mRNA [NM_004576]	5521	GO:0005739|GO:0005515|GO:0008219|GO:0007165|GO:0005737|GO:0016020|GO:0008601|GO:0006915|GO:0000159|GO:0005741|GO:0005856	145969231	chr5	145969172	-	hs|5q32	NM_004576	protein phosphatase 2, regulatory subunit B, beta	PPP2R2B	chr5:145969231-145969172	NM_004576	Hs.655213
A_23_P143817	-5.59692	-2.48463	5.59692	down	FALSE	Homo sapiens myosin light chain kinase (MYLK), transcript variant 1, mRNA [NM_053025]	4638	GO:0005515|GO:0005516|GO:0001725|GO:0071476|GO:0030335|GO:0060414|GO:0014820|GO:0051928|GO:0090303|GO:0032060|GO:0003779|GO:0032154|GO:0005524|GO:0046872|GO:0030027|GO:0005829|GO:0006939|GO:0005737|GO:0006936|GO:0000166|GO:0016301|GO:0004687|GO:0006468	123333133	chr3	123333074	-	hs|3q21.1	NM_053025	myosin light chain kinase	MYLK	chr3:123333133-123333074	NM_053025	Hs.477375
A_23_P250385	-19.077	-4.25376	19.077	down	FALSE	Homo sapiens histone cluster 1, H1b (HIST1H1B), mRNA [NM_005322]	3009	GO:0005694|GO:0006334|GO:0005634|GO:0000786|GO:0003677	27834688	chr6	27834629	-	hs|6p22.1	NM_005322	histone cluster 1, H1b	HIST1H1B	chr6:27834688-27834629	NM_005322	Hs.131956
A_23_P42331	-4.68331	-2.22753	4.68331	down	FALSE	Homo sapiens high mobility group AT-hook 1 (HMGA1), transcript variant 3, mRNA [NM_145901]	3159	GO:0005515|GO:0003906|GO:0003700|GO:0008285|GO:0090402|GO:0005634|GO:0019059|GO:0042974|GO:0042975|GO:0005829|GO:0046965|GO:0030374|GO:0044419|GO:0016032|GO:2000774|GO:0000785|GO:0031936|GO:0005667|GO:0006355|GO:0005694|GO:0006337|GO:0009615|GO:0003677|GO:0051575|GO:0006461|GO:0003680|GO:0019047|GO:0006284|GO:0006268|GO:0005654|GO:0045893|GO:0019899|GO:0045892|GO:0008134	34213654	chr6	34213595	+	hs|6p21.31	NM_145901	high mobility group AT-hook 1	HMGA1	chr6:34213595-34213654	NM_145901	Hs.518805
A_23_P214011	-2.00723	-1.00521	2.00723	down	FALSE	Homo sapiens cadherin 6, type 2, K-cadherin (fetal kidney) (CDH6), mRNA [NM_004932]	1004	GO:0005737|GO:0005886|GO:0034329|GO:0005509|GO:0005730|GO:0005634|GO:0016021|GO:0007155|GO:0007156|GO:0045216|GO:0034332	31324266	chr5	31324207	+	hs|5p13.3	NM_004932	cadherin 6, type 2, K-cadherin (fetal kidney)	CDH6	chr5:31324207-31324266	NM_004932	Hs.171054
A_24_P274795	-2.66704	-1.41524	2.66704	down	FALSE	Homo sapiens cell division cycle associated 7-like (CDCA7L), transcript variant 1, mRNA [NM_018719]	55536	GO:0008284|GO:0006355|GO:0005737|GO:0005730|GO:0005634	21940891	chr7	21940832	-	hs|7p15.3	NM_018719	cell division cycle associated 7-like	CDCA7L	chr7:21940891-21940832	NM_018719	Hs.520245
A_23_P6935	-2.51871	-1.33268	2.51871	down	FALSE	Homo sapiens CD47 molecule (CD47), transcript variant 2, mRNA [NM_198793]	961	GO:0005515|GO:0008284|GO:0022409|GO:0005886|GO:0034329|GO:0050900|GO:0009617|GO:0050766|GO:0005887|GO:0007229|GO:0007596|GO:0050870|GO:0050729|GO:0007155|GO:0008228|GO:0070062|GO:0070053	107779622	chr3	107778363	-	hs|3q13.12	NM_198793	CD47 molecule	CD47	chr3:107779622-107778363	NM_198793	Hs.446414
A_33_P3321372	-3.43104	-1.77864	3.43104	down	FALSE	contactin associated protein-like 3 [Source:HGNC Symbol;Acc:13834] [ENST00000377653]	79937	GO:0007165|GO:0008037|GO:0005886|GO:0005488|GO:0005102|GO:0005576|GO:0016021|GO:0007155	39174527	chr9	39174468	-	hs|9p13.1	AK024257	contactin associated protein-like 3	CNTNAP3	chr9:39174527-39174468		Hs.604441
A_19_P00321593	-7.12247	-2.83238	7.12247	down	FALSE	lincRNA:chr4:15669186-15683175 reverse strand			15683022	chr4	15682963	-	hs|4p15.32				chr4:15683022-15682963
A_33_P3632937	-3.04323	-1.60561	3.04323	down	FALSE	PREDICTED: Homo sapiens hypothetical LOC100131262 (LOC100131262), miscRNA [XR_132952]	100131262		880926	chr11	880867	-	hs|11p15.5	XR_132952	uncharacterized LOC100131262	LOC100131262	chr11:880926-880867	XR_132952	Hs.657010
A_33_P3401658	-62.8506	-5.97386	62.8506	down	FALSE	Homo sapiens pregnancy specific beta-1-glycoprotein 2 (PSG2), mRNA [NM_031246]	5670	GO:0003674|GO:0007565|GO:0016477|GO:0005576|GO:0005575	43576077	chr19	43576018	-	hs|19q13.31	NM_031246	pregnancy specific beta-1-glycoprotein 2	PSG2	chr19:43576077-43576018	NM_031246	Hs.709200
A_23_P304489	-9.77257	-3.28874	9.77257	down	FALSE	Homo sapiens family with sequence similarity 19 (chemokine (C-C motif)-like), member A5 (FAM19A5), transcript variant 2, mRNA [NM_015381]	25817	GO:0016020|GO:0005576|GO:0016021	49146470	chr22	49146411	+	hs|22q13.32	NM_015381	family with sequence similarity 19 (chemokine (C-C motif)-like), member A5	FAM19A5	chr22:49146411-49146470	NM_015381	Hs.436854
A_19_P00319393	-8.4401	-3.07726	8.4401	down	FALSE	lincRNA:chr14:101365673-101366049 forward strand			101365912	chr14	101365853	+	hs|14q32.31				chr14:101365853-101365912
A_33_P3406030	-7.73244	-2.95092	7.73244	down	FALSE	Homo sapiens leucine rich repeat containing 8 family, member C (LRRC8C), mRNA [NM_032270]	84230	GO:0016020|GO:0005783|GO:0005789|GO:0016021	90152169	chr1	90152110	+	hs|1p22.2	NM_032270	leucine rich repeat containing 8 family, member C	LRRC8C	chr1:90152110-90152169	NM_032270	Hs.412836
A_23_P212844	-12.0459	-3.59046	12.0459	down	FALSE	Homo sapiens transforming, acidic coiled-coil containing protein 3 (TACC3), mRNA [NM_006342]	10460	GO:0030097|GO:0005813|GO:0021987|GO:0008283|GO:0019904|GO:0006950|GO:0000226|GO:0030953|GO:0032886|GO:0042994|GO:0005737|GO:0022027|GO:0051726|GO:0022008	1741717	chr4	1741478	+	hs|4p16.3	NM_006342	transforming, acidic coiled-coil containing protein 3	TACC3	chr4:1741478-1741717	NM_006342	Hs.104019
A_23_P156687	-10.7388	-3.42476	10.7388	down	FALSE	Homo sapiens complement factor B (CFB), mRNA [NM_001710]	629	GO:0006957|GO:0006956|GO:0005886|GO:0004252|GO:0001848|GO:0045087|GO:0006508|GO:0008233|GO:0005576	31919147	chr6	31918992	+	hs|6p21.33	NM_001710	complement factor B	CFB	chr6:31918992-31919147	NM_001710	Hs.69771
A_23_P34382	-5.31335	-2.40962	5.31335	down	FALSE	Homo sapiens chloride channel accessory 3, pseudogene (CLCA3P), non-coding RNA [NR_024604]	9629	GO:0005215|GO:0005262|GO:0005244|GO:0034707|GO:0006810|GO:0005576|GO:0005615|GO:0005254|GO:0006811	87121033	chr1	87120974	+	hs|1p22.3	NR_024604	chloride channel accessory 3, pseudogene	CLCA3P	chr1:87120974-87121033	NR_024604
A_19_P00323002	-2.08284	-1.05855	2.08284	down	FALSE	lincRNA:chr6:73985181-74019878 reverse strand			74019487	chr6	74019428	-	hs|6q13				chr6:74019487-74019428
A_32_P437004	-6.80418	-2.76642	6.80418	down	FALSE	Homo sapiens Xg blood group (XG), transcript variant 1, mRNA [NM_175569]	7499	GO:0008150|GO:0003674|GO:0016020|GO:0005886|GO:0016021	2733714	chrX	2733655	+	hs|Xp22.33	NM_175569	Xg blood group	XG	chrX:2733655-2733714	NM_175569	Hs.179675
[truncated: 835 more rows]
