# Supplementary material for: microRNA-320/RUNX2 axis regulates adipocytic differentiation of human mesenchymal (skeletal) stem cells
Source: Cell Death Dis. 2014 Oct 30;5(10):e1499–. doi: 10.1038/cddis.2014.462 (PMC4237271; doi:10.1038/cddis.2014.462)
Supplement: Supplementary Table 4 [file cddis2014462x5.xlsx]

## Sheet: Sheet1
Supplementary Table 4: Top 20 pathways performed on 210 miR-320c target genes
Category	Term	Count	%	PValue	Genes	List Total	Pop Hits	Pop Total	Fold Enrichment	Bonferroni	Benjamini	FDR
GOTERM_BP_ALL	GO:0007059~chromosome segregation	8	3.9604	3.48494e-05	RAD21, SKA3, BIRC5, SKA2, SKA1, SMC1A, NCAPD3, DSCC1	160	81	14116	8.71358	0.0444273	0.00453413	0.0569074
GOTERM_BP_ALL	GO:0000075~cell cycle checkpoint	7	3.46535	0.000562818	ZAK, MDC1, BIRC5, ZWILCH, SMC1A, GTSE1, DLG1	160	91	14116	6.78654	0.520073	0.0593431	0.915343
KEGG_PATHWAY	hsa05212:Pancreatic cancer	5	2.47525	0.0088142	E2F1, E2F2, PIK3CD, CDK6, RAD51	59	72	5085	5.98517	0.568747	0.244484	9.27304
KEGG_PATHWAY	hsa05220:Chronic myeloid leukemia	5	2.47525	0.0101541	E2F1, E2F2, PIK3CD, CDK6, RUNX1	59	75	5085	5.74576	0.620755	0.215252	10.6121
GOTERM_BP_ALL	GO:0007067~mitosis	13	6.43564	7.24927e-06	KIF23, HAUS6, HAUS5, BIRC5, NCAPD3, RAD21, SKA3, SKA2, SKA1, ZWILCH, SMC1A, DSCC1, CDCA3	160	220	14116	5.2133	0.00940855	0.00157427	0.0118402
GOTERM_BP_ALL	GO:0000280~nuclear division	13	6.43564	7.24927e-06	KIF23, HAUS6, HAUS5, BIRC5, NCAPD3, RAD21, SKA3, SKA2, SKA1, ZWILCH, SMC1A, DSCC1, CDCA3	160	220	14116	5.2133	0.00940855	0.00157427	0.0118402
GOTERM_BP_ALL	GO:0048285~organelle fission	13	6.43564	1.08798e-05	KIF23, HAUS6, HAUS5, BIRC5, NCAPD3, RAD21, SKA3, SKA2, SKA1, ZWILCH, SMC1A, DSCC1, CDCA3	160	229	14116	5.00841	0.0140872	0.00177185	0.0177695
GOTERM_BP_ALL	GO:0000279~M phase	16	7.92079	4.64108e-06	EXO1, KIF23, HAUS6, HAUS5, MKI67, BIRC5, NCAPD3, RAD51, RAD21, SKA3, SKA2, SKA1, ZWILCH, SMC1A, DSCC1, CDCA3	160	329	14116	4.29058	0.0060337	0.00120966	0.0075804
GOTERM_BP_ALL	GO:0051301~cell division	14	6.93069	2.93632e-05	KIF23, CKS1B, HAUS6, HAUS5, BIRC5, CDK6, NCAPD3, RAD21, SKA3, SKA2, SKA1, ZWILCH, SMC1A, CDCA3	160	295	14116	4.18695	0.0375664	0.00424542	0.0479506
GOTERM_BP_ALL	GO:0007049~cell cycle	31	15.3465	2.35583e-09	KIF23, E2F1, BCAT1, E2F2, CKS1B, HAUS6, HAUS5, ZAK, FOXM1, GTSE1, CYLD, RAD21, MDC1, SKA3, SKA2, SKA1, ZWILCH, CDCA3, CKAP2, EXO1, RBBP4, MKI67, CDK6, BIRC5, NCAPD3, MCM6, RAD51, SASS6, RASSF2, SMC1A, DSCC1	160	776	14116	3.52445	3.07199e-06	3.07199e-06	3.84798e-06
GOTERM_BP_ALL	GO:0045596~negative regulation of cell differentiation	8	3.9604	0.0112234	MIB1, DLX1, YWHAH, HMGB3, HOXA7, PAX6, CDK6, RUNX1	160	216	14116	3.26759	1	0.503842	16.8362
GOTERM_BP_ALL	GO:0007017~microtubule-based process	9	4.45545	0.00794137	KIF23, KIF14, HAUS6, SASS6, HAUS5, SMC1A, KIF3C, GTSE1, TTL	160	253	14116	3.13844	0.999969	0.477852	12.2107
GOTERM_BP_ALL	GO:0051093~negative regulation of developmental process	9	4.45545	0.0090803	MIB1, ADRB2, DLX1, YWHAH, HMGB3, HOXA7, PAX6, CDK6, RUNX1	160	259	14116	3.06573	0.999993	0.503263	13.8426
KEGG_PATHWAY	hsa05200:Pathways in cancer	11	5.44554	0.00351827	E2F1, E2F2, CKS1B, PIK3CD, ARNT2, CDK6, BIRC5, FADD, RUNX1, RAD51, TPM3	59	328	5085	2.8904	0.284537	0.154149	3.80003
GOTERM_BP_ALL	GO:0007010~cytoskeleton organization	12	5.94059	0.0104326	KIF23, ABLIM1, TRIOBP, HAUS6, SASS6, HAUS5, DMD, SYNM, PAK1, SMC1A, TTL, DLG1	160	436	14116	2.42821	0.999999	0.495293	15.7431
GOTERM_BP_ALL	GO:0051239~regulation of multicellular organismal process	20	9.90099	0.00913771	MAVS, SLC5A3, HMGB3, PAX6, CDK6, CDH2, IGF2BP3, SDC4, TTL, TPM3, MIB1, DLX1, ADRB2, YWHAH, TIAM1, HOXA7, ASB1, CELF2, PBX3, RUNX1	160	937	14116	1.88314	0.999994	0.485736	13.9241
GOTERM_BP_ALL	GO:0006996~organelle organization	28	13.8614	0.00188252	KIF23, ABLIM1, TRIOBP, HAUS6, HAUS5, TTL, CBX5, RAD21, DMD, SKA3, ACTL6A, SKA2, PAK1, SKA1, ZWILCH, ASF1B, DLG1, TOMM34, CDCA3, RBBP4, BIRC5, WHSC1, NCAPD3, CHRAC1, SASS6, SYNM, SMC1A, DSCC1	160	1332	14116	1.85458	0.914318	0.16097	3.03089
GOTERM_BP_ALL	GO:0016043~cellular component organization	46	22.7723	0.000608432	ABLIM1, KIF23, E2F2, TRIOBP, HAUS6, HAUS5, PAX6, CDH2, TTL, RAB3IP, CBX5, SEMA5A, RAD21, DNER, ATG7, TRIM6, DMD, TGM2, SKA3, SKA2, ACTL6A, SKA1, PAK1, ASF1B, ZWILCH, DCLK1, TOMM34, DLG1, CDCA3, KLF5, SHMT1, RBBP4, WHSC1, FADD, BIRC5, TRIM24, NCAPD3, RAD51, CHRAC1, NPC1, ADRB2, SASS6, ARRB1, SYNM, SMC1A, DSCC1	160	2498	14116	1.62464	0.547803	0.0592228	0.989181
GOTERM_BP_ALL	GO:0044238~primary metabolic process	94	46.5347	0.0101796	E2F1, SLC5A3, E2F2, SLC2A4RG, ZAK, CTPS, NAAA, HBS1L, ARNT2, PAX6, CPEB1, TTL, GOT2, ARHGAP22, PGPEP1, RAD21, CDCA7, AGPS, ATG7, TRAK1, EEF2K, PAK1, ELOVL6, CDCA3, RBBP4, PIK3CD, ZNF792, CDK6, TRERF1, MCM6, RAD51, PPM1F, MURC, PDIK1L, MIB1, CTSK, NPC1, ATP9A, ASB1, CELF2, RAD18, CTSC, ADAM19, ADAMTS5, DSCC1, PRPS1, BCAT1, TRIOBP, PPP2R3A, PUSL1, FOXM1, UNG, ST8SIA1, DCK, MYEF2, ZNF367, IGF2BP3, M…	160	6923	14116	1.19791	0.999998	0.504518	15.3906
GOTERM_BP_ALL	GO:0009987~cellular process	138	68.3168	0.000284255	SLC2A4RG, ZAK, CTPS, HBS1L, ARNT2, TTL, CBX5, GOT2, RAD21, CDCA7, TIAM1, ATG7, TRAK1, ELOVL6, CDCA3, SLC12A6, PIK3CD, FADD, ZNF792, TRERF1, NCAPD3, CHRAC1, MIB1, NPC1, ARRB1, ATP9A, ASB1, RAD18, CELF2, DSCC1, PRPS1, DCBLD2, SLC2A13, PPP2R3A, ST8SIA1, MYEF2, IGF2BP3, MST4, PAQR5, SEMA5A, KCNS3, FOXQ1, NDRG3, HNRNPF, DMD, HOXA7, SCN9A, SKA3, SKA2, SKA1, STRBP, SSX2IP, EMB, ASF1B, RUNX1, KLF5, GINS1…	160	10541	14116	1.15502	0.309764	0.0331403	0.463288
