# Supplementary material for: microRNA-320/RUNX2 axis regulates adipocytic differentiation of human mesenchymal (skeletal) stem cells
Source: Cell Death Dis. 2014 Oct 30;5(10):e1499–. doi: 10.1038/cddis.2014.462 (PMC4237271; doi:10.1038/cddis.2014.462)
Supplement: Supplementary Table 5 [file cddis2014462x6.xlsx]

## Sheet: 1363678391_RUNX2
Supplementary Table 5. MicroRNAs predicted to regulate RUNX2 using HOCTAR database
hsa-miR-1244-1	200773_x_at	RUNX2	200773_x_at	'PTMA'	'134/3266'
hsa-miR-1255b-2	217908_s_at	RUNX2	217908_s_at	'IQWD1'	'122/1506'
hsa-miR-1278	218578_at	RUNX2	218578_at	'CDC73'	'134/1536'
hsa-miR-1825	212349_at	RUNX2	212349_at	'POFUT1'	'97/1130'
hsa-miR-30c-1	202215_s_at	RUNX2	202215_s_at	'NFYC'	'155/2834'
hsa-miR-30e	202215_s_at	RUNX2	202215_s_at	'NFYC'	'155/2862'
hsa-miR-320b-2	207877_s_at	RUNX2	207877_s_at	'NVL'	'200/2880'
hsa-miR-320d-1	212603_at	RUNX2	212603_at	'1467_bp_upstream_MRPS31'	'119/2448'
hsa-miR-548a-3-5p	220254_at	RUNX2	220254_at	'4869_bp_upstream_LRP12'	'292/3862'
hsa-miR-548k	202066_at	RUNX2	202066_at	'PPFIA1'	'52/2374'
hsa-miR-548l	205395_s_at	RUNX2	205395_s_at	'MRE11A'	'95/3416'
hsa-miR-561	204237_at	RUNX2	204237_at	'GULP1'	'253/3808'
hsa-miR-576-3p	202798_at	RUNX2	202798_at	'SEC24B'	'166/2060'
hsa-miR-590-3p	206621_s_at	RUNX2	206621_s_at	'EIF4H'	'242/4798'
hsa-miR-590-5p	206621_s_at	RUNX2	206621_s_at	'EIF4H'	'65/1576'
hsa-miR-597	202561_at	RUNX2	202561_at	'TNKS'	'58/992'
hsa-miR-620	212207_at	RUNX2	212207_at	'MED13L'	'112/1830'
hsa-miR-628-5p	222156_x_at	RUNX2	222156_x_at	'CCPG1'	'95/1362'
hsa-miR-636	214882_s_at	RUNX2	214882_s_at	'SFRS2'	'89/1428'
hsa-miR-1252	203998_s_at	RUNX2	203998_s_at	'SYT1'	'1188/3980'
hsa-miR-1277	219297_at	RUNX2	219297_at	'WDR44'	'143/908'
hsa-miR-320d-1	212604_at	RUNX2	212604_at	'1467_bp_upstream_MRPS31'	'611/2448'
hsa-miR-454	218414_s_at	RUNX2	218414_s_at	'FAM33A'	'831/2832'
hsa-miR-548a-3-5p	220253_s_at	RUNX2	220253_s_at	'4869_bp_upstream_LRP12'	'506/3862'
hsa-miR-548c-3p	220814_at	RUNX2	220814_at	'RASSF3'	'981/4882'
hsa-miR-548c-5p	220814_at	RUNX2	220814_at	'RASSF3'	'981/3818'
hsa-miR-548j	204079_at	RUNX2	204079_at	'TPST2'	'558/3500'
hsa-miR-548n	212792_at	RUNX2	212792_at	'DPY19L1'	'1440/5006'
hsa-miR-553	203594_at	RUNX2	203594_at	'RTCD1'	'158/928'
hsa-miR-561	204235_s_at	RUNX2	204235_s_at	'GULP1'	'728/3808'
hsa-miR-592	216992_s_at	RUNX2	216992_s_at	'GRM8'	'463/1570'
hsa-miR-620	212209_at	RUNX2	212209_at	'MED13L'	'494/1830'
hsa-miR-629	212770_at	RUNX2	212770_at	'TLE3'	'357/1220'
hsa-miR-635	203827_at	RUNX2	203827_at	'WIPI1'	'372/1408'
hsa-miR-636	200754_x_at	RUNX2	200754_x_at	'SFRS2'	'219/1428'
hsa-miR-644	217094_s_at	RUNX2	217094_s_at	'ITCH'	'169/1156'
hsa-miR-647	218533_s_at	RUNX2	218533_s_at	'UCKL1'	'183/1502'
hsa-miR-766	212414_s_at	RUNX2	212414_s_at	'SEPT6'	'296/1852'
hsa-miR-942	204407_at	RUNX2	204407_at	'TTF2'	'441/2872'
hsa-miR-98	207783_x_at	RUNX2	207783_x_at	'HUWE1'	'743/2512'
hsa-miR-106b	208795_s_at	RUNX2	208795_s_at	'MCM7'	'1112/2688'
hsa-miR-106b	210983_s_at	RUNX2	210983_s_at	'MCM7'	'1240/2688'
hsa-miR-1225-5p	216949_s_at	RUNX2	216949_s_at	'PKD1'	'299/774'
hsa-miR-1237	204632_at	RUNX2	204632_at	'RPS6KA4'	'596/1756'
hsa-miR-1244-1	211921_x_at	RUNX2	211921_x_at	'PTMA'	'1315/3282'
hsa-miR-1244-1	216384_x_at	RUNX2	216384_x_at	'PTMA'	'1616/3266'
hsa-miR-1248	200912_s_at	RUNX2	200912_s_at	'EIF4A2'	'1609/3526'
hsa-miR-1289-2	214859_at	RUNX2	214859_at	'FSTL4'	'609/1370'
hsa-miR-148b	217726_at	RUNX2	217726_at	'COPZ1'	'935/2258'
hsa-miR-152	219561_at	RUNX2	219561_at	'COPZ2'	'729/2166'
hsa-miR-204	211422_at	RUNX2	211422_at	'TRPM3'	'1238/2498'
hsa-miR-204	220463_at	RUNX2	220463_at	'TRPM3'	'1139/2492'
hsa-miR-30c-1	202216_x_at	RUNX2	202216_x_at	'NFYC'	'1334/2830'
hsa-miR-30e	202216_x_at	RUNX2	202216_x_at	'NFYC'	'1334/2864'
hsa-miR-324-5p	218759_at	RUNX2	218759_at	'2044_bp_upstream_DVL2'	'458/1058'
hsa-miR-335	202016_at	RUNX2	202016_at	'MEST'	'784/2250'
hsa-miR-486-5p	205389_s_at	RUNX2	205389_s_at	'ANK1'	'249/782'
hsa-miR-486-5p	205390_s_at	RUNX2	205390_s_at	'ANK1'	'316/784'
hsa-miR-486-5p	207087_x_at	RUNX2	207087_x_at	'ANK1'	'376/784'
hsa-miR-548d-1-5p	218782_s_at	RUNX2	218782_s_at	'ATAD2'	'2022/4310'
hsa-miR-548k	210235_s_at	RUNX2	210235_s_at	'PPFIA1'	'1124/2388'
hsa-miR-548k	202065_s_at	RUNX2	202065_s_at	'PPFIA1'	'1138/2314'
hsa-miR-548l	211334_at	RUNX2	211334_at	'MRE11A'	'1354/3416'
hsa-miR-553	215351_at	RUNX2	215351_at	'RTCD1'	'287/928'
hsa-miR-559	201839_s_at	RUNX2	201839_s_at	'TACSTD1'	'1389/3844'
hsa-miR-582-5p	210836_x_at	RUNX2	210836_x_at	'PDE4D'	'1007/2904'
hsa-miR-589	220896_at	RUNX2	220896_at	'FBXL18'	'351/1074'
hsa-miR-592	216255_s_at	RUNX2	216255_s_at	'GRM8'	'723/1570'
hsa-miR-593	201622_at	RUNX2	201622_at	'SND1'	'740/1598'
hsa-miR-597	216695_s_at	RUNX2	216695_s_at	'TNKS'	'477/992'
hsa-miR-605	207119_at	RUNX2	207119_at	'PRKG1'	'668/1712'
hsa-miR-619	221752_at	RUNX2	221752_at	'SSH1'	'651/1466'
hsa-miR-628-5p	221511_x_at	RUNX2	221511_x_at	'CCPG1'	'444/1362'
hsa-miR-628-5p	214151_s_at	RUNX2	214151_s_at	'CCPG1'	'585/1362'
hsa-miR-629	206472_s_at	RUNX2	206472_s_at	'TLE3'	'372/1220'
hsa-miR-636	200753_x_at	RUNX2	200753_x_at	'SFRS2'	'593/1424'
hsa-miR-642	208105_at	RUNX2	208105_at	'GIPR'	'774/1842'
hsa-miR-644	209743_s_at	RUNX2	209743_s_at	'ITCH'	'527/1160'
hsa-miR-765	202913_at	RUNX2	202913_at	'ARHGEF11'	'1123/3040'
hsa-miR-766	212413_at	RUNX2	212413_at	'SEPT6'	'858/1860'
hsa-miR-767-3p	207210_at	RUNX2	207210_at	'GABRA3'	'726/1636'
hsa-miR-93	210983_s_at	RUNX2	210983_s_at	'MCM7'	'1528/3068'
hsa-miR-93	208795_s_at	RUNX2	208795_s_at	'MCM7'	'1112/3068'
hsa-miR-98	208599_at	RUNX2	208599_at	'HUWE1'	'1019/2504'
hsa-miR-98	208598_s_at	RUNX2	208598_s_at	'HUWE1'	'896/2512'
hsa-miR-1184-1	205756_s_at	RUNX2	205756_s_at	'F8'	'1646/2016'
hsa-miR-1207-3p	216240_at	RUNX2	216240_at	'PVT1'	'1501/1696'
hsa-miR-1225-5p	202327_s_at	RUNX2	202327_s_at	'PKD1'	'741/782'
hsa-miR-1225-5p	202328_s_at	RUNX2	202328_s_at	'PKD1'	'550/774'
hsa-miR-1231	216155_at	RUNX2	216155_at	'NAV1'	'1240/1278'
hsa-miR-1244-2	221241_s_at	RUNX2	221241_s_at	'BCL2L14'	'2890/3234'
hsa-miR-1252	203999_at	RUNX2	203999_at	'SYT1'	'2729/4026'
hsa-miR-1276	210307_s_at	RUNX2	210307_s_at	'KLHL25'	'1022/1730'
hsa-miR-1301	218457_s_at	RUNX2	218457_s_at	'DNMT3A'	'1554/2190'
hsa-miR-153-1	204945_at	RUNX2	204945_at	'PTPRN'	'1831/1914'
hsa-miR-153-2	203030_s_at	RUNX2	203030_s_at	'PTPRN2'	'1557/1910'
hsa-miR-153-2	211534_x_at	RUNX2	211534_x_at	'PTPRN2'	'1882/1910'
hsa-miR-153-2	203029_s_at	RUNX2	203029_s_at	'PTPRN2'	'1796/1910'
hsa-miR-1825	210433_at	RUNX2	210433_at	'POFUT1'	'662/1130'
hsa-miR-190	212703_at	RUNX2	212703_at	'TLN2'	'2218/2248'
hsa-miR-190	212701_at	RUNX2	212701_at	'TLN2'	'1946/2262'
hsa-miR-190b	214365_at	RUNX2	214365_at	'1532_bp_downstream_TPM3'	'1635/1670'
hsa-miR-200c	206687_s_at	RUNX2	206687_s_at	'2383_bp_downstream_PTPN6'	'1584/2802'
hsa-miR-204	216489_at	RUNX2	216489_at	'TRPM3'	'2322/2492'
hsa-miR-204	216452_at	RUNX2	216452_at	'TRPM3'	'1920/2498'
hsa-miR-211	206479_at	RUNX2	206479_at	'TRPM1'	'2296/2530'
hsa-miR-218-1	209897_s_at	RUNX2	209897_s_at	'SLIT2'	'1403/2080'
hsa-miR-218-2	216216_at	RUNX2	216216_at	'SLIT3'	'2870/2074'
hsa-miR-218-2	203813_s_at	RUNX2	203813_s_at	'SLIT3'	'1555/2056'
hsa-miR-218-2	203812_at	RUNX2	203812_at	'SLIT3'	'1586/2056'
hsa-miR-224	204537_s_at	RUNX2	204537_s_at	'GABRE'	'1991/1828'
hsa-miR-23b	212848_s_at	RUNX2	212848_s_at	'C9orf3'	'2292/2646'
hsa-miR-30c-1	211797_s_at	RUNX2	211797_s_at	'NFYC'	'2827/2830'
hsa-miR-30c-1	211251_x_at	RUNX2	211251_x_at	'NFYC'	'2032/2846'
hsa-miR-30e	211797_s_at	RUNX2	211797_s_at	'NFYC'	'1650/2862'
hsa-miR-30e	211251_x_at	RUNX2	211251_x_at	'NFYC'	'2032/2864'
hsa-miR-326	218832_x_at	RUNX2	218832_x_at	'ARRB1'	'1914/1946'
hsa-miR-33a	201248_s_at	RUNX2	201248_s_at	'SREBF2'	'1024/1800'
hsa-miR-33a	201247_at	RUNX2	201247_at	'SREBF2'	'1453/1800'
hsa-miR-33b	202308_at	RUNX2	202308_at	'SREBF1'	'817/1584'
hsa-miR-361-3p	207099_s_at	RUNX2	207099_s_at	'CHM'	'1270/1874'
hsa-miR-378	217524_x_at	RUNX2	217524_x_at	'PPARGC1B'	'1428/1468'
hsa-miR-448	207307_at	RUNX2	207307_at	'HTR2C'	'1652/2446'
hsa-miR-448	211479_s_at	RUNX2	211479_s_at	'HTR2C'	'1390/2432'
hsa-miR-452	204537_s_at	RUNX2	204537_s_at	'GABRE'	'1770/2388'
hsa-miR-486-5p	205391_x_at	RUNX2	205391_x_at	'ANK1'	'702/782'
hsa-miR-486-5p	208353_x_at	RUNX2	208353_x_at	'ANK1'	'734/784'
hsa-miR-486-5p	208352_x_at	RUNX2	208352_x_at	'ANK1'	'693/784'
hsa-miR-488	213197_at	RUNX2	213197_at	'ASTN1'	'1605/2340'
hsa-miR-490-3p	221330_at	RUNX2	221330_at	'CHRM2'	'952/1054'
hsa-miR-499-3p	215795_at	RUNX2	215795_at	'MYH7B'	'1102/1618'
hsa-miR-499-5p	215795_at	RUNX2	215795_at	'MYH7B'	'1102/1720'
hsa-miR-500	206704_at	RUNX2	206704_at	'CLCN5'	'2287/1664'
hsa-miR-511-1	204438_at	RUNX2	204438_at	'MRC1'	'1438/2714'
hsa-miR-511-2	204438_at	RUNX2	204438_at	'MRC1'	'1907/2714'
hsa-miR-548b-5p	220150_s_at	RUNX2	220150_s_at	'C6orf60'	'3470/4142'
hsa-miR-548d-1-3p	218782_s_at	RUNX2	218782_s_at	'ATAD2'	'2022/3296'
hsa-miR-548h-3	219985_at	RUNX2	219985_at	'HS3ST3A1'	'3089/3360'
hsa-miR-548k	210236_at	RUNX2	210236_at	'PPFIA1'	'1444/2370'
hsa-miR-548p	206925_at	RUNX2	206925_at	'ST8SIA4'	'3478/3806'
hsa-miR-555	218554_s_at	RUNX2	218554_s_at	'ASH1L'	'820/820'
hsa-miR-561	215913_s_at	RUNX2	215913_s_at	'GULP1'	'3750/3808'
hsa-miR-571	206931_at	RUNX2	206931_at	'ZNF141'	'840/1244'
hsa-miR-577	208358_s_at	RUNX2	208358_s_at	'UGT8'	'2353/3558'
hsa-miR-582-5p	204491_at	RUNX2	204491_at	'PDE4D'	'2184/2924'
hsa-miR-582-5p	211840_s_at	RUNX2	211840_s_at	'PDE4D'	'2286/2904'
hsa-miR-582-5p	210837_s_at	RUNX2	210837_s_at	'PDE4D'	'2071/2912'
hsa-miR-584	219710_at	RUNX2	219710_at	'SH3TC2'	'1147/1338'
hsa-miR-586	211106_at	RUNX2	211106_at	'SUPT3H'	'2678/3094'
hsa-miR-586	206506_s_at	RUNX2	206506_s_at	'SUPT3H'	'2401/3094'
hsa-miR-589	215068_s_at	RUNX2	215068_s_at	'FBXL18'	'1011/1088'
hsa-miR-592	216256_at	RUNX2	216256_at	'GRM8'	'1499/1566'
hsa-miR-597	217121_at	RUNX2	217121_at	'TNKS'	'988/992'
hsa-miR-605	211380_s_at	RUNX2	211380_s_at	'PRKG1'	'1115/1712'
hsa-miR-616	209383_at	RUNX2	209383_at	'DDIT3'	'1385/1386'
hsa-miR-619	221753_at	RUNX2	221753_at	'SSH1'	'810/1466'
hsa-miR-620	212208_at	RUNX2	212208_at	'MED13L'	'1632/1830'
hsa-miR-628-5p	214152_at	RUNX2	214152_at	'CCPG1'	'700/1358'
hsa-miR-629	212769_at	RUNX2	212769_at	'TLE3'	'697/1222'
hsa-miR-644	209744_x_at	RUNX2	209744_x_at	'ITCH'	'918/1160'
hsa-miR-653	207886_s_at	RUNX2	207886_s_at	'CALCR'	'1004/1744'
hsa-miR-653	207887_s_at	RUNX2	207887_s_at	'CALCR'	'1138/1728'
hsa-miR-657	205986_at	RUNX2	205986_at	'AATK'	'1644/1644'
hsa-miR-765	202914_s_at	RUNX2	202914_s_at	'ARHGEF11'	'1676/3054'
hsa-miR-766	212415_at	RUNX2	212415_at	'SEPT6'	'1772/1848'
hsa-miR-766	214298_x_at	RUNX2	214298_x_at	'SEPT6'	'1122/1860'
hsa-miR-766	213666_at	RUNX2	213666_at	'SEPT6'	'1758/1848'
hsa-miR-9-1	205103_at	RUNX2	205103_at	'C1orf61'	'1826/3210'
hsa-miR-9-1	222301_at	RUNX2	222301_at	'C1orf61'	'3166/3210'
hsa-miR-9-2	215290_at	RUNX2	215290_at	'LOC645323'	'2236/3282'
hsa-miR-98	214673_s_at	RUNX2	214673_s_at	'HUWE1'	'2002/2504'
